# Supplementary material for: A Genome-Scale Metabolic Model of Methanoperedens nitroreducens: Assessing Bioenergetics and Thermodynamic Feasibility
Source: Metabolites. 2022 Mar 31;12(4):314. doi: 10.3390/metabo12040314 (PMC9024614; doi:10.3390/metabo12040314)
Supplement: Supplementary file 1 [file metabolites-12-00314-s001.zip]

Archive with 6 entries (6 files):
- Data Sheet S1 iMN22HE.xml
- Data Sheet S2 iMN22HE.json
- Supplementary Figure S1 GEM network map.png
- Supplementary Table S1-S2.pdf
- Supplementary Table S3 GEM iMN22HE.xlsx
- Supplementary Table S4 GEM iMN22HE in silico model prediction.xlsx
