# Supplementary material for: A Genome-Scale Metabolic Model of Methanoperedens nitroreducens: Assessing Bioenergetics and Thermodynamic Feasibility
Source: Metabolites. 2022 Mar 31;12(4):314. doi: 10.3390/metabo12040314 (PMC9024614; doi:10.3390/metabo12040314)
Supplement: Supplementary file 1 [file metabolites-12-00314-s001.zip › Data Sheet S1 iMN22HE.xml]

<?xml version="1.0" encoding="UTF-8"?>
<sbml xmlns="http://www.sbml.org/sbml/level3/version1/core" xmlns:fbc="http://www.sbml.org/sbml/level3/version1/fbc/version2" xmlns:groups="http://www.sbml.org/sbml/level3/version1/groups/version1" sboTerm="SBO:0000624" level="3" version="1" fbc:required="false" groups:required="false">
  <model metaid="meta_COBRAModel" id="COBRAModel" name="Model Exported from COBRA Toolbox" fbc:strict="true">
    <listOfUnitDefinitions>
      <unitDefinition id="mmol_per_gDW_per_hr">
        <listOfUnits>
          <unit kind="mole" exponent="1" scale="-3" multiplier="1"/>
          <unit kind="gram" exponent="-1" scale="0" multiplier="1"/>
          <unit kind="second" exponent="-1" scale="0" multiplier="3600"/>
        </listOfUnits>
      </unitDefinition>
    </listOfUnitDefinitions>
    <listOfCompartments>
      <compartment id="c" name="cytosol" constant="true"/>
      <compartment id="e" name="extracellular or extracellular " constant="true"/>
    </listOfCompartments>
    <listOfSpecies>
      <species metaid="meta_M_ala__45__L__91__c__93__" sboTerm="SBO:0000247" id="M_ala__45__L__91__c__93__" name="L-Alanine" compartment="c" hasOnlySubstanceUnits="false" boundaryCondition="false" constant="false" fbc:charge="0" fbc:chemicalFormula="C3H7NO2">
        <annotation>
          <rdf:RDF xmlns:rdf="http://www.w3.org/1999/02/22-rdf-syntax-ns#" xmlns:dcterms="http://purl.org/dc/terms/" xmlns:vCard="http://www.w3.org/2001/vcard-rdf/3.0#" xmlns:vCard4="http://www.w3.org/2006/vcard/ns#" xmlns:bqbiol="http://biomodels.net/biology-qualifiers/" xmlns:bqmodel="http://biomodels.net/model-qualifiers/">
            <rdf:Description rdf:about="#meta_M_ala__45__L__91__c__93__">
              <bqbiol:is>
                <rdf:Bag>
                  <rdf:li rdf:resource="https://identifiers.org/chebi/CHEBI:16977"/>
                  <rdf:li rdf:resource="https://identifiers.org/chebi/CHEBI:32431"/>
                  <rdf:li rdf:resource="https://identifiers.org/chebi/CHEBI:32432"/>
                  <rdf:li rdf:resource="https://identifiers.org/chebi/CHEBI:57972"/>
                  <rdf:li rdf:resource="https://identifiers.org/chebi/CHEBI:76050"/>
                  <rdf:li rdf:resource="https://identifiers.org/chebi/13069"/>
                  <rdf:li rdf:resource="https://identifiers.org/chebi/16977"/>
                  <rdf:li rdf:resource="https://identifiers.org/chebi/21216"/>
                  <rdf:li rdf:resource="https://identifiers.org/chebi/32431"/>
                  <rdf:li rdf:resource="https://identifiers.org/chebi/32432"/>
                  <rdf:li rdf:resource="https://identifiers.org/chebi/40734"/>
                  <rdf:li rdf:resource="https://identifiers.org/chebi/40735"/>
                  <rdf:li rdf:resource="https://identifiers.org/chebi/46308"/>
                  <rdf:li rdf:resource="https://identifiers.org/chebi/57972"/>
                  <rdf:li rdf:resource="https://identifiers.org/chebi/6171"/>
                  <rdf:li rdf:resource="https://identifiers.org/chebi/76050"/>
                  <rdf:li rdf:resource="https://identifiers.org/bigg.metabolite/ala__L"/>
                  <rdf:li rdf:resource="https://identifiers.org/biggM/M_ala__L"/>
                  <rdf:li rdf:resource="https://identifiers.org/biggM/ala-L"/>
                  <rdf:li rdf:resource="https://identifiers.org/biggM/ala__L"/>
                  <rdf:li rdf:resource="https://identifiers.org/envipath/650babc9-9d68-4b73-9332-11972ca26f7b/compound/1aad160f-1c5e-48e0-9473-6305321b31ed"/>
                  <rdf:li rdf:resource="https://identifiers.org/envipathM/650babc9-9d68-4b73-9332-11972ca26f7b/compound/1aad160f-1c5e-48e0-9473-6305321b31ed"/>
                  <rdf:li rdf:resource="https://identifiers.org/hmdb/HMDB0000161"/>
                  <rdf:li rdf:resource="https://identifiers.org/hmdb/HMDB00161"/>
                  <rdf:li rdf:resource="https://identifiers.org/kegg.compound/C00041"/>
                  <rdf:li rdf:resource="https://identifiers.org/kegg.drug/D00012"/>
                  <rdf:li rdf:resource="https://identifiers.org/keggC/C00041"/>
                  <rdf:li rdf:resource="https://identifiers.org/keggC/M_C00041"/>
                  <rdf:li rdf:resource="https://identifiers.org/keggD/D00012"/>
                  <rdf:li rdf:resource="https://identifiers.org/keggD/M_D00012"/>
                  <rdf:li rdf:resource="https://identifiers.org/metacyc.compound/L-ALPHA-ALANINE"/>
                  <rdf:li rdf:resource="https://identifiers.org/metacycM/L-ALPHA-ALANINE"/>
                  <rdf:li rdf:resource="https://identifiers.org/reactome/R-ALL-29432"/>
                  <rdf:li rdf:resource="https://identifiers.org/reactome/R-ALL-352036"/>
                  <rdf:li rdf:resource="https://identifiers.org/reactome/R-ALL-379697"/>
                  <rdf:li rdf:resource="https://identifiers.org/reactome/R-ALL-389664"/>
                  <rdf:li rdf:resource="https://identifiers.org/reactomeM/R-ALL-29432"/>
                  <rdf:li rdf:resource="https://identifiers.org/reactomeM/R-ALL-352036"/>
                  <rdf:li rdf:resource="https://identifiers.org/reactomeM/R-ALL-379697"/>
                  <rdf:li rdf:resource="https://identifiers.org/reactomeM/R-ALL-389664"/>
                  <rdf:li rdf:resource="https://identifiers.org/sabiork.compound/67"/>
                  <rdf:li rdf:resource="https://identifiers.org/sabiorkM/67"/>
                  <rdf:li rdf:resource="https://identifiers.org/seed.compound/cpd00035"/>
                  <rdf:li rdf:resource="https://identifiers.org/seedM/M_cpd00035"/>
                  <rdf:li rdf:resource="https://identifiers.org/seedM/cpd00035"/>
                  <rdf:li rdf:resource="https://identifiers.org/metanetx.chemical/MNXM1105732"/>
                </rdf:Bag>
              </bqbiol:is>
            </rdf:Description>
          </rdf:RDF>
        </annotation>
      </species>
      <species metaid="meta_M_nad__91__c__93__" sboTerm="SBO:0000247" id="M_nad__91__c__93__" name="Nicotinamide adenine dinucleotide" compartment="c" hasOnlySubstanceUnits="false" boundaryCondition="false" constant="false" fbc:charge="0" fbc:chemicalFormula="C21H26N7O14P2">
        <annotation>
          <rdf:RDF xmlns:rdf="http://www.w3.org/1999/02/22-rdf-syntax-ns#" xmlns:dcterms="http://purl.org/dc/terms/" xmlns:vCard="http://www.w3.org/2001/vcard-rdf/3.0#" xmlns:vCard4="http://www.w3.org/2006/vcard/ns#" xmlns:bqbiol="http://biomodels.net/biology-qualifiers/" xmlns:bqmodel="http://biomodels.net/model-qualifiers/">
            <rdf:Description rdf:about="#meta_M_nad__91__c__93__">
              <bqbiol:is>
                <rdf:Bag>
                  <rdf:li rdf:resource="https://identifiers.org/chebi/CHEBI:15846"/>
                  <rdf:li rdf:resource="https://identifiers.org/chebi/CHEBI:44215"/>
                  <rdf:li rdf:resource="https://identifiers.org/chebi/CHEBI:57540"/>
                  <rdf:li rdf:resource="https://identifiers.org/chebi/13393"/>
                  <rdf:li rdf:resource="https://identifiers.org/chebi/13394"/>
                  <rdf:li rdf:resource="https://identifiers.org/chebi/15846"/>
                  <rdf:li rdf:resource="https://identifiers.org/chebi/21901"/>
                  <rdf:li rdf:resource="https://identifiers.org/chebi/44214"/>
                  <rdf:li rdf:resource="https://identifiers.org/chebi/44215"/>
                  <rdf:li rdf:resource="https://identifiers.org/chebi/44281"/>
                  <rdf:li rdf:resource="https://identifiers.org/chebi/57540"/>
                  <rdf:li rdf:resource="https://identifiers.org/chebi/7422"/>
                  <rdf:li rdf:resource="https://identifiers.org/bigg.metabolite/nad"/>
                  <rdf:li rdf:resource="https://identifiers.org/biggM/M_nad"/>
                  <rdf:li rdf:resource="https://identifiers.org/biggM/nad"/>
                  <rdf:li rdf:resource="https://identifiers.org/hmdb/HMDB0000902"/>
                  <rdf:li rdf:resource="https://identifiers.org/hmdb/HMDB00902"/>
                  <rdf:li rdf:resource="https://identifiers.org/kegg.compound/C00003"/>
                  <rdf:li rdf:resource="https://identifiers.org/kegg.drug/D00002"/>
                  <rdf:li rdf:resource="https://identifiers.org/keggC/C00003"/>
                  <rdf:li rdf:resource="https://identifiers.org/keggC/M_C00003"/>
                  <rdf:li rdf:resource="https://identifiers.org/keggD/D00002"/>
                  <rdf:li rdf:resource="https://identifiers.org/keggD/M_D00002"/>
                  <rdf:li rdf:resource="https://identifiers.org/metacyc.compound/NAD"/>
                  <rdf:li rdf:resource="https://identifiers.org/metacycM/NAD"/>
                  <rdf:li rdf:resource="https://identifiers.org/reactome/R-ALL-113526"/>
                  <rdf:li rdf:resource="https://identifiers.org/reactome/R-ALL-192307"/>
                  <rdf:li rdf:resource="https://identifiers.org/reactome/R-ALL-194653"/>
                  <rdf:li rdf:resource="https://identifiers.org/reactome/R-ALL-29360"/>
                  <rdf:li rdf:resource="https://identifiers.org/reactome/R-ALL-352330"/>
                  <rdf:li rdf:resource="https://identifiers.org/reactome/R-ALL-427523"/>
                  <rdf:li rdf:resource="https://identifiers.org/reactomeM/R-ALL-113526"/>
                  <rdf:li rdf:resource="https://identifiers.org/reactomeM/R-ALL-192307"/>
                  <rdf:li rdf:resource="https://identifiers.org/reactomeM/R-ALL-194653"/>
                  <rdf:li rdf:resource="https://identifiers.org/reactomeM/R-ALL-29360"/>
                  <rdf:li rdf:resource="https://identifiers.org/reactomeM/R-ALL-352330"/>
                  <rdf:li rdf:resource="https://identifiers.org/reactomeM/R-ALL-427523"/>
                  <rdf:li rdf:resource="https://identifiers.org/sabiork.compound/37"/>
                  <rdf:li rdf:resource="https://identifiers.org/sabiorkM/37"/>
                  <rdf:li rdf:resource="https://identifiers.org/seed.compound/cpd00003"/>
                  <rdf:li rdf:resource="https://identifiers.org/seedM/M_cpd00003"/>
                  <rdf:li rdf:resource="https://identifiers.org/seedM/cpd00003"/>
                  <rdf:li rdf:resource="https://identifiers.org/metanetx.chemical/MNXM8"/>
                </rdf:Bag>
              </bqbiol:is>
            </rdf:Description>
          </rdf:RDF>
        </annotation>
      </species>
      <species metaid="meta_M_h2o__91__c__93__" sboTerm="SBO:0000247" id="M_h2o__91__c__93__" name="H2O" compartment="c" hasOnlySubstanceUnits="false" boundaryCondition="false" constant="false" fbc:charge="0" fbc:chemicalFormula="H2O">
        <annotation>
          <rdf:RDF xmlns:rdf="http://www.w3.org/1999/02/22-rdf-syntax-ns#" xmlns:dcterms="http://purl.org/dc/terms/" xmlns:vCard="http://www.w3.org/2001/vcard-rdf/3.0#" xmlns:vCard4="http://www.w3.org/2006/vcard/ns#" xmlns:bqbiol="http://biomodels.net/biology-qualifiers/" xmlns:bqmodel="http://biomodels.net/model-qualifiers/">
            <rdf:Description rdf:about="#meta_M_h2o__91__c__93__">
              <bqbiol:is>
                <rdf:Bag>
                  <rdf:li rdf:resource="https://identifiers.org/chebi/CHEBI:15377"/>
                  <rdf:li rdf:resource="https://identifiers.org/chebi/CHEBI:29374"/>
                  <rdf:li rdf:resource="https://identifiers.org/chebi/CHEBI:29375"/>
                  <rdf:li rdf:resource="https://identifiers.org/chebi/CHEBI:33806"/>
                  <rdf:li rdf:resource="https://identifiers.org/chebi/CHEBI:33811"/>
                  <rdf:li rdf:resource="https://identifiers.org/chebi/CHEBI:33813"/>
                  <rdf:li rdf:resource="https://identifiers.org/chebi/CHEBI:41981"/>
                  <rdf:li rdf:resource="https://identifiers.org/chebi/10743"/>
                  <rdf:li rdf:resource="https://identifiers.org/chebi/13352"/>
                  <rdf:li rdf:resource="https://identifiers.org/chebi/15377"/>
                  <rdf:li rdf:resource="https://identifiers.org/chebi/27313"/>
                  <rdf:li rdf:resource="https://identifiers.org/chebi/29373"/>
                  <rdf:li rdf:resource="https://identifiers.org/chebi/29374"/>
                  <rdf:li rdf:resource="https://identifiers.org/chebi/29375"/>
                  <rdf:li rdf:resource="https://identifiers.org/chebi/33806"/>
                  <rdf:li rdf:resource="https://identifiers.org/chebi/33811"/>
                  <rdf:li rdf:resource="https://identifiers.org/chebi/33813"/>
                  <rdf:li rdf:resource="https://identifiers.org/chebi/41979"/>
                  <rdf:li rdf:resource="https://identifiers.org/chebi/41981"/>
                  <rdf:li rdf:resource="https://identifiers.org/chebi/42043"/>
                  <rdf:li rdf:resource="https://identifiers.org/chebi/42857"/>
                  <rdf:li rdf:resource="https://identifiers.org/chebi/43228"/>
                  <rdf:li rdf:resource="https://identifiers.org/chebi/44292"/>
                  <rdf:li rdf:resource="https://identifiers.org/chebi/44701"/>
                  <rdf:li rdf:resource="https://identifiers.org/chebi/44819"/>
                  <rdf:li rdf:resource="https://identifiers.org/chebi/5585"/>
                  <rdf:li rdf:resource="https://identifiers.org/bigg.metabolite/h2o"/>
                  <rdf:li rdf:resource="https://identifiers.org/biggM/M_h2o"/>
                  <rdf:li rdf:resource="https://identifiers.org/biggM/h2o"/>
                  <rdf:li rdf:resource="https://identifiers.org/envipath/5882df9c-dae1-4d80-a40e-db4724271456/compound/969d0227-3069-4e44-9525-7ae7bad84170"/>
                  <rdf:li rdf:resource="https://identifiers.org/envipath/650babc9-9d68-4b73-9332-11972ca26f7b/compound/799908db-b8c9-4982-86cb-1f225e2ad08c"/>
                  <rdf:li rdf:resource="https://identifiers.org/envipath/650babc9-9d68-4b73-9332-11972ca26f7b/compound/e7f34a8e-cded-4793-b6d5-792335b38636"/>
                  <rdf:li rdf:resource="https://identifiers.org/envipathM/5882df9c-dae1-4d80-a40e-db4724271456/compound/969d0227-3069-4e44-9525-7ae7bad84170"/>
                  <rdf:li rdf:resource="https://identifiers.org/envipathM/650babc9-9d68-4b73-9332-11972ca26f7b/compound/799908db-b8c9-4982-86cb-1f225e2ad08c"/>
                  <rdf:li rdf:resource="https://identifiers.org/envipathM/650babc9-9d68-4b73-9332-11972ca26f7b/compound/e7f34a8e-cded-4793-b6d5-792335b38636"/>
                  <rdf:li rdf:resource="https://identifiers.org/hmdb/HMDB0002111"/>
                  <rdf:li rdf:resource="https://identifiers.org/hmdb/HMDB02111"/>
                  <rdf:li rdf:resource="https://identifiers.org/kegg.compound/C00001"/>
                  <rdf:li rdf:resource="https://identifiers.org/kegg.drug/D00001"/>
                  <rdf:li rdf:resource="https://identifiers.org/kegg.drug/D03703"/>
                  <rdf:li rdf:resource="https://identifiers.org/kegg.drug/D06249"/>
                  <rdf:li rdf:resource="https://identifiers.org/kegg.drug/D06322"/>
                  <rdf:li rdf:resource="https://identifiers.org/keggC/C00001"/>
                  <rdf:li rdf:resource="https://identifiers.org/keggC/M_C00001"/>
                  <rdf:li rdf:resource="https://identifiers.org/keggD/D00001"/>
                  <rdf:li rdf:resource="https://identifiers.org/keggD/D03703"/>
                  <rdf:li rdf:resource="https://identifiers.org/keggD/D06249"/>
                  <rdf:li rdf:resource="https://identifiers.org/keggD/D06322"/>
                  <rdf:li rdf:resource="https://identifiers.org/keggD/M_D00001"/>
                  <rdf:li rdf:resource="https://identifiers.org/keggD/M_D03703"/>
                  <rdf:li rdf:resource="https://identifiers.org/keggD/M_D06249"/>
                  <rdf:li rdf:resource="https://identifiers.org/keggD/M_D06322"/>
                  <rdf:li rdf:resource="https://identifiers.org/metacyc.compound/WATER"/>
                  <rdf:li rdf:resource="https://identifiers.org/metacycM/WATER"/>
                  <rdf:li rdf:resource="https://identifiers.org/reactome/R-ALL-109276"/>
                  <rdf:li rdf:resource="https://identifiers.org/reactome/R-ALL-113518"/>
                  <rdf:li rdf:resource="https://identifiers.org/reactome/R-ALL-113519"/>
                  <rdf:li rdf:resource="https://identifiers.org/reactome/R-ALL-113521"/>
                  <rdf:li rdf:resource="https://identifiers.org/reactome/R-ALL-141343"/>
                  <rdf:li rdf:resource="https://identifiers.org/reactome/R-ALL-1605715"/>
                  <rdf:li rdf:resource="https://identifiers.org/reactome/R-ALL-189422"/>
                  <rdf:li rdf:resource="https://identifiers.org/reactome/R-ALL-2022884"/>
                  <rdf:li rdf:resource="https://identifiers.org/reactome/R-ALL-2429665"/>
                  <rdf:li rdf:resource="https://identifiers.org/reactome/R-ALL-29356"/>
                  <rdf:li rdf:resource="https://identifiers.org/reactome/R-ALL-351603"/>
                  <rdf:li rdf:resource="https://identifiers.org/reactome/R-ALL-5668574"/>
                  <rdf:li rdf:resource="https://identifiers.org/reactomeM/R-ALL-109276"/>
                  <rdf:li rdf:resource="https://identifiers.org/reactomeM/R-ALL-113518"/>
                  <rdf:li rdf:resource="https://identifiers.org/reactomeM/R-ALL-113519"/>
                  <rdf:li rdf:resource="https://identifiers.org/reactomeM/R-ALL-113521"/>
                  <rdf:li rdf:resource="https://identifiers.org/reactomeM/R-ALL-141343"/>
                  <rdf:li rdf:resource="https://identifiers.org/reactomeM/R-ALL-1605715"/>
                  <rdf:li rdf:resource="https://identifiers.org/reactomeM/R-ALL-189422"/>
                  <rdf:li rdf:resource="https://identifiers.org/reactomeM/R-ALL-2022884"/>
                  <rdf:li rdf:resource="https://identifiers.org/reactomeM/R-ALL-2429665"/>
                  <rdf:li rdf:resource="https://identifiers.org/reactomeM/R-ALL-29356"/>
                  <rdf:li rdf:resource="https://identifiers.org/reactomeM/R-ALL-351603"/>
                  <rdf:li rdf:resource="https://identifiers.org/reactomeM/R-ALL-5668574"/>
                  <rdf:li rdf:resource="https://identifiers.org/sabiork.compound/40"/>
                  <rdf:li rdf:resource="https://identifiers.org/sabiorkM/40"/>
                  <rdf:li rdf:resource="https://identifiers.org/seed.compound/cpd00001"/>
                  <rdf:li rdf:resource="https://identifiers.org/seedM/M_cpd00001"/>
                  <rdf:li rdf:resource="https://identifiers.org/seedM/cpd00001"/>
                  <rdf:li rdf:resource="https://identifiers.org/metanetx.chemical/WATER"/>
                </rdf:Bag>
              </bqbiol:is>
            </rdf:Description>
          </rdf:RDF>
        </annotation>
      </species>
      <species metaid="meta_M_pyr__91__c__93__" sboTerm="SBO:0000247" id="M_pyr__91__c__93__" name="Pyruvate" compartment="c" hasOnlySubstanceUnits="false" boundaryCondition="false" constant="false" fbc:charge="0" fbc:chemicalFormula="C3H3O3">
        <annotation>
          <rdf:RDF xmlns:rdf="http://www.w3.org/1999/02/22-rdf-syntax-ns#" xmlns:dcterms="http://purl.org/dc/terms/" xmlns:vCard="http://www.w3.org/2001/vcard-rdf/3.0#" xmlns:vCard4="http://www.w3.org/2006/vcard/ns#" xmlns:bqbiol="http://biomodels.net/biology-qualifiers/" xmlns:bqmodel="http://biomodels.net/model-qualifiers/">
            <rdf:Description rdf:about="#meta_M_pyr__91__c__93__">
              <bqbiol:is>
                <rdf:Bag>
                  <rdf:li rdf:resource="https://identifiers.org/chebi/CHEBI:15361"/>
                  <rdf:li rdf:resource="https://identifiers.org/chebi/CHEBI:177913"/>
                  <rdf:li rdf:resource="https://identifiers.org/chebi/CHEBI:32816"/>
                  <rdf:li rdf:resource="https://identifiers.org/chebi/14987"/>
                  <rdf:li rdf:resource="https://identifiers.org/chebi/15361"/>
                  <rdf:li rdf:resource="https://identifiers.org/chebi/177913"/>
                  <rdf:li rdf:resource="https://identifiers.org/chebi/26462"/>
                  <rdf:li rdf:resource="https://identifiers.org/chebi/26466"/>
                  <rdf:li rdf:resource="https://identifiers.org/chebi/32816"/>
                  <rdf:li rdf:resource="https://identifiers.org/chebi/45253"/>
                  <rdf:li rdf:resource="https://identifiers.org/chebi/8685"/>
                  <rdf:li rdf:resource="https://identifiers.org/bigg.metabolite/pyr"/>
                  <rdf:li rdf:resource="https://identifiers.org/biggM/M_pyr"/>
                  <rdf:li rdf:resource="https://identifiers.org/biggM/pyr"/>
                  <rdf:li rdf:resource="https://identifiers.org/envipath/32de3cf4-e3e6-4168-956e-32fa5ddb0ce1/compound/dc01020e-8c7e-4087-9f56-cf8c962b7437"/>
                  <rdf:li rdf:resource="https://identifiers.org/envipath/650babc9-9d68-4b73-9332-11972ca26f7b/compound/ccc99777-54dc-42d4-a97e-009b780d3905"/>
                  <rdf:li rdf:resource="https://identifiers.org/envipathM/32de3cf4-e3e6-4168-956e-32fa5ddb0ce1/compound/dc01020e-8c7e-4087-9f56-cf8c962b7437"/>
                  <rdf:li rdf:resource="https://identifiers.org/envipathM/650babc9-9d68-4b73-9332-11972ca26f7b/compound/ccc99777-54dc-42d4-a97e-009b780d3905"/>
                  <rdf:li rdf:resource="https://identifiers.org/hmdb/HMDB0000243"/>
                  <rdf:li rdf:resource="https://identifiers.org/hmdb/HMDB00243"/>
                  <rdf:li rdf:resource="https://identifiers.org/kegg.compound/C00022"/>
                  <rdf:li rdf:resource="https://identifiers.org/keggC/C00022"/>
                  <rdf:li rdf:resource="https://identifiers.org/keggC/M_C00022"/>
                  <rdf:li rdf:resource="https://identifiers.org/lipidmaps/LMFA01060077"/>
                  <rdf:li rdf:resource="https://identifiers.org/lipidmapsM/LMFA01060077"/>
                  <rdf:li rdf:resource="https://identifiers.org/metacyc.compound/PYRUVATE"/>
                  <rdf:li rdf:resource="https://identifiers.org/metacycM/PYRUVATE"/>
                  <rdf:li rdf:resource="https://identifiers.org/reactome/R-ALL-113557"/>
                  <rdf:li rdf:resource="https://identifiers.org/reactome/R-ALL-29398"/>
                  <rdf:li rdf:resource="https://identifiers.org/reactome/R-ALL-389680"/>
                  <rdf:li rdf:resource="https://identifiers.org/reactome/R-ALL-429750"/>
                  <rdf:li rdf:resource="https://identifiers.org/reactomeM/R-ALL-113557"/>
                  <rdf:li rdf:resource="https://identifiers.org/reactomeM/R-ALL-29398"/>
                  <rdf:li rdf:resource="https://identifiers.org/reactomeM/R-ALL-389680"/>
                  <rdf:li rdf:resource="https://identifiers.org/reactomeM/R-ALL-429750"/>
                  <rdf:li rdf:resource="https://identifiers.org/sabiork.compound/33"/>
                  <rdf:li rdf:resource="https://identifiers.org/sabiorkM/33"/>
                  <rdf:li rdf:resource="https://identifiers.org/seed.compound/cpd00020"/>
                  <rdf:li rdf:resource="https://identifiers.org/seedM/M_cpd00020"/>
                  <rdf:li rdf:resource="https://identifiers.org/seedM/cpd00020"/>
                  <rdf:li rdf:resource="https://identifiers.org/metanetx.chemical/MNXM23"/>
                </rdf:Bag>
              </bqbiol:is>
            </rdf:Description>
          </rdf:RDF>
        </annotation>
      </species>
      <species metaid="meta_M_nh4__91__c__93__" sboTerm="SBO:0000247" id="M_nh4__91__c__93__" name="Ammonium" compartment="c" hasOnlySubstanceUnits="false" boundaryCondition="false" constant="false" fbc:charge="0" fbc:chemicalFormula="H4N">
        <annotation>
          <rdf:RDF xmlns:rdf="http://www.w3.org/1999/02/22-rdf-syntax-ns#" xmlns:dcterms="http://purl.org/dc/terms/" xmlns:vCard="http://www.w3.org/2001/vcard-rdf/3.0#" xmlns:vCard4="http://www.w3.org/2006/vcard/ns#" xmlns:bqbiol="http://biomodels.net/biology-qualifiers/" xmlns:bqmodel="http://biomodels.net/model-qualifiers/">
            <rdf:Description rdf:about="#meta_M_nh4__91__c__93__">
              <bqbiol:is>
                <rdf:Bag>
                  <rdf:li rdf:resource="https://identifiers.org/chebi/CHEBI:135980"/>
                  <rdf:li rdf:resource="https://identifiers.org/chebi/CHEBI:16134"/>
                  <rdf:li rdf:resource="https://identifiers.org/chebi/CHEBI:28938"/>
                  <rdf:li rdf:resource="https://identifiers.org/chebi/13405"/>
                  <rdf:li rdf:resource="https://identifiers.org/chebi/13406"/>
                  <rdf:li rdf:resource="https://identifiers.org/chebi/13407"/>
                  <rdf:li rdf:resource="https://identifiers.org/chebi/135980"/>
                  <rdf:li rdf:resource="https://identifiers.org/chebi/13771"/>
                  <rdf:li rdf:resource="https://identifiers.org/chebi/16134"/>
                  <rdf:li rdf:resource="https://identifiers.org/chebi/22533"/>
                  <rdf:li rdf:resource="https://identifiers.org/chebi/22534"/>
                  <rdf:li rdf:resource="https://identifiers.org/chebi/28938"/>
                  <rdf:li rdf:resource="https://identifiers.org/chebi/44269"/>
                  <rdf:li rdf:resource="https://identifiers.org/chebi/44284"/>
                  <rdf:li rdf:resource="https://identifiers.org/chebi/44404"/>
                  <rdf:li rdf:resource="https://identifiers.org/chebi/49783"/>
                  <rdf:li rdf:resource="https://identifiers.org/chebi/7434"/>
                  <rdf:li rdf:resource="https://identifiers.org/chebi/7435"/>
                  <rdf:li rdf:resource="https://identifiers.org/bigg.metabolite/nh3"/>
                  <rdf:li rdf:resource="https://identifiers.org/bigg.metabolite/nh4"/>
                  <rdf:li rdf:resource="https://identifiers.org/biggM/M_nh3"/>
                  <rdf:li rdf:resource="https://identifiers.org/biggM/M_nh4"/>
                  <rdf:li rdf:resource="https://identifiers.org/biggM/nh3"/>
                  <rdf:li rdf:resource="https://identifiers.org/biggM/nh4"/>
                  <rdf:li rdf:resource="https://identifiers.org/envipath/32de3cf4-e3e6-4168-956e-32fa5ddb0ce1/compound/41e4c903-407f-49f7-bf6b-0a94d39fa3a7"/>
                  <rdf:li rdf:resource="https://identifiers.org/envipath/5882df9c-dae1-4d80-a40e-db4724271456/compound/27a89bdf-42f7-478f-91d8-e39881581096"/>
                  <rdf:li rdf:resource="https://identifiers.org/envipath/650babc9-9d68-4b73-9332-11972ca26f7b/compound/96667bd9-aeae-4e8f-89d3-100d0396af05"/>
                  <rdf:li rdf:resource="https://identifiers.org/envipathM/32de3cf4-e3e6-4168-956e-32fa5ddb0ce1/compound/41e4c903-407f-49f7-bf6b-0a94d39fa3a7"/>
                  <rdf:li rdf:resource="https://identifiers.org/envipathM/5882df9c-dae1-4d80-a40e-db4724271456/compound/27a89bdf-42f7-478f-91d8-e39881581096"/>
                  <rdf:li rdf:resource="https://identifiers.org/envipathM/650babc9-9d68-4b73-9332-11972ca26f7b/compound/96667bd9-aeae-4e8f-89d3-100d0396af05"/>
                  <rdf:li rdf:resource="https://identifiers.org/hmdb/HMDB0000051"/>
                  <rdf:li rdf:resource="https://identifiers.org/hmdb/HMDB00051"/>
                  <rdf:li rdf:resource="https://identifiers.org/hmdb/HMDB0041827"/>
                  <rdf:li rdf:resource="https://identifiers.org/hmdb/HMDB41827"/>
                  <rdf:li rdf:resource="https://identifiers.org/kegg.compound/C01342"/>
                  <rdf:li rdf:resource="https://identifiers.org/kegg.drug/D02915"/>
                  <rdf:li rdf:resource="https://identifiers.org/kegg.drug/D02916"/>
                  <rdf:li rdf:resource="https://identifiers.org/keggC/C00014"/>
                  <rdf:li rdf:resource="https://identifiers.org/keggC/C01342"/>
                  <rdf:li rdf:resource="https://identifiers.org/keggC/M_C00014"/>
                  <rdf:li rdf:resource="https://identifiers.org/keggC/M_C01342"/>
                  <rdf:li rdf:resource="https://identifiers.org/keggD/D02915"/>
                  <rdf:li rdf:resource="https://identifiers.org/keggD/D02916"/>
                  <rdf:li rdf:resource="https://identifiers.org/keggD/M_D02915"/>
                  <rdf:li rdf:resource="https://identifiers.org/keggD/M_D02916"/>
                  <rdf:li rdf:resource="https://identifiers.org/metacyc.compound/AMMONIA"/>
                  <rdf:li rdf:resource="https://identifiers.org/metacyc.compound/AMMONIUM"/>
                  <rdf:li rdf:resource="https://identifiers.org/metacycM/AMMONIA"/>
                  <rdf:li rdf:resource="https://identifiers.org/metacycM/AMMONIUM"/>
                  <rdf:li rdf:resource="https://identifiers.org/reactome/R-ALL-113561"/>
                  <rdf:li rdf:resource="https://identifiers.org/reactome/R-ALL-140912"/>
                  <rdf:li rdf:resource="https://identifiers.org/reactome/R-ALL-2022135"/>
                  <rdf:li rdf:resource="https://identifiers.org/reactome/R-ALL-29382"/>
                  <rdf:li rdf:resource="https://identifiers.org/reactome/R-ALL-31633"/>
                  <rdf:li rdf:resource="https://identifiers.org/reactome/R-ALL-389843"/>
                  <rdf:li rdf:resource="https://identifiers.org/reactome/R-ALL-76230"/>
                  <rdf:li rdf:resource="https://identifiers.org/reactomeM/R-ALL-113561"/>
                  <rdf:li rdf:resource="https://identifiers.org/reactomeM/R-ALL-140912"/>
                  <rdf:li rdf:resource="https://identifiers.org/reactomeM/R-ALL-2022135"/>
                  <rdf:li rdf:resource="https://identifiers.org/reactomeM/R-ALL-29382"/>
                  <rdf:li rdf:resource="https://identifiers.org/reactomeM/R-ALL-31633"/>
                  <rdf:li rdf:resource="https://identifiers.org/reactomeM/R-ALL-389843"/>
                  <rdf:li rdf:resource="https://identifiers.org/reactomeM/R-ALL-76230"/>
                  <rdf:li rdf:resource="https://identifiers.org/sabiork.compound/1268"/>
                  <rdf:li rdf:resource="https://identifiers.org/sabiork.compound/43"/>
                  <rdf:li rdf:resource="https://identifiers.org/sabiorkM/1268"/>
                  <rdf:li rdf:resource="https://identifiers.org/sabiorkM/43"/>
                  <rdf:li rdf:resource="https://identifiers.org/seed.compound/cpd00013"/>
                  <rdf:li rdf:resource="https://identifiers.org/seed.compound/cpd19013"/>
                  <rdf:li rdf:resource="https://identifiers.org/seedM/M_cpd00013"/>
                  <rdf:li rdf:resource="https://identifiers.org/seedM/M_cpd19013"/>
                  <rdf:li rdf:resource="https://identifiers.org/seedM/cpd00013"/>
                  <rdf:li rdf:resource="https://identifiers.org/seedM/cpd19013"/>
                  <rdf:li rdf:resource="https://identifiers.org/metanetx.chemical/MNXM729302"/>
                </rdf:Bag>
              </bqbiol:is>
            </rdf:Description>
          </rdf:RDF>
        </annotation>
      </species>
      <species metaid="meta_M_nadh__91__c__93__" sboTerm="SBO:0000247" id="M_nadh__91__c__93__" name="Nicotinamide adenine dinucleotide - reduced" compartment="c" hasOnlySubstanceUnits="false" boundaryCondition="false" constant="false" fbc:charge="0" fbc:chemicalFormula="C21H27N7O14P2">
        <annotation>
          <rdf:RDF xmlns:rdf="http://www.w3.org/1999/02/22-rdf-syntax-ns#" xmlns:dcterms="http://purl.org/dc/terms/" xmlns:vCard="http://www.w3.org/2001/vcard-rdf/3.0#" xmlns:vCard4="http://www.w3.org/2006/vcard/ns#" xmlns:bqbiol="http://biomodels.net/biology-qualifiers/" xmlns:bqmodel="http://biomodels.net/model-qualifiers/">
            <rdf:Description rdf:about="#meta_M_nadh__91__c__93__">
              <bqbiol:is>
                <rdf:Bag>
                  <rdf:li rdf:resource="https://identifiers.org/chebi/CHEBI:16908"/>
                  <rdf:li rdf:resource="https://identifiers.org/chebi/CHEBI:57945"/>
                  <rdf:li rdf:resource="https://identifiers.org/chebi/13395"/>
                  <rdf:li rdf:resource="https://identifiers.org/chebi/13396"/>
                  <rdf:li rdf:resource="https://identifiers.org/chebi/16908"/>
                  <rdf:li rdf:resource="https://identifiers.org/chebi/21902"/>
                  <rdf:li rdf:resource="https://identifiers.org/chebi/44216"/>
                  <rdf:li rdf:resource="https://identifiers.org/chebi/57945"/>
                  <rdf:li rdf:resource="https://identifiers.org/chebi/7423"/>
                  <rdf:li rdf:resource="https://identifiers.org/bigg.metabolite/nadh"/>
                  <rdf:li rdf:resource="https://identifiers.org/biggM/M_nadh"/>
                  <rdf:li rdf:resource="https://identifiers.org/biggM/nadh"/>
                  <rdf:li rdf:resource="https://identifiers.org/hmdb/HMDB0001487"/>
                  <rdf:li rdf:resource="https://identifiers.org/hmdb/HMDB01487"/>
                  <rdf:li rdf:resource="https://identifiers.org/kegg.compound/C00004"/>
                  <rdf:li rdf:resource="https://identifiers.org/keggC/C00004"/>
                  <rdf:li rdf:resource="https://identifiers.org/keggC/M_C00004"/>
                  <rdf:li rdf:resource="https://identifiers.org/metacyc.compound/NADH"/>
                  <rdf:li rdf:resource="https://identifiers.org/metacycM/NADH"/>
                  <rdf:li rdf:resource="https://identifiers.org/reactome/R-ALL-192305"/>
                  <rdf:li rdf:resource="https://identifiers.org/reactome/R-ALL-194697"/>
                  <rdf:li rdf:resource="https://identifiers.org/reactome/R-ALL-29362"/>
                  <rdf:li rdf:resource="https://identifiers.org/reactome/R-ALL-73473"/>
                  <rdf:li rdf:resource="https://identifiers.org/reactomeM/R-ALL-192305"/>
                  <rdf:li rdf:resource="https://identifiers.org/reactomeM/R-ALL-194697"/>
                  <rdf:li rdf:resource="https://identifiers.org/reactomeM/R-ALL-29362"/>
                  <rdf:li rdf:resource="https://identifiers.org/reactomeM/R-ALL-73473"/>
                  <rdf:li rdf:resource="https://identifiers.org/sabiork.compound/38"/>
                  <rdf:li rdf:resource="https://identifiers.org/sabiorkM/38"/>
                  <rdf:li rdf:resource="https://identifiers.org/seed.compound/cpd00004"/>
                  <rdf:li rdf:resource="https://identifiers.org/seedM/M_cpd00004"/>
                  <rdf:li rdf:resource="https://identifiers.org/seedM/cpd00004"/>
                  <rdf:li rdf:resource="https://identifiers.org/metanetx.chemical/MNXM10"/>
                </rdf:Bag>
              </bqbiol:is>
            </rdf:Description>
          </rdf:RDF>
        </annotation>
      </species>
      <species metaid="meta_M_h__91__c__93__" sboTerm="SBO:0000247" id="M_h__91__c__93__" name="H+" compartment="c" hasOnlySubstanceUnits="false" boundaryCondition="false" constant="false" fbc:charge="0" fbc:chemicalFormula="H">
        <annotation>
          <rdf:RDF xmlns:rdf="http://www.w3.org/1999/02/22-rdf-syntax-ns#" xmlns:dcterms="http://purl.org/dc/terms/" xmlns:vCard="http://www.w3.org/2001/vcard-rdf/3.0#" xmlns:vCard4="http://www.w3.org/2006/vcard/ns#" xmlns:bqbiol="http://biomodels.net/biology-qualifiers/" xmlns:bqmodel="http://biomodels.net/model-qualifiers/">
            <rdf:Description rdf:about="#meta_M_h__91__c__93__">
              <bqbiol:is>
                <rdf:Bag>
                  <rdf:li rdf:resource="https://identifiers.org/chebi/CHEBI:15378"/>
                  <rdf:li rdf:resource="https://identifiers.org/chebi/CHEBI:24636"/>
                  <rdf:li rdf:resource="https://identifiers.org/chebi/CHEBI:29233"/>
                  <rdf:li rdf:resource="https://identifiers.org/chebi/CHEBI:29234"/>
                  <rdf:li rdf:resource="https://identifiers.org/chebi/10744"/>
                  <rdf:li rdf:resource="https://identifiers.org/chebi/13357"/>
                  <rdf:li rdf:resource="https://identifiers.org/chebi/15378"/>
                  <rdf:li rdf:resource="https://identifiers.org/chebi/24636"/>
                  <rdf:li rdf:resource="https://identifiers.org/chebi/29233"/>
                  <rdf:li rdf:resource="https://identifiers.org/chebi/29234"/>
                  <rdf:li rdf:resource="https://identifiers.org/chebi/5584"/>
                  <rdf:li rdf:resource="https://identifiers.org/bigg.metabolite/h"/>
                  <rdf:li rdf:resource="https://identifiers.org/biggM/M_h"/>
                  <rdf:li rdf:resource="https://identifiers.org/biggM/h"/>
                  <rdf:li rdf:resource="https://identifiers.org/hmdb/HMDB0059597"/>
                  <rdf:li rdf:resource="https://identifiers.org/hmdb/HMDB59597"/>
                  <rdf:li rdf:resource="https://identifiers.org/kegg.compound/C00080"/>
                  <rdf:li rdf:resource="https://identifiers.org/keggC/C00080"/>
                  <rdf:li rdf:resource="https://identifiers.org/keggC/M_C00080"/>
                  <rdf:li rdf:resource="https://identifiers.org/metacyc.compound/PROTON"/>
                  <rdf:li rdf:resource="https://identifiers.org/metacycM/PROTON"/>
                  <rdf:li rdf:resource="https://identifiers.org/reactome/R-ALL-1132304"/>
                  <rdf:li rdf:resource="https://identifiers.org/reactome/R-ALL-113529"/>
                  <rdf:li rdf:resource="https://identifiers.org/reactome/R-ALL-1470067"/>
                  <rdf:li rdf:resource="https://identifiers.org/reactome/R-ALL-156540"/>
                  <rdf:li rdf:resource="https://identifiers.org/reactome/R-ALL-1614597"/>
                  <rdf:li rdf:resource="https://identifiers.org/reactome/R-ALL-163953"/>
                  <rdf:li rdf:resource="https://identifiers.org/reactome/R-ALL-193465"/>
                  <rdf:li rdf:resource="https://identifiers.org/reactome/R-ALL-194688"/>
                  <rdf:li rdf:resource="https://identifiers.org/reactome/R-ALL-2000349"/>
                  <rdf:li rdf:resource="https://identifiers.org/reactome/R-ALL-2429673"/>
                  <rdf:li rdf:resource="https://identifiers.org/reactome/R-ALL-2872447"/>
                  <rdf:li rdf:resource="https://identifiers.org/reactome/R-ALL-351626"/>
                  <rdf:li rdf:resource="https://identifiers.org/reactome/R-ALL-372511"/>
                  <rdf:li rdf:resource="https://identifiers.org/reactome/R-ALL-374900"/>
                  <rdf:li rdf:resource="https://identifiers.org/reactome/R-ALL-425969"/>
                  <rdf:li rdf:resource="https://identifiers.org/reactome/R-ALL-425978"/>
                  <rdf:li rdf:resource="https://identifiers.org/reactome/R-ALL-425999"/>
                  <rdf:li rdf:resource="https://identifiers.org/reactome/R-ALL-427899"/>
                  <rdf:li rdf:resource="https://identifiers.org/reactome/R-ALL-428040"/>
                  <rdf:li rdf:resource="https://identifiers.org/reactome/R-ALL-428548"/>
                  <rdf:li rdf:resource="https://identifiers.org/reactome/R-ALL-5228597"/>
                  <rdf:li rdf:resource="https://identifiers.org/reactome/R-ALL-5244410"/>
                  <rdf:li rdf:resource="https://identifiers.org/reactome/R-ALL-5668577"/>
                  <rdf:li rdf:resource="https://identifiers.org/reactome/R-ALL-70106"/>
                  <rdf:li rdf:resource="https://identifiers.org/reactome/R-ALL-74722"/>
                  <rdf:li rdf:resource="https://identifiers.org/reactomeM/R-ALL-1132304"/>
                  <rdf:li rdf:resource="https://identifiers.org/reactomeM/R-ALL-113529"/>
                  <rdf:li rdf:resource="https://identifiers.org/reactomeM/R-ALL-1470067"/>
                  <rdf:li rdf:resource="https://identifiers.org/reactomeM/R-ALL-156540"/>
                  <rdf:li rdf:resource="https://identifiers.org/reactomeM/R-ALL-1614597"/>
                  <rdf:li rdf:resource="https://identifiers.org/reactomeM/R-ALL-163953"/>
                  <rdf:li rdf:resource="https://identifiers.org/reactomeM/R-ALL-193465"/>
                  <rdf:li rdf:resource="https://identifiers.org/reactomeM/R-ALL-194688"/>
                  <rdf:li rdf:resource="https://identifiers.org/reactomeM/R-ALL-2000349"/>
                  <rdf:li rdf:resource="https://identifiers.org/reactomeM/R-ALL-2429673"/>
                  <rdf:li rdf:resource="https://identifiers.org/reactomeM/R-ALL-2872447"/>
                  <rdf:li rdf:resource="https://identifiers.org/reactomeM/R-ALL-351626"/>
                  <rdf:li rdf:resource="https://identifiers.org/reactomeM/R-ALL-372511"/>
                  <rdf:li rdf:resource="https://identifiers.org/reactomeM/R-ALL-374900"/>
                  <rdf:li rdf:resource="https://identifiers.org/reactomeM/R-ALL-425969"/>
                  <rdf:li rdf:resource="https://identifiers.org/reactomeM/R-ALL-425978"/>
                  <rdf:li rdf:resource="https://identifiers.org/reactomeM/R-ALL-425999"/>
                  <rdf:li rdf:resource="https://identifiers.org/reactomeM/R-ALL-427899"/>
                  <rdf:li rdf:resource="https://identifiers.org/reactomeM/R-ALL-428040"/>
                  <rdf:li rdf:resource="https://identifiers.org/reactomeM/R-ALL-428548"/>
                  <rdf:li rdf:resource="https://identifiers.org/reactomeM/R-ALL-5228597"/>
                  <rdf:li rdf:resource="https://identifiers.org/reactomeM/R-ALL-5244410"/>
                  <rdf:li rdf:resource="https://identifiers.org/reactomeM/R-ALL-5668577"/>
                  <rdf:li rdf:resource="https://identifiers.org/reactomeM/R-ALL-70106"/>
                  <rdf:li rdf:resource="https://identifiers.org/reactomeM/R-ALL-74722"/>
                  <rdf:li rdf:resource="https://identifiers.org/sabiork.compound/39"/>
                  <rdf:li rdf:resource="https://identifiers.org/sabiorkM/39"/>
                  <rdf:li rdf:resource="https://identifiers.org/seed.compound/cpd00067"/>
                  <rdf:li rdf:resource="https://identifiers.org/seedM/M_cpd00067"/>
                  <rdf:li rdf:resource="https://identifiers.org/seedM/cpd00067"/>
                  <rdf:li rdf:resource="https://identifiers.org/metanetx.chemical/MNXM1"/>
                </rdf:Bag>
              </bqbiol:is>
            </rdf:Description>
          </rdf:RDF>
        </annotation>
      </species>
      <species metaid="meta_M_glu__45__L__91__c__93__" sboTerm="SBO:0000247" id="M_glu__45__L__91__c__93__" name="L-Glutamate" compartment="c" hasOnlySubstanceUnits="false" boundaryCondition="false" constant="false" fbc:charge="0" fbc:chemicalFormula="C5H8NO4">
        <annotation>
          <rdf:RDF xmlns:rdf="http://www.w3.org/1999/02/22-rdf-syntax-ns#" xmlns:dcterms="http://purl.org/dc/terms/" xmlns:vCard="http://www.w3.org/2001/vcard-rdf/3.0#" xmlns:vCard4="http://www.w3.org/2006/vcard/ns#" xmlns:bqbiol="http://biomodels.net/biology-qualifiers/" xmlns:bqmodel="http://biomodels.net/model-qualifiers/">
            <rdf:Description rdf:about="#meta_M_glu__45__L__91__c__93__">
              <bqbiol:is>
                <rdf:Bag>
                  <rdf:li rdf:resource="https://identifiers.org/chebi/CHEBI:16015"/>
                  <rdf:li rdf:resource="https://identifiers.org/chebi/CHEBI:29985"/>
                  <rdf:li rdf:resource="https://identifiers.org/chebi/CHEBI:29988"/>
                  <rdf:li rdf:resource="https://identifiers.org/chebi/13107"/>
                  <rdf:li rdf:resource="https://identifiers.org/chebi/16015"/>
                  <rdf:li rdf:resource="https://identifiers.org/chebi/21301"/>
                  <rdf:li rdf:resource="https://identifiers.org/chebi/21304"/>
                  <rdf:li rdf:resource="https://identifiers.org/chebi/29985"/>
                  <rdf:li rdf:resource="https://identifiers.org/chebi/29988"/>
                  <rdf:li rdf:resource="https://identifiers.org/chebi/42825"/>
                  <rdf:li rdf:resource="https://identifiers.org/chebi/6224"/>
                  <rdf:li rdf:resource="https://identifiers.org/bigg.metabolite/glu__L"/>
                  <rdf:li rdf:resource="https://identifiers.org/biggM/M_glu__L"/>
                  <rdf:li rdf:resource="https://identifiers.org/biggM/glu-L"/>
                  <rdf:li rdf:resource="https://identifiers.org/biggM/glu__L"/>
                  <rdf:li rdf:resource="https://identifiers.org/hmdb/HMDB0000148"/>
                  <rdf:li rdf:resource="https://identifiers.org/hmdb/HMDB00148"/>
                  <rdf:li rdf:resource="https://identifiers.org/kegg.compound/C00025"/>
                  <rdf:li rdf:resource="https://identifiers.org/kegg.drug/D00007"/>
                  <rdf:li rdf:resource="https://identifiers.org/keggC/C00025"/>
                  <rdf:li rdf:resource="https://identifiers.org/keggC/M_C00025"/>
                  <rdf:li rdf:resource="https://identifiers.org/keggD/D00007"/>
                  <rdf:li rdf:resource="https://identifiers.org/keggD/M_D00007"/>
                  <rdf:li rdf:resource="https://identifiers.org/metacyc.compound/GLT"/>
                  <rdf:li rdf:resource="https://identifiers.org/metacycM/GLT"/>
                  <rdf:li rdf:resource="https://identifiers.org/reactome/R-ALL-113552"/>
                  <rdf:li rdf:resource="https://identifiers.org/reactome/R-ALL-210382"/>
                  <rdf:li rdf:resource="https://identifiers.org/reactome/R-ALL-210509"/>
                  <rdf:li rdf:resource="https://identifiers.org/reactome/R-ALL-29404"/>
                  <rdf:li rdf:resource="https://identifiers.org/reactome/R-ALL-428614"/>
                  <rdf:li rdf:resource="https://identifiers.org/reactomeM/R-ALL-113552"/>
                  <rdf:li rdf:resource="https://identifiers.org/reactomeM/R-ALL-210382"/>
                  <rdf:li rdf:resource="https://identifiers.org/reactomeM/R-ALL-210509"/>
                  <rdf:li rdf:resource="https://identifiers.org/reactomeM/R-ALL-29404"/>
                  <rdf:li rdf:resource="https://identifiers.org/reactomeM/R-ALL-428614"/>
                  <rdf:li rdf:resource="https://identifiers.org/sabiork.compound/73"/>
                  <rdf:li rdf:resource="https://identifiers.org/sabiorkM/73"/>
                  <rdf:li rdf:resource="https://identifiers.org/seed.compound/cpd00023"/>
                  <rdf:li rdf:resource="https://identifiers.org/seedM/M_cpd00023"/>
                  <rdf:li rdf:resource="https://identifiers.org/seedM/cpd00023"/>
                  <rdf:li rdf:resource="https://identifiers.org/metanetx.chemical/MNXM741173"/>
                </rdf:Bag>
              </bqbiol:is>
            </rdf:Description>
          </rdf:RDF>
        </annotation>
      </species>
      <species metaid="meta_M_oaa__91__c__93__" sboTerm="SBO:0000247" id="M_oaa__91__c__93__" name="Oxaloacetate" compartment="c" hasOnlySubstanceUnits="false" boundaryCondition="false" constant="false" fbc:charge="0" fbc:chemicalFormula="C4H2O5">
        <annotation>
          <rdf:RDF xmlns:rdf="http://www.w3.org/1999/02/22-rdf-syntax-ns#" xmlns:dcterms="http://purl.org/dc/terms/" xmlns:vCard="http://www.w3.org/2001/vcard-rdf/3.0#" xmlns:vCard4="http://www.w3.org/2006/vcard/ns#" xmlns:bqbiol="http://biomodels.net/biology-qualifiers/" xmlns:bqmodel="http://biomodels.net/model-qualifiers/">
            <rdf:Description rdf:about="#meta_M_oaa__91__c__93__">
              <bqbiol:is>
                <rdf:Bag>
                  <rdf:li rdf:resource="https://identifiers.org/chebi/CHEBI:16452"/>
                  <rdf:li rdf:resource="https://identifiers.org/chebi/CHEBI:30744"/>
                  <rdf:li rdf:resource="https://identifiers.org/chebi/12820"/>
                  <rdf:li rdf:resource="https://identifiers.org/chebi/14703"/>
                  <rdf:li rdf:resource="https://identifiers.org/chebi/16452"/>
                  <rdf:li rdf:resource="https://identifiers.org/chebi/24958"/>
                  <rdf:li rdf:resource="https://identifiers.org/chebi/24959"/>
                  <rdf:li rdf:resource="https://identifiers.org/chebi/25731"/>
                  <rdf:li rdf:resource="https://identifiers.org/chebi/25734"/>
                  <rdf:li rdf:resource="https://identifiers.org/chebi/30744"/>
                  <rdf:li rdf:resource="https://identifiers.org/chebi/7812"/>
                  <rdf:li rdf:resource="https://identifiers.org/bigg.metabolite/oaa"/>
                  <rdf:li rdf:resource="https://identifiers.org/biggM/M_oaa"/>
                  <rdf:li rdf:resource="https://identifiers.org/biggM/oaa"/>
                  <rdf:li rdf:resource="https://identifiers.org/envipath/32de3cf4-e3e6-4168-956e-32fa5ddb0ce1/compound/be7c543c-40bd-4698-9821-22f2e65c38f3"/>
                  <rdf:li rdf:resource="https://identifiers.org/envipath/4fd7f3e0-dd25-43ac-9453-dda3e52396e4/compound/133a11f3-81b0-4384-837e-1ccdd0a2a645"/>
                  <rdf:li rdf:resource="https://identifiers.org/envipath/650babc9-9d68-4b73-9332-11972ca26f7b/compound/40afaad4-431a-4e3c-b4c7-020dbe4bdd2a"/>
                  <rdf:li rdf:resource="https://identifiers.org/envipathM/32de3cf4-e3e6-4168-956e-32fa5ddb0ce1/compound/be7c543c-40bd-4698-9821-22f2e65c38f3"/>
                  <rdf:li rdf:resource="https://identifiers.org/envipathM/4fd7f3e0-dd25-43ac-9453-dda3e52396e4/compound/133a11f3-81b0-4384-837e-1ccdd0a2a645"/>
                  <rdf:li rdf:resource="https://identifiers.org/envipathM/650babc9-9d68-4b73-9332-11972ca26f7b/compound/40afaad4-431a-4e3c-b4c7-020dbe4bdd2a"/>
                  <rdf:li rdf:resource="https://identifiers.org/hmdb/HMDB0000223"/>
                  <rdf:li rdf:resource="https://identifiers.org/hmdb/HMDB00223"/>
                  <rdf:li rdf:resource="https://identifiers.org/kegg.compound/C00036"/>
                  <rdf:li rdf:resource="https://identifiers.org/keggC/C00036"/>
                  <rdf:li rdf:resource="https://identifiers.org/keggC/M_C00036"/>
                  <rdf:li rdf:resource="https://identifiers.org/lipidmaps/LMFA01170120"/>
                  <rdf:li rdf:resource="https://identifiers.org/lipidmapsM/LMFA01170120"/>
                  <rdf:li rdf:resource="https://identifiers.org/metacyc.compound/OXALACETIC_ACID"/>
                  <rdf:li rdf:resource="https://identifiers.org/metacycM/OXALACETIC_ACID"/>
                  <rdf:li rdf:resource="https://identifiers.org/reactome/R-ALL-113587"/>
                  <rdf:li rdf:resource="https://identifiers.org/reactome/R-ALL-76213"/>
                  <rdf:li rdf:resource="https://identifiers.org/reactomeM/R-ALL-113587"/>
                  <rdf:li rdf:resource="https://identifiers.org/reactomeM/R-ALL-76213"/>
                  <rdf:li rdf:resource="https://identifiers.org/sabiork.compound/1915"/>
                  <rdf:li rdf:resource="https://identifiers.org/sabiorkM/1915"/>
                  <rdf:li rdf:resource="https://identifiers.org/seed.compound/cpd00032"/>
                  <rdf:li rdf:resource="https://identifiers.org/seedM/M_cpd00032"/>
                  <rdf:li rdf:resource="https://identifiers.org/seedM/cpd00032"/>
                  <rdf:li rdf:resource="https://identifiers.org/metanetx.chemical/MNXM46"/>
                </rdf:Bag>
              </bqbiol:is>
            </rdf:Description>
          </rdf:RDF>
        </annotation>
      </species>
      <species metaid="meta_M_akg__91__c__93__" sboTerm="SBO:0000247" id="M_akg__91__c__93__" name="2-Oxoglutarate" compartment="c" hasOnlySubstanceUnits="false" boundaryCondition="false" constant="false" fbc:charge="0" fbc:chemicalFormula="C5H4O5">
        <annotation>
          <rdf:RDF xmlns:rdf="http://www.w3.org/1999/02/22-rdf-syntax-ns#" xmlns:dcterms="http://purl.org/dc/terms/" xmlns:vCard="http://www.w3.org/2001/vcard-rdf/3.0#" xmlns:vCard4="http://www.w3.org/2006/vcard/ns#" xmlns:bqbiol="http://biomodels.net/biology-qualifiers/" xmlns:bqmodel="http://biomodels.net/model-qualifiers/">
            <rdf:Description rdf:about="#meta_M_akg__91__c__93__">
              <bqbiol:is>
                <rdf:Bag>
                  <rdf:li rdf:resource="https://identifiers.org/chebi/CHEBI:16810"/>
                  <rdf:li rdf:resource="https://identifiers.org/chebi/CHEBI:30915"/>
                  <rdf:li rdf:resource="https://identifiers.org/chebi/CHEBI:30916"/>
                  <rdf:li rdf:resource="https://identifiers.org/chebi/11638"/>
                  <rdf:li rdf:resource="https://identifiers.org/chebi/1253"/>
                  <rdf:li rdf:resource="https://identifiers.org/chebi/16810"/>
                  <rdf:li rdf:resource="https://identifiers.org/chebi/19748"/>
                  <rdf:li rdf:resource="https://identifiers.org/chebi/19749"/>
                  <rdf:li rdf:resource="https://identifiers.org/chebi/30915"/>
                  <rdf:li rdf:resource="https://identifiers.org/chebi/30916"/>
                  <rdf:li rdf:resource="https://identifiers.org/chebi/40661"/>
                  <rdf:li rdf:resource="https://identifiers.org/bigg.metabolite/akg"/>
                  <rdf:li rdf:resource="https://identifiers.org/biggM/M_akg"/>
                  <rdf:li rdf:resource="https://identifiers.org/biggM/akg"/>
                  <rdf:li rdf:resource="https://identifiers.org/envipath/32de3cf4-e3e6-4168-956e-32fa5ddb0ce1/compound/5b0a94f6-d411-44fd-bcc1-fb79b4e697f5"/>
                  <rdf:li rdf:resource="https://identifiers.org/envipath/4fd7f3e0-dd25-43ac-9453-dda3e52396e4/compound/6557f3f2-0ab8-494b-a865-8ce0eae788a9"/>
                  <rdf:li rdf:resource="https://identifiers.org/envipathM/32de3cf4-e3e6-4168-956e-32fa5ddb0ce1/compound/5b0a94f6-d411-44fd-bcc1-fb79b4e697f5"/>
                  <rdf:li rdf:resource="https://identifiers.org/envipathM/4fd7f3e0-dd25-43ac-9453-dda3e52396e4/compound/6557f3f2-0ab8-494b-a865-8ce0eae788a9"/>
                  <rdf:li rdf:resource="https://identifiers.org/hmdb/HMDB0000208"/>
                  <rdf:li rdf:resource="https://identifiers.org/hmdb/HMDB0002812"/>
                  <rdf:li rdf:resource="https://identifiers.org/hmdb/HMDB00208"/>
                  <rdf:li rdf:resource="https://identifiers.org/hmdb/HMDB0062781"/>
                  <rdf:li rdf:resource="https://identifiers.org/hmdb/HMDB02812"/>
                  <rdf:li rdf:resource="https://identifiers.org/hmdb/HMDB62781"/>
                  <rdf:li rdf:resource="https://identifiers.org/kegg.compound/C00026"/>
                  <rdf:li rdf:resource="https://identifiers.org/keggC/C00026"/>
                  <rdf:li rdf:resource="https://identifiers.org/keggC/M_C00026"/>
                  <rdf:li rdf:resource="https://identifiers.org/metacyc.compound/2-KETOGLUTARATE"/>
                  <rdf:li rdf:resource="https://identifiers.org/metacycM/2-KETOGLUTARATE"/>
                  <rdf:li rdf:resource="https://identifiers.org/reactome/R-ALL-113594"/>
                  <rdf:li rdf:resource="https://identifiers.org/reactome/R-ALL-113671"/>
                  <rdf:li rdf:resource="https://identifiers.org/reactome/R-ALL-1650779"/>
                  <rdf:li rdf:resource="https://identifiers.org/reactome/R-ALL-29406"/>
                  <rdf:li rdf:resource="https://identifiers.org/reactome/R-ALL-389537"/>
                  <rdf:li rdf:resource="https://identifiers.org/reactome/R-ALL-561075"/>
                  <rdf:li rdf:resource="https://identifiers.org/reactomeM/R-ALL-113594"/>
                  <rdf:li rdf:resource="https://identifiers.org/reactomeM/R-ALL-113671"/>
                  <rdf:li rdf:resource="https://identifiers.org/reactomeM/R-ALL-1650779"/>
                  <rdf:li rdf:resource="https://identifiers.org/reactomeM/R-ALL-29406"/>
                  <rdf:li rdf:resource="https://identifiers.org/reactomeM/R-ALL-389537"/>
                  <rdf:li rdf:resource="https://identifiers.org/reactomeM/R-ALL-561075"/>
                  <rdf:li rdf:resource="https://identifiers.org/sabiork.compound/1922"/>
                  <rdf:li rdf:resource="https://identifiers.org/sabiorkM/1922"/>
                  <rdf:li rdf:resource="https://identifiers.org/seed.compound/cpd00024"/>
                  <rdf:li rdf:resource="https://identifiers.org/seedM/M_cpd00024"/>
                  <rdf:li rdf:resource="https://identifiers.org/seedM/cpd00024"/>
                  <rdf:li rdf:resource="https://identifiers.org/metanetx.chemical/MNXM20"/>
                </rdf:Bag>
              </bqbiol:is>
            </rdf:Description>
          </rdf:RDF>
        </annotation>
      </species>
      <species metaid="meta_M_asp__45__L__91__c__93__" sboTerm="SBO:0000247" id="M_asp__45__L__91__c__93__" name="L-Aspartate" compartment="c" hasOnlySubstanceUnits="false" boundaryCondition="false" constant="false" fbc:charge="0" fbc:chemicalFormula="C4H6NO4">
        <annotation>
          <rdf:RDF xmlns:rdf="http://www.w3.org/1999/02/22-rdf-syntax-ns#" xmlns:dcterms="http://purl.org/dc/terms/" xmlns:vCard="http://www.w3.org/2001/vcard-rdf/3.0#" xmlns:vCard4="http://www.w3.org/2006/vcard/ns#" xmlns:bqbiol="http://biomodels.net/biology-qualifiers/" xmlns:bqmodel="http://biomodels.net/model-qualifiers/">
            <rdf:Description rdf:about="#meta_M_asp__45__L__91__c__93__">
              <bqbiol:is>
                <rdf:Bag>
                  <rdf:li rdf:resource="https://identifiers.org/chebi/CHEBI:17053"/>
                  <rdf:li rdf:resource="https://identifiers.org/chebi/CHEBI:176631"/>
                  <rdf:li rdf:resource="https://identifiers.org/chebi/CHEBI:177910"/>
                  <rdf:li rdf:resource="https://identifiers.org/chebi/CHEBI:29991"/>
                  <rdf:li rdf:resource="https://identifiers.org/chebi/CHEBI:29993"/>
                  <rdf:li rdf:resource="https://identifiers.org/chebi/13085"/>
                  <rdf:li rdf:resource="https://identifiers.org/chebi/17053"/>
                  <rdf:li rdf:resource="https://identifiers.org/chebi/176631"/>
                  <rdf:li rdf:resource="https://identifiers.org/chebi/177910"/>
                  <rdf:li rdf:resource="https://identifiers.org/chebi/21244"/>
                  <rdf:li rdf:resource="https://identifiers.org/chebi/21247"/>
                  <rdf:li rdf:resource="https://identifiers.org/chebi/29991"/>
                  <rdf:li rdf:resource="https://identifiers.org/chebi/29993"/>
                  <rdf:li rdf:resource="https://identifiers.org/chebi/40853"/>
                  <rdf:li rdf:resource="https://identifiers.org/chebi/40900"/>
                  <rdf:li rdf:resource="https://identifiers.org/chebi/40913"/>
                  <rdf:li rdf:resource="https://identifiers.org/chebi/40942"/>
                  <rdf:li rdf:resource="https://identifiers.org/chebi/6193"/>
                  <rdf:li rdf:resource="https://identifiers.org/bigg.metabolite/asp__L"/>
                  <rdf:li rdf:resource="https://identifiers.org/biggM/M_asp__L"/>
                  <rdf:li rdf:resource="https://identifiers.org/biggM/asp-L"/>
                  <rdf:li rdf:resource="https://identifiers.org/biggM/asp__L"/>
                  <rdf:li rdf:resource="https://identifiers.org/envipath/32de3cf4-e3e6-4168-956e-32fa5ddb0ce1/compound/4b0cdcb0-137a-4ddc-8e5c-2b55ea238c15"/>
                  <rdf:li rdf:resource="https://identifiers.org/envipathM/32de3cf4-e3e6-4168-956e-32fa5ddb0ce1/compound/4b0cdcb0-137a-4ddc-8e5c-2b55ea238c15"/>
                  <rdf:li rdf:resource="https://identifiers.org/hmdb/HMDB0000191"/>
                  <rdf:li rdf:resource="https://identifiers.org/hmdb/HMDB00191"/>
                  <rdf:li rdf:resource="https://identifiers.org/kegg.compound/C00049"/>
                  <rdf:li rdf:resource="https://identifiers.org/kegg.drug/D00013"/>
                  <rdf:li rdf:resource="https://identifiers.org/keggC/C00049"/>
                  <rdf:li rdf:resource="https://identifiers.org/keggC/M_C00049"/>
                  <rdf:li rdf:resource="https://identifiers.org/keggD/D00013"/>
                  <rdf:li rdf:resource="https://identifiers.org/keggD/M_D00013"/>
                  <rdf:li rdf:resource="https://identifiers.org/metacyc.compound/L-ASPARTATE"/>
                  <rdf:li rdf:resource="https://identifiers.org/metacycM/L-ASPARTATE"/>
                  <rdf:li rdf:resource="https://identifiers.org/reactome/R-ALL-113553"/>
                  <rdf:li rdf:resource="https://identifiers.org/reactome/R-ALL-29448"/>
                  <rdf:li rdf:resource="https://identifiers.org/reactome/R-ALL-351973"/>
                  <rdf:li rdf:resource="https://identifiers.org/reactome/R-ALL-427963"/>
                  <rdf:li rdf:resource="https://identifiers.org/reactomeM/R-ALL-113553"/>
                  <rdf:li rdf:resource="https://identifiers.org/reactomeM/R-ALL-29448"/>
                  <rdf:li rdf:resource="https://identifiers.org/reactomeM/R-ALL-351973"/>
                  <rdf:li rdf:resource="https://identifiers.org/reactomeM/R-ALL-427963"/>
                  <rdf:li rdf:resource="https://identifiers.org/sabiork.compound/71"/>
                  <rdf:li rdf:resource="https://identifiers.org/sabiorkM/71"/>
                  <rdf:li rdf:resource="https://identifiers.org/seed.compound/cpd00041"/>
                  <rdf:li rdf:resource="https://identifiers.org/seedM/M_cpd00041"/>
                  <rdf:li rdf:resource="https://identifiers.org/seedM/cpd00041"/>
                  <rdf:li rdf:resource="https://identifiers.org/metanetx.chemical/MNXM1108206"/>
                </rdf:Bag>
              </bqbiol:is>
            </rdf:Description>
          </rdf:RDF>
        </annotation>
      </species>
      <species metaid="meta_M_atp__91__c__93__" sboTerm="SBO:0000247" id="M_atp__91__c__93__" name="ATP" compartment="c" hasOnlySubstanceUnits="false" boundaryCondition="false" constant="false" fbc:charge="0" fbc:chemicalFormula="C10H12N5O13P3">
        <annotation>
          <rdf:RDF xmlns:rdf="http://www.w3.org/1999/02/22-rdf-syntax-ns#" xmlns:dcterms="http://purl.org/dc/terms/" xmlns:vCard="http://www.w3.org/2001/vcard-rdf/3.0#" xmlns:vCard4="http://www.w3.org/2006/vcard/ns#" xmlns:bqbiol="http://biomodels.net/biology-qualifiers/" xmlns:bqmodel="http://biomodels.net/model-qualifiers/">
            <rdf:Description rdf:about="#meta_M_atp__91__c__93__">
              <bqbiol:is>
                <rdf:Bag>
                  <rdf:li rdf:resource="https://identifiers.org/chebi/CHEBI:15422"/>
                  <rdf:li rdf:resource="https://identifiers.org/chebi/CHEBI:237958"/>
                  <rdf:li rdf:resource="https://identifiers.org/chebi/CHEBI:30616"/>
                  <rdf:li rdf:resource="https://identifiers.org/chebi/CHEBI:57299"/>
                  <rdf:li rdf:resource="https://identifiers.org/chebi/10789"/>
                  <rdf:li rdf:resource="https://identifiers.org/chebi/10841"/>
                  <rdf:li rdf:resource="https://identifiers.org/chebi/13236"/>
                  <rdf:li rdf:resource="https://identifiers.org/chebi/15422"/>
                  <rdf:li rdf:resource="https://identifiers.org/chebi/22249"/>
                  <rdf:li rdf:resource="https://identifiers.org/chebi/2359"/>
                  <rdf:li rdf:resource="https://identifiers.org/chebi/237958"/>
                  <rdf:li rdf:resource="https://identifiers.org/chebi/30616"/>
                  <rdf:li rdf:resource="https://identifiers.org/chebi/40938"/>
                  <rdf:li rdf:resource="https://identifiers.org/chebi/57299"/>
                  <rdf:li rdf:resource="https://identifiers.org/bigg.metabolite/atp"/>
                  <rdf:li rdf:resource="https://identifiers.org/biggM/M_atp"/>
                  <rdf:li rdf:resource="https://identifiers.org/biggM/atp"/>
                  <rdf:li rdf:resource="https://identifiers.org/hmdb/HMDB0000538"/>
                  <rdf:li rdf:resource="https://identifiers.org/hmdb/HMDB00538"/>
                  <rdf:li rdf:resource="https://identifiers.org/kegg.compound/C00002"/>
                  <rdf:li rdf:resource="https://identifiers.org/kegg.drug/D08646"/>
                  <rdf:li rdf:resource="https://identifiers.org/keggC/C00002"/>
                  <rdf:li rdf:resource="https://identifiers.org/keggC/M_C00002"/>
                  <rdf:li rdf:resource="https://identifiers.org/keggD/D08646"/>
                  <rdf:li rdf:resource="https://identifiers.org/keggD/M_D08646"/>
                  <rdf:li rdf:resource="https://identifiers.org/metacyc.compound/ATP"/>
                  <rdf:li rdf:resource="https://identifiers.org/metacycM/ATP"/>
                  <rdf:li rdf:resource="https://identifiers.org/reactome/R-ALL-113592"/>
                  <rdf:li rdf:resource="https://identifiers.org/reactome/R-ALL-113593"/>
                  <rdf:li rdf:resource="https://identifiers.org/reactome/R-ALL-114570"/>
                  <rdf:li rdf:resource="https://identifiers.org/reactome/R-ALL-114571"/>
                  <rdf:li rdf:resource="https://identifiers.org/reactome/R-ALL-139836"/>
                  <rdf:li rdf:resource="https://identifiers.org/reactome/R-ALL-211579"/>
                  <rdf:li rdf:resource="https://identifiers.org/reactome/R-ALL-29358"/>
                  <rdf:li rdf:resource="https://identifiers.org/reactome/R-ALL-389573"/>
                  <rdf:li rdf:resource="https://identifiers.org/reactome/R-ALL-5632460"/>
                  <rdf:li rdf:resource="https://identifiers.org/reactomeM/R-ALL-113592"/>
                  <rdf:li rdf:resource="https://identifiers.org/reactomeM/R-ALL-113593"/>
                  <rdf:li rdf:resource="https://identifiers.org/reactomeM/R-ALL-114570"/>
                  <rdf:li rdf:resource="https://identifiers.org/reactomeM/R-ALL-114571"/>
                  <rdf:li rdf:resource="https://identifiers.org/reactomeM/R-ALL-139836"/>
                  <rdf:li rdf:resource="https://identifiers.org/reactomeM/R-ALL-211579"/>
                  <rdf:li rdf:resource="https://identifiers.org/reactomeM/R-ALL-29358"/>
                  <rdf:li rdf:resource="https://identifiers.org/reactomeM/R-ALL-389573"/>
                  <rdf:li rdf:resource="https://identifiers.org/reactomeM/R-ALL-5632460"/>
                  <rdf:li rdf:resource="https://identifiers.org/sabiork.compound/34"/>
                  <rdf:li rdf:resource="https://identifiers.org/sabiorkM/34"/>
                  <rdf:li rdf:resource="https://identifiers.org/seed.compound/cpd00002"/>
                  <rdf:li rdf:resource="https://identifiers.org/seedM/M_cpd00002"/>
                  <rdf:li rdf:resource="https://identifiers.org/seedM/cpd00002"/>
                  <rdf:li rdf:resource="https://identifiers.org/metanetx.chemical/MNXM3"/>
                </rdf:Bag>
              </bqbiol:is>
            </rdf:Description>
          </rdf:RDF>
        </annotation>
      </species>
      <species metaid="meta_M_citr__45__L__91__c__93__" sboTerm="SBO:0000247" id="M_citr__45__L__91__c__93__" name="L-Citrulline" compartment="c" hasOnlySubstanceUnits="false" boundaryCondition="false" constant="false" fbc:charge="0" fbc:chemicalFormula="C6H13N3O3">
        <annotation>
          <rdf:RDF xmlns:rdf="http://www.w3.org/1999/02/22-rdf-syntax-ns#" xmlns:dcterms="http://purl.org/dc/terms/" xmlns:vCard="http://www.w3.org/2001/vcard-rdf/3.0#" xmlns:vCard4="http://www.w3.org/2006/vcard/ns#" xmlns:bqbiol="http://biomodels.net/biology-qualifiers/" xmlns:bqmodel="http://biomodels.net/model-qualifiers/">
            <rdf:Description rdf:about="#meta_M_citr__45__L__91__c__93__">
              <bqbiol:is>
                <rdf:Bag>
                  <rdf:li rdf:resource="https://identifiers.org/chebi/CHEBI:16349"/>
                  <rdf:li rdf:resource="https://identifiers.org/chebi/CHEBI:57743"/>
                  <rdf:li rdf:resource="https://identifiers.org/chebi/13092"/>
                  <rdf:li rdf:resource="https://identifiers.org/chebi/16349"/>
                  <rdf:li rdf:resource="https://identifiers.org/chebi/21257"/>
                  <rdf:li rdf:resource="https://identifiers.org/chebi/41489"/>
                  <rdf:li rdf:resource="https://identifiers.org/chebi/57743"/>
                  <rdf:li rdf:resource="https://identifiers.org/chebi/6203"/>
                  <rdf:li rdf:resource="https://identifiers.org/bigg.metabolite/citr__L"/>
                  <rdf:li rdf:resource="https://identifiers.org/biggM/M_citr__L"/>
                  <rdf:li rdf:resource="https://identifiers.org/biggM/citr__L"/>
                  <rdf:li rdf:resource="https://identifiers.org/hmdb/HMDB0000904"/>
                  <rdf:li rdf:resource="https://identifiers.org/hmdb/HMDB00904"/>
                  <rdf:li rdf:resource="https://identifiers.org/kegg.compound/C00327"/>
                  <rdf:li rdf:resource="https://identifiers.org/kegg.drug/D07706"/>
                  <rdf:li rdf:resource="https://identifiers.org/keggC/C00327"/>
                  <rdf:li rdf:resource="https://identifiers.org/keggC/M_C00327"/>
                  <rdf:li rdf:resource="https://identifiers.org/keggD/D07706"/>
                  <rdf:li rdf:resource="https://identifiers.org/keggD/M_D07706"/>
                  <rdf:li rdf:resource="https://identifiers.org/metacyc.compound/L-CITRULLINE"/>
                  <rdf:li rdf:resource="https://identifiers.org/metacycM/L-CITRULLINE"/>
                  <rdf:li rdf:resource="https://identifiers.org/reactome/R-ALL-113567"/>
                  <rdf:li rdf:resource="https://identifiers.org/reactome/R-ALL-29968"/>
                  <rdf:li rdf:resource="https://identifiers.org/reactomeM/R-ALL-113567"/>
                  <rdf:li rdf:resource="https://identifiers.org/reactomeM/R-ALL-29968"/>
                  <rdf:li rdf:resource="https://identifiers.org/sabiork.compound/1329"/>
                  <rdf:li rdf:resource="https://identifiers.org/sabiorkM/1329"/>
                  <rdf:li rdf:resource="https://identifiers.org/seed.compound/cpd00274"/>
                  <rdf:li rdf:resource="https://identifiers.org/seedM/M_cpd00274"/>
                  <rdf:li rdf:resource="https://identifiers.org/seedM/cpd00274"/>
                  <rdf:li rdf:resource="https://identifiers.org/metanetx.chemical/MNXM732471"/>
                </rdf:Bag>
              </bqbiol:is>
            </rdf:Description>
          </rdf:RDF>
        </annotation>
      </species>
      <species metaid="meta_M_amp__91__c__93__" sboTerm="SBO:0000247" id="M_amp__91__c__93__" name="AMP" compartment="c" hasOnlySubstanceUnits="false" boundaryCondition="false" constant="false" fbc:charge="0" fbc:chemicalFormula="C10H12N5O7P">
        <annotation>
          <rdf:RDF xmlns:rdf="http://www.w3.org/1999/02/22-rdf-syntax-ns#" xmlns:dcterms="http://purl.org/dc/terms/" xmlns:vCard="http://www.w3.org/2001/vcard-rdf/3.0#" xmlns:vCard4="http://www.w3.org/2006/vcard/ns#" xmlns:bqbiol="http://biomodels.net/biology-qualifiers/" xmlns:bqmodel="http://biomodels.net/model-qualifiers/">
            <rdf:Description rdf:about="#meta_M_amp__91__c__93__">
              <bqbiol:is>
                <rdf:Bag>
                  <rdf:li rdf:resource="https://identifiers.org/chebi/CHEBI:16027"/>
                  <rdf:li rdf:resource="https://identifiers.org/chebi/CHEBI:40721"/>
                  <rdf:li rdf:resource="https://identifiers.org/chebi/CHEBI:456215"/>
                  <rdf:li rdf:resource="https://identifiers.org/chebi/12056"/>
                  <rdf:li rdf:resource="https://identifiers.org/chebi/13234"/>
                  <rdf:li rdf:resource="https://identifiers.org/chebi/13235"/>
                  <rdf:li rdf:resource="https://identifiers.org/chebi/13736"/>
                  <rdf:li rdf:resource="https://identifiers.org/chebi/13740"/>
                  <rdf:li rdf:resource="https://identifiers.org/chebi/16027"/>
                  <rdf:li rdf:resource="https://identifiers.org/chebi/22242"/>
                  <rdf:li rdf:resource="https://identifiers.org/chebi/22245"/>
                  <rdf:li rdf:resource="https://identifiers.org/chebi/2356"/>
                  <rdf:li rdf:resource="https://identifiers.org/chebi/40510"/>
                  <rdf:li rdf:resource="https://identifiers.org/chebi/40721"/>
                  <rdf:li rdf:resource="https://identifiers.org/chebi/40726"/>
                  <rdf:li rdf:resource="https://identifiers.org/chebi/40786"/>
                  <rdf:li rdf:resource="https://identifiers.org/chebi/40826"/>
                  <rdf:li rdf:resource="https://identifiers.org/chebi/456215"/>
                  <rdf:li rdf:resource="https://identifiers.org/chebi/47222"/>
                  <rdf:li rdf:resource="https://identifiers.org/bigg.metabolite/amp"/>
                  <rdf:li rdf:resource="https://identifiers.org/biggM/M_amp"/>
                  <rdf:li rdf:resource="https://identifiers.org/biggM/amp"/>
                  <rdf:li rdf:resource="https://identifiers.org/hmdb/HMDB0000045"/>
                  <rdf:li rdf:resource="https://identifiers.org/hmdb/HMDB00045"/>
                  <rdf:li rdf:resource="https://identifiers.org/kegg.compound/C00020"/>
                  <rdf:li rdf:resource="https://identifiers.org/kegg.drug/D02769"/>
                  <rdf:li rdf:resource="https://identifiers.org/keggC/C00020"/>
                  <rdf:li rdf:resource="https://identifiers.org/keggC/M_C00020"/>
                  <rdf:li rdf:resource="https://identifiers.org/keggD/D02769"/>
                  <rdf:li rdf:resource="https://identifiers.org/keggD/M_D02769"/>
                  <rdf:li rdf:resource="https://identifiers.org/metacyc.compound/AMP"/>
                  <rdf:li rdf:resource="https://identifiers.org/metacyc.compound/AMP-GROUP"/>
                  <rdf:li rdf:resource="https://identifiers.org/metacycM/AMP"/>
                  <rdf:li rdf:resource="https://identifiers.org/metacycM/AMP-GROUP"/>
                  <rdf:li rdf:resource="https://identifiers.org/reactome/R-ALL-109275"/>
                  <rdf:li rdf:resource="https://identifiers.org/reactome/R-ALL-159448"/>
                  <rdf:li rdf:resource="https://identifiers.org/reactome/R-ALL-164121"/>
                  <rdf:li rdf:resource="https://identifiers.org/reactome/R-ALL-2046064"/>
                  <rdf:li rdf:resource="https://identifiers.org/reactome/R-ALL-389620"/>
                  <rdf:li rdf:resource="https://identifiers.org/reactome/R-ALL-76577"/>
                  <rdf:li rdf:resource="https://identifiers.org/reactomeM/R-ALL-109275"/>
                  <rdf:li rdf:resource="https://identifiers.org/reactomeM/R-ALL-159448"/>
                  <rdf:li rdf:resource="https://identifiers.org/reactomeM/R-ALL-164121"/>
                  <rdf:li rdf:resource="https://identifiers.org/reactomeM/R-ALL-2046064"/>
                  <rdf:li rdf:resource="https://identifiers.org/reactomeM/R-ALL-389620"/>
                  <rdf:li rdf:resource="https://identifiers.org/reactomeM/R-ALL-76577"/>
                  <rdf:li rdf:resource="https://identifiers.org/sabiork.compound/1273"/>
                  <rdf:li rdf:resource="https://identifiers.org/sabiorkM/1273"/>
                  <rdf:li rdf:resource="https://identifiers.org/seed.compound/cpd00018"/>
                  <rdf:li rdf:resource="https://identifiers.org/seedM/M_cpd00018"/>
                  <rdf:li rdf:resource="https://identifiers.org/seedM/cpd00018"/>
                  <rdf:li rdf:resource="https://identifiers.org/metanetx.chemical/MNXM728294"/>
                </rdf:Bag>
              </bqbiol:is>
            </rdf:Description>
          </rdf:RDF>
        </annotation>
      </species>
      <species metaid="meta_M_argsuc__91__c__93__" sboTerm="SBO:0000247" id="M_argsuc__91__c__93__" name="N(omega)-(L-Arginino)succinate" compartment="c" hasOnlySubstanceUnits="false" boundaryCondition="false" constant="false" fbc:charge="0" fbc:chemicalFormula="C10H17N4O6">
        <annotation>
          <rdf:RDF xmlns:rdf="http://www.w3.org/1999/02/22-rdf-syntax-ns#" xmlns:dcterms="http://purl.org/dc/terms/" xmlns:vCard="http://www.w3.org/2001/vcard-rdf/3.0#" xmlns:vCard4="http://www.w3.org/2006/vcard/ns#" xmlns:bqbiol="http://biomodels.net/biology-qualifiers/" xmlns:bqmodel="http://biomodels.net/model-qualifiers/">
            <rdf:Description rdf:about="#meta_M_argsuc__91__c__93__">
              <bqbiol:is>
                <rdf:Bag>
                  <rdf:li rdf:resource="https://identifiers.org/chebi/CHEBI:15682"/>
                  <rdf:li rdf:resource="https://identifiers.org/chebi/CHEBI:57472"/>
                  <rdf:li rdf:resource="https://identifiers.org/chebi/10960"/>
                  <rdf:li rdf:resource="https://identifiers.org/chebi/15682"/>
                  <rdf:li rdf:resource="https://identifiers.org/chebi/21475"/>
                  <rdf:li rdf:resource="https://identifiers.org/chebi/57472"/>
                  <rdf:li rdf:resource="https://identifiers.org/chebi/7098"/>
                  <rdf:li rdf:resource="https://identifiers.org/bigg.metabolite/argsuc"/>
                  <rdf:li rdf:resource="https://identifiers.org/biggM/M_argsuc"/>
                  <rdf:li rdf:resource="https://identifiers.org/biggM/argsuc"/>
                  <rdf:li rdf:resource="https://identifiers.org/hmdb/HMDB0000052"/>
                  <rdf:li rdf:resource="https://identifiers.org/hmdb/HMDB0001006"/>
                  <rdf:li rdf:resource="https://identifiers.org/hmdb/HMDB00052"/>
                  <rdf:li rdf:resource="https://identifiers.org/hmdb/HMDB01006"/>
                  <rdf:li rdf:resource="https://identifiers.org/kegg.compound/C03406"/>
                  <rdf:li rdf:resource="https://identifiers.org/keggC/C03406"/>
                  <rdf:li rdf:resource="https://identifiers.org/keggC/M_C03406"/>
                  <rdf:li rdf:resource="https://identifiers.org/metacyc.compound/L-ARGININO-SUCCINATE"/>
                  <rdf:li rdf:resource="https://identifiers.org/metacycM/L-ARGININO-SUCCINATE"/>
                  <rdf:li rdf:resource="https://identifiers.org/reactome/R-ALL-34575"/>
                  <rdf:li rdf:resource="https://identifiers.org/reactomeM/R-ALL-34575"/>
                  <rdf:li rdf:resource="https://identifiers.org/sabiork.compound/4057"/>
                  <rdf:li rdf:resource="https://identifiers.org/sabiorkM/4057"/>
                  <rdf:li rdf:resource="https://identifiers.org/seed.compound/cpd02152"/>
                  <rdf:li rdf:resource="https://identifiers.org/seed.compound/cpd29673"/>
                  <rdf:li rdf:resource="https://identifiers.org/seedM/M_cpd02152"/>
                  <rdf:li rdf:resource="https://identifiers.org/seedM/M_cpd29673"/>
                  <rdf:li rdf:resource="https://identifiers.org/seedM/cpd02152"/>
                  <rdf:li rdf:resource="https://identifiers.org/seedM/cpd29673"/>
                  <rdf:li rdf:resource="https://identifiers.org/metanetx.chemical/MNXM722743"/>
                </rdf:Bag>
              </bqbiol:is>
            </rdf:Description>
          </rdf:RDF>
        </annotation>
      </species>
      <species metaid="meta_M_ppi__91__c__93__" sboTerm="SBO:0000247" id="M_ppi__91__c__93__" name="Diphosphate" compartment="c" hasOnlySubstanceUnits="false" boundaryCondition="false" constant="false" fbc:charge="0" fbc:chemicalFormula="HO7P2">
        <annotation>
          <rdf:RDF xmlns:rdf="http://www.w3.org/1999/02/22-rdf-syntax-ns#" xmlns:dcterms="http://purl.org/dc/terms/" xmlns:vCard="http://www.w3.org/2001/vcard-rdf/3.0#" xmlns:vCard4="http://www.w3.org/2006/vcard/ns#" xmlns:bqbiol="http://biomodels.net/biology-qualifiers/" xmlns:bqmodel="http://biomodels.net/model-qualifiers/">
            <rdf:Description rdf:about="#meta_M_ppi__91__c__93__">
              <bqbiol:is>
                <rdf:Bag>
                  <rdf:li rdf:resource="https://identifiers.org/chebi/CHEBI:18361"/>
                  <rdf:li rdf:resource="https://identifiers.org/chebi/CHEBI:29888"/>
                  <rdf:li rdf:resource="https://identifiers.org/chebi/CHEBI:33017"/>
                  <rdf:li rdf:resource="https://identifiers.org/chebi/CHEBI:33019"/>
                  <rdf:li rdf:resource="https://identifiers.org/chebi/CHEBI:45212"/>
                  <rdf:li rdf:resource="https://identifiers.org/chebi/13420"/>
                  <rdf:li rdf:resource="https://identifiers.org/chebi/18361"/>
                  <rdf:li rdf:resource="https://identifiers.org/chebi/29888"/>
                  <rdf:li rdf:resource="https://identifiers.org/chebi/33017"/>
                  <rdf:li rdf:resource="https://identifiers.org/chebi/33018"/>
                  <rdf:li rdf:resource="https://identifiers.org/chebi/33019"/>
                  <rdf:li rdf:resource="https://identifiers.org/chebi/42009"/>
                  <rdf:li rdf:resource="https://identifiers.org/chebi/45067"/>
                  <rdf:li rdf:resource="https://identifiers.org/chebi/45208"/>
                  <rdf:li rdf:resource="https://identifiers.org/chebi/45212"/>
                  <rdf:li rdf:resource="https://identifiers.org/chebi/8683"/>
                  <rdf:li rdf:resource="https://identifiers.org/bigg.metabolite/ppi"/>
                  <rdf:li rdf:resource="https://identifiers.org/biggM/M_ppi"/>
                  <rdf:li rdf:resource="https://identifiers.org/biggM/ppi"/>
                  <rdf:li rdf:resource="https://identifiers.org/hmdb/HMDB0000250"/>
                  <rdf:li rdf:resource="https://identifiers.org/hmdb/HMDB00250"/>
                  <rdf:li rdf:resource="https://identifiers.org/kegg.compound/C00013"/>
                  <rdf:li rdf:resource="https://identifiers.org/keggC/C00013"/>
                  <rdf:li rdf:resource="https://identifiers.org/keggC/M_C00013"/>
                  <rdf:li rdf:resource="https://identifiers.org/metacyc.compound/PPI"/>
                  <rdf:li rdf:resource="https://identifiers.org/metacyc.compound/PYROPHOSPHATE-GROUP"/>
                  <rdf:li rdf:resource="https://identifiers.org/metacycM/PPI"/>
                  <rdf:li rdf:resource="https://identifiers.org/metacycM/PYROPHOSPHATE-GROUP"/>
                  <rdf:li rdf:resource="https://identifiers.org/reactome/R-ALL-111294"/>
                  <rdf:li rdf:resource="https://identifiers.org/reactome/R-ALL-113541"/>
                  <rdf:li rdf:resource="https://identifiers.org/reactome/R-ALL-113542"/>
                  <rdf:li rdf:resource="https://identifiers.org/reactome/R-ALL-114654"/>
                  <rdf:li rdf:resource="https://identifiers.org/reactome/R-ALL-159450"/>
                  <rdf:li rdf:resource="https://identifiers.org/reactome/R-ALL-2046049"/>
                  <rdf:li rdf:resource="https://identifiers.org/reactome/R-ALL-389593"/>
                  <rdf:li rdf:resource="https://identifiers.org/reactomeM/R-ALL-111294"/>
                  <rdf:li rdf:resource="https://identifiers.org/reactomeM/R-ALL-113541"/>
                  <rdf:li rdf:resource="https://identifiers.org/reactomeM/R-ALL-113542"/>
                  <rdf:li rdf:resource="https://identifiers.org/reactomeM/R-ALL-114654"/>
                  <rdf:li rdf:resource="https://identifiers.org/reactomeM/R-ALL-159450"/>
                  <rdf:li rdf:resource="https://identifiers.org/reactomeM/R-ALL-2046049"/>
                  <rdf:li rdf:resource="https://identifiers.org/reactomeM/R-ALL-389593"/>
                  <rdf:li rdf:resource="https://identifiers.org/sabiork.compound/1267"/>
                  <rdf:li rdf:resource="https://identifiers.org/sabiorkM/1267"/>
                  <rdf:li rdf:resource="https://identifiers.org/seed.compound/cpd00012"/>
                  <rdf:li rdf:resource="https://identifiers.org/seed.compound/cpd27828"/>
                  <rdf:li rdf:resource="https://identifiers.org/seedM/M_cpd00012"/>
                  <rdf:li rdf:resource="https://identifiers.org/seedM/M_cpd27828"/>
                  <rdf:li rdf:resource="https://identifiers.org/seedM/cpd00012"/>
                  <rdf:li rdf:resource="https://identifiers.org/seedM/cpd27828"/>
                  <rdf:li rdf:resource="https://identifiers.org/metanetx.chemical/MNXM11"/>
                </rdf:Bag>
              </bqbiol:is>
            </rdf:Description>
          </rdf:RDF>
        </annotation>
      </species>
      <species metaid="meta_M_arg__45__L__91__c__93__" sboTerm="SBO:0000247" id="M_arg__45__L__91__c__93__" name="L-Arginine" compartment="c" hasOnlySubstanceUnits="false" boundaryCondition="false" constant="false" fbc:charge="0" fbc:chemicalFormula="C6H15N4O2">
        <annotation>
          <rdf:RDF xmlns:rdf="http://www.w3.org/1999/02/22-rdf-syntax-ns#" xmlns:dcterms="http://purl.org/dc/terms/" xmlns:vCard="http://www.w3.org/2001/vcard-rdf/3.0#" xmlns:vCard4="http://www.w3.org/2006/vcard/ns#" xmlns:bqbiol="http://biomodels.net/biology-qualifiers/" xmlns:bqmodel="http://biomodels.net/model-qualifiers/">
            <rdf:Description rdf:about="#meta_M_arg__45__L__91__c__93__">
              <bqbiol:is>
                <rdf:Bag>
                  <rdf:li rdf:resource="https://identifiers.org/chebi/CHEBI:16467"/>
                  <rdf:li rdf:resource="https://identifiers.org/chebi/CHEBI:32681"/>
                  <rdf:li rdf:resource="https://identifiers.org/chebi/CHEBI:32682"/>
                  <rdf:li rdf:resource="https://identifiers.org/chebi/CHEBI:32683"/>
                  <rdf:li rdf:resource="https://identifiers.org/chebi/13077"/>
                  <rdf:li rdf:resource="https://identifiers.org/chebi/133495"/>
                  <rdf:li rdf:resource="https://identifiers.org/chebi/16467"/>
                  <rdf:li rdf:resource="https://identifiers.org/chebi/21235"/>
                  <rdf:li rdf:resource="https://identifiers.org/chebi/32681"/>
                  <rdf:li rdf:resource="https://identifiers.org/chebi/32682"/>
                  <rdf:li rdf:resource="https://identifiers.org/chebi/32683"/>
                  <rdf:li rdf:resource="https://identifiers.org/chebi/42927"/>
                  <rdf:li rdf:resource="https://identifiers.org/chebi/6185"/>
                  <rdf:li rdf:resource="https://identifiers.org/bigg.metabolite/arg__L"/>
                  <rdf:li rdf:resource="https://identifiers.org/biggM/M_arg__L"/>
                  <rdf:li rdf:resource="https://identifiers.org/biggM/arg-L"/>
                  <rdf:li rdf:resource="https://identifiers.org/biggM/arg__L"/>
                  <rdf:li rdf:resource="https://identifiers.org/hmdb/HMDB0000517"/>
                  <rdf:li rdf:resource="https://identifiers.org/hmdb/HMDB00517"/>
                  <rdf:li rdf:resource="https://identifiers.org/hmdb/HMDB0062762"/>
                  <rdf:li rdf:resource="https://identifiers.org/hmdb/HMDB62762"/>
                  <rdf:li rdf:resource="https://identifiers.org/kegg.compound/C00062"/>
                  <rdf:li rdf:resource="https://identifiers.org/kegg.drug/D02982"/>
                  <rdf:li rdf:resource="https://identifiers.org/keggC/C00062"/>
                  <rdf:li rdf:resource="https://identifiers.org/keggC/M_C00062"/>
                  <rdf:li rdf:resource="https://identifiers.org/keggD/D02982"/>
                  <rdf:li rdf:resource="https://identifiers.org/keggD/M_D02982"/>
                  <rdf:li rdf:resource="https://identifiers.org/metacyc.compound/ARG"/>
                  <rdf:li rdf:resource="https://identifiers.org/metacycM/ARG"/>
                  <rdf:li rdf:resource="https://identifiers.org/reactome/R-ALL-113530"/>
                  <rdf:li rdf:resource="https://identifiers.org/reactome/R-ALL-29468"/>
                  <rdf:li rdf:resource="https://identifiers.org/reactome/R-ALL-351977"/>
                  <rdf:li rdf:resource="https://identifiers.org/reactome/R-ALL-374064"/>
                  <rdf:li rdf:resource="https://identifiers.org/reactome/R-ALL-428011"/>
                  <rdf:li rdf:resource="https://identifiers.org/reactomeM/R-ALL-113530"/>
                  <rdf:li rdf:resource="https://identifiers.org/reactomeM/R-ALL-29468"/>
                  <rdf:li rdf:resource="https://identifiers.org/reactomeM/R-ALL-351977"/>
                  <rdf:li rdf:resource="https://identifiers.org/reactomeM/R-ALL-374064"/>
                  <rdf:li rdf:resource="https://identifiers.org/reactomeM/R-ALL-428011"/>
                  <rdf:li rdf:resource="https://identifiers.org/sabiork.compound/23080"/>
                  <rdf:li rdf:resource="https://identifiers.org/sabiork.compound/80"/>
                  <rdf:li rdf:resource="https://identifiers.org/sabiorkM/23080"/>
                  <rdf:li rdf:resource="https://identifiers.org/sabiorkM/80"/>
                  <rdf:li rdf:resource="https://identifiers.org/seed.compound/cpd00051"/>
                  <rdf:li rdf:resource="https://identifiers.org/seedM/M_cpd00051"/>
                  <rdf:li rdf:resource="https://identifiers.org/seedM/cpd00051"/>
                  <rdf:li rdf:resource="https://identifiers.org/metanetx.chemical/MNXM739527"/>
                </rdf:Bag>
              </bqbiol:is>
            </rdf:Description>
          </rdf:RDF>
        </annotation>
      </species>
      <species metaid="meta_M_fum__91__c__93__" sboTerm="SBO:0000247" id="M_fum__91__c__93__" name="Fumarate" compartment="c" hasOnlySubstanceUnits="false" boundaryCondition="false" constant="false" fbc:charge="0" fbc:chemicalFormula="C4H2O4">
        <annotation>
          <rdf:RDF xmlns:rdf="http://www.w3.org/1999/02/22-rdf-syntax-ns#" xmlns:dcterms="http://purl.org/dc/terms/" xmlns:vCard="http://www.w3.org/2001/vcard-rdf/3.0#" xmlns:vCard4="http://www.w3.org/2006/vcard/ns#" xmlns:bqbiol="http://biomodels.net/biology-qualifiers/" xmlns:bqmodel="http://biomodels.net/model-qualifiers/">
            <rdf:Description rdf:about="#meta_M_fum__91__c__93__">
              <bqbiol:is>
                <rdf:Bag>
                  <rdf:li rdf:resource="https://identifiers.org/chebi/CHEBI:18012"/>
                  <rdf:li rdf:resource="https://identifiers.org/chebi/CHEBI:29806"/>
                  <rdf:li rdf:resource="https://identifiers.org/chebi/CHEBI:37154"/>
                  <rdf:li rdf:resource="https://identifiers.org/chebi/14284"/>
                  <rdf:li rdf:resource="https://identifiers.org/chebi/18012"/>
                  <rdf:li rdf:resource="https://identifiers.org/chebi/24122"/>
                  <rdf:li rdf:resource="https://identifiers.org/chebi/24124"/>
                  <rdf:li rdf:resource="https://identifiers.org/chebi/29806"/>
                  <rdf:li rdf:resource="https://identifiers.org/chebi/37154"/>
                  <rdf:li rdf:resource="https://identifiers.org/chebi/42511"/>
                  <rdf:li rdf:resource="https://identifiers.org/chebi/42743"/>
                  <rdf:li rdf:resource="https://identifiers.org/chebi/5190"/>
                  <rdf:li rdf:resource="https://identifiers.org/slm/SLM:000389686"/>
                  <rdf:li rdf:resource="https://identifiers.org/slm/000389686"/>
                  <rdf:li rdf:resource="https://identifiers.org/bigg.metabolite/fum"/>
                  <rdf:li rdf:resource="https://identifiers.org/biggM/M_fum"/>
                  <rdf:li rdf:resource="https://identifiers.org/biggM/fum"/>
                  <rdf:li rdf:resource="https://identifiers.org/envipath/32de3cf4-e3e6-4168-956e-32fa5ddb0ce1/compound/709035ec-4868-4de8-9095-06428f6be14b"/>
                  <rdf:li rdf:resource="https://identifiers.org/envipathM/32de3cf4-e3e6-4168-956e-32fa5ddb0ce1/compound/709035ec-4868-4de8-9095-06428f6be14b"/>
                  <rdf:li rdf:resource="https://identifiers.org/hmdb/HMDB0000134"/>
                  <rdf:li rdf:resource="https://identifiers.org/hmdb/HMDB00134"/>
                  <rdf:li rdf:resource="https://identifiers.org/kegg.compound/C00122"/>
                  <rdf:li rdf:resource="https://identifiers.org/kegg.drug/D02308"/>
                  <rdf:li rdf:resource="https://identifiers.org/keggC/C00122"/>
                  <rdf:li rdf:resource="https://identifiers.org/keggC/M_C00122"/>
                  <rdf:li rdf:resource="https://identifiers.org/keggD/D02308"/>
                  <rdf:li rdf:resource="https://identifiers.org/keggD/M_D02308"/>
                  <rdf:li rdf:resource="https://identifiers.org/metacyc.compound/FUM"/>
                  <rdf:li rdf:resource="https://identifiers.org/metacycM/FUM"/>
                  <rdf:li rdf:resource="https://identifiers.org/reactome/R-ALL-113588"/>
                  <rdf:li rdf:resource="https://identifiers.org/reactome/R-ALL-29586"/>
                  <rdf:li rdf:resource="https://identifiers.org/reactomeM/R-ALL-113588"/>
                  <rdf:li rdf:resource="https://identifiers.org/reactomeM/R-ALL-29586"/>
                  <rdf:li rdf:resource="https://identifiers.org/sabiork.compound/1910"/>
                  <rdf:li rdf:resource="https://identifiers.org/sabiorkM/1910"/>
                  <rdf:li rdf:resource="https://identifiers.org/seed.compound/cpd00106"/>
                  <rdf:li rdf:resource="https://identifiers.org/seedM/M_cpd00106"/>
                  <rdf:li rdf:resource="https://identifiers.org/seedM/cpd00106"/>
                  <rdf:li rdf:resource="https://identifiers.org/metanetx.chemical/MNXM737340"/>
                </rdf:Bag>
              </bqbiol:is>
            </rdf:Description>
          </rdf:RDF>
        </annotation>
      </species>
      <species metaid="meta_M_gtp__91__c__93__" sboTerm="SBO:0000247" id="M_gtp__91__c__93__" name="GTP" compartment="c" hasOnlySubstanceUnits="false" boundaryCondition="false" constant="false" fbc:charge="0" fbc:chemicalFormula="C10H12N5O14P3">
        <annotation>
          <rdf:RDF xmlns:rdf="http://www.w3.org/1999/02/22-rdf-syntax-ns#" xmlns:dcterms="http://purl.org/dc/terms/" xmlns:vCard="http://www.w3.org/2001/vcard-rdf/3.0#" xmlns:vCard4="http://www.w3.org/2006/vcard/ns#" xmlns:bqbiol="http://biomodels.net/biology-qualifiers/" xmlns:bqmodel="http://biomodels.net/model-qualifiers/">
            <rdf:Description rdf:about="#meta_M_gtp__91__c__93__">
              <bqbiol:is>
                <rdf:Bag>
                  <rdf:li rdf:resource="https://identifiers.org/chebi/CHEBI:15996"/>
                  <rdf:li rdf:resource="https://identifiers.org/chebi/CHEBI:37565"/>
                  <rdf:li rdf:resource="https://identifiers.org/chebi/CHEBI:57600"/>
                  <rdf:li rdf:resource="https://identifiers.org/chebi/13342"/>
                  <rdf:li rdf:resource="https://identifiers.org/chebi/15996"/>
                  <rdf:li rdf:resource="https://identifiers.org/chebi/24451"/>
                  <rdf:li rdf:resource="https://identifiers.org/chebi/37565"/>
                  <rdf:li rdf:resource="https://identifiers.org/chebi/42934"/>
                  <rdf:li rdf:resource="https://identifiers.org/chebi/5234"/>
                  <rdf:li rdf:resource="https://identifiers.org/chebi/57600"/>
                  <rdf:li rdf:resource="https://identifiers.org/bigg.metabolite/gtp"/>
                  <rdf:li rdf:resource="https://identifiers.org/biggM/M_gtp"/>
                  <rdf:li rdf:resource="https://identifiers.org/biggM/gtp"/>
                  <rdf:li rdf:resource="https://identifiers.org/hmdb/HMDB0001273"/>
                  <rdf:li rdf:resource="https://identifiers.org/hmdb/HMDB01273"/>
                  <rdf:li rdf:resource="https://identifiers.org/kegg.compound/C00044"/>
                  <rdf:li rdf:resource="https://identifiers.org/keggC/C00044"/>
                  <rdf:li rdf:resource="https://identifiers.org/keggC/M_C00044"/>
                  <rdf:li rdf:resource="https://identifiers.org/metacyc.compound/GTP"/>
                  <rdf:li rdf:resource="https://identifiers.org/metacycM/GTP"/>
                  <rdf:li rdf:resource="https://identifiers.org/reactome/R-ALL-113571"/>
                  <rdf:li rdf:resource="https://identifiers.org/reactome/R-ALL-113573"/>
                  <rdf:li rdf:resource="https://identifiers.org/reactome/R-ALL-114625"/>
                  <rdf:li rdf:resource="https://identifiers.org/reactome/R-ALL-114626"/>
                  <rdf:li rdf:resource="https://identifiers.org/reactome/R-ALL-1806221"/>
                  <rdf:li rdf:resource="https://identifiers.org/reactome/R-ALL-1996291"/>
                  <rdf:li rdf:resource="https://identifiers.org/reactome/R-ALL-2213216"/>
                  <rdf:li rdf:resource="https://identifiers.org/reactome/R-ALL-29438"/>
                  <rdf:li rdf:resource="https://identifiers.org/reactome/R-ALL-5617813"/>
                  <rdf:li rdf:resource="https://identifiers.org/reactome/R-ALL-983318"/>
                  <rdf:li rdf:resource="https://identifiers.org/reactomeM/R-ALL-113571"/>
                  <rdf:li rdf:resource="https://identifiers.org/reactomeM/R-ALL-113573"/>
                  <rdf:li rdf:resource="https://identifiers.org/reactomeM/R-ALL-114625"/>
                  <rdf:li rdf:resource="https://identifiers.org/reactomeM/R-ALL-114626"/>
                  <rdf:li rdf:resource="https://identifiers.org/reactomeM/R-ALL-1806221"/>
                  <rdf:li rdf:resource="https://identifiers.org/reactomeM/R-ALL-1996291"/>
                  <rdf:li rdf:resource="https://identifiers.org/reactomeM/R-ALL-2213216"/>
                  <rdf:li rdf:resource="https://identifiers.org/reactomeM/R-ALL-29438"/>
                  <rdf:li rdf:resource="https://identifiers.org/reactomeM/R-ALL-5617813"/>
                  <rdf:li rdf:resource="https://identifiers.org/reactomeM/R-ALL-983318"/>
                  <rdf:li rdf:resource="https://identifiers.org/sabiork.compound/1282"/>
                  <rdf:li rdf:resource="https://identifiers.org/sabiorkM/1282"/>
                  <rdf:li rdf:resource="https://identifiers.org/seed.compound/cpd00038"/>
                  <rdf:li rdf:resource="https://identifiers.org/seedM/M_cpd00038"/>
                  <rdf:li rdf:resource="https://identifiers.org/seedM/cpd00038"/>
                  <rdf:li rdf:resource="https://identifiers.org/metanetx.chemical/MNXM1103553"/>
                </rdf:Bag>
              </bqbiol:is>
            </rdf:Description>
          </rdf:RDF>
        </annotation>
      </species>
      <species metaid="meta_M_imp__91__c__93__" sboTerm="SBO:0000247" id="M_imp__91__c__93__" name="IMP" compartment="c" hasOnlySubstanceUnits="false" boundaryCondition="false" constant="false" fbc:charge="0" fbc:chemicalFormula="C10H11N4O8P">
        <annotation>
          <rdf:RDF xmlns:rdf="http://www.w3.org/1999/02/22-rdf-syntax-ns#" xmlns:dcterms="http://purl.org/dc/terms/" xmlns:vCard="http://www.w3.org/2001/vcard-rdf/3.0#" xmlns:vCard4="http://www.w3.org/2006/vcard/ns#" xmlns:bqbiol="http://biomodels.net/biology-qualifiers/" xmlns:bqmodel="http://biomodels.net/model-qualifiers/">
            <rdf:Description rdf:about="#meta_M_imp__91__c__93__">
              <bqbiol:is>
                <rdf:Bag>
                  <rdf:li rdf:resource="https://identifiers.org/chebi/CHEBI:17202"/>
                  <rdf:li rdf:resource="https://identifiers.org/chebi/CHEBI:58053"/>
                  <rdf:li rdf:resource="https://identifiers.org/chebi/12057"/>
                  <rdf:li rdf:resource="https://identifiers.org/chebi/12063"/>
                  <rdf:li rdf:resource="https://identifiers.org/chebi/13372"/>
                  <rdf:li rdf:resource="https://identifiers.org/chebi/13373"/>
                  <rdf:li rdf:resource="https://identifiers.org/chebi/14457"/>
                  <rdf:li rdf:resource="https://identifiers.org/chebi/17202"/>
                  <rdf:li rdf:resource="https://identifiers.org/chebi/19271"/>
                  <rdf:li rdf:resource="https://identifiers.org/chebi/43418"/>
                  <rdf:li rdf:resource="https://identifiers.org/chebi/43475"/>
                  <rdf:li rdf:resource="https://identifiers.org/chebi/43524"/>
                  <rdf:li rdf:resource="https://identifiers.org/chebi/43563"/>
                  <rdf:li rdf:resource="https://identifiers.org/chebi/43611"/>
                  <rdf:li rdf:resource="https://identifiers.org/chebi/47501"/>
                  <rdf:li rdf:resource="https://identifiers.org/chebi/58053"/>
                  <rdf:li rdf:resource="https://identifiers.org/chebi/5849"/>
                  <rdf:li rdf:resource="https://identifiers.org/bigg.metabolite/imp"/>
                  <rdf:li rdf:resource="https://identifiers.org/biggM/M_imp"/>
                  <rdf:li rdf:resource="https://identifiers.org/biggM/imp"/>
                  <rdf:li rdf:resource="https://identifiers.org/hmdb/HMDB0000175"/>
                  <rdf:li rdf:resource="https://identifiers.org/hmdb/HMDB00175"/>
                  <rdf:li rdf:resource="https://identifiers.org/kegg.compound/C00130"/>
                  <rdf:li rdf:resource="https://identifiers.org/keggC/C00130"/>
                  <rdf:li rdf:resource="https://identifiers.org/keggC/M_C00130"/>
                  <rdf:li rdf:resource="https://identifiers.org/metacyc.compound/IMP"/>
                  <rdf:li rdf:resource="https://identifiers.org/metacycM/IMP"/>
                  <rdf:li rdf:resource="https://identifiers.org/reactome/R-ALL-109286"/>
                  <rdf:li rdf:resource="https://identifiers.org/reactome/R-ALL-2509792"/>
                  <rdf:li rdf:resource="https://identifiers.org/reactome/R-ALL-29602"/>
                  <rdf:li rdf:resource="https://identifiers.org/reactome/R-ALL-3221708"/>
                  <rdf:li rdf:resource="https://identifiers.org/reactomeM/R-ALL-109286"/>
                  <rdf:li rdf:resource="https://identifiers.org/reactomeM/R-ALL-2509792"/>
                  <rdf:li rdf:resource="https://identifiers.org/reactomeM/R-ALL-29602"/>
                  <rdf:li rdf:resource="https://identifiers.org/reactomeM/R-ALL-3221708"/>
                  <rdf:li rdf:resource="https://identifiers.org/sabiork.compound/1306"/>
                  <rdf:li rdf:resource="https://identifiers.org/sabiorkM/1306"/>
                  <rdf:li rdf:resource="https://identifiers.org/seed.compound/cpd00114"/>
                  <rdf:li rdf:resource="https://identifiers.org/seedM/M_cpd00114"/>
                  <rdf:li rdf:resource="https://identifiers.org/seedM/cpd00114"/>
                  <rdf:li rdf:resource="https://identifiers.org/metanetx.chemical/MNXM1101868"/>
                </rdf:Bag>
              </bqbiol:is>
            </rdf:Description>
          </rdf:RDF>
        </annotation>
      </species>
      <species metaid="meta_M_dcamp__91__c__93__" sboTerm="SBO:0000247" id="M_dcamp__91__c__93__" name="N6-(1,2-Dicarboxyethyl)-AMP" compartment="c" hasOnlySubstanceUnits="false" boundaryCondition="false" constant="false" fbc:charge="0" fbc:chemicalFormula="C14H14N5O11P">
        <annotation>
          <rdf:RDF xmlns:rdf="http://www.w3.org/1999/02/22-rdf-syntax-ns#" xmlns:dcterms="http://purl.org/dc/terms/" xmlns:vCard="http://www.w3.org/2001/vcard-rdf/3.0#" xmlns:vCard4="http://www.w3.org/2006/vcard/ns#" xmlns:bqbiol="http://biomodels.net/biology-qualifiers/" xmlns:bqmodel="http://biomodels.net/model-qualifiers/">
            <rdf:Description rdf:about="#meta_M_dcamp__91__c__93__">
              <bqbiol:is>
                <rdf:Bag>
                  <rdf:li rdf:resource="https://identifiers.org/chebi/CHEBI:15919"/>
                  <rdf:li rdf:resource="https://identifiers.org/chebi/CHEBI:57567"/>
                  <rdf:li rdf:resource="https://identifiers.org/chebi/12656"/>
                  <rdf:li rdf:resource="https://identifiers.org/chebi/12657"/>
                  <rdf:li rdf:resource="https://identifiers.org/chebi/15919"/>
                  <rdf:li rdf:resource="https://identifiers.org/chebi/21857"/>
                  <rdf:li rdf:resource="https://identifiers.org/chebi/22262"/>
                  <rdf:li rdf:resource="https://identifiers.org/chebi/39869"/>
                  <rdf:li rdf:resource="https://identifiers.org/chebi/57567"/>
                  <rdf:li rdf:resource="https://identifiers.org/chebi/7405"/>
                  <rdf:li rdf:resource="https://identifiers.org/bigg.metabolite/dcamp"/>
                  <rdf:li rdf:resource="https://identifiers.org/biggM/M_dcamp"/>
                  <rdf:li rdf:resource="https://identifiers.org/biggM/dcamp"/>
                  <rdf:li rdf:resource="https://identifiers.org/hmdb/HMDB0000536"/>
                  <rdf:li rdf:resource="https://identifiers.org/hmdb/HMDB0001332"/>
                  <rdf:li rdf:resource="https://identifiers.org/hmdb/HMDB0011633"/>
                  <rdf:li rdf:resource="https://identifiers.org/hmdb/HMDB00536"/>
                  <rdf:li rdf:resource="https://identifiers.org/hmdb/HMDB0059653"/>
                  <rdf:li rdf:resource="https://identifiers.org/hmdb/HMDB01332"/>
                  <rdf:li rdf:resource="https://identifiers.org/hmdb/HMDB11633"/>
                  <rdf:li rdf:resource="https://identifiers.org/hmdb/HMDB59653"/>
                  <rdf:li rdf:resource="https://identifiers.org/kegg.compound/C03794"/>
                  <rdf:li rdf:resource="https://identifiers.org/keggC/C03794"/>
                  <rdf:li rdf:resource="https://identifiers.org/keggC/M_C03794"/>
                  <rdf:li rdf:resource="https://identifiers.org/metacyc.compound/ADENYLOSUCC"/>
                  <rdf:li rdf:resource="https://identifiers.org/metacycM/ADENYLOSUCC"/>
                  <rdf:li rdf:resource="https://identifiers.org/reactome/R-ALL-35141"/>
                  <rdf:li rdf:resource="https://identifiers.org/reactomeM/R-ALL-35141"/>
                  <rdf:li rdf:resource="https://identifiers.org/sabiork.compound/1886"/>
                  <rdf:li rdf:resource="https://identifiers.org/sabiorkM/1886"/>
                  <rdf:li rdf:resource="https://identifiers.org/seed.compound/cpd02375"/>
                  <rdf:li rdf:resource="https://identifiers.org/seedM/M_cpd02375"/>
                  <rdf:li rdf:resource="https://identifiers.org/seedM/cpd02375"/>
                  <rdf:li rdf:resource="https://identifiers.org/metanetx.chemical/MNXM1103622"/>
                </rdf:Bag>
              </bqbiol:is>
            </rdf:Description>
          </rdf:RDF>
        </annotation>
      </species>
      <species metaid="meta_M_gdp__91__c__93__" sboTerm="SBO:0000247" id="M_gdp__91__c__93__" name="GDP" compartment="c" hasOnlySubstanceUnits="false" boundaryCondition="false" constant="false" fbc:charge="0" fbc:chemicalFormula="C10H12N5O11P2">
        <annotation>
          <rdf:RDF xmlns:rdf="http://www.w3.org/1999/02/22-rdf-syntax-ns#" xmlns:dcterms="http://purl.org/dc/terms/" xmlns:vCard="http://www.w3.org/2001/vcard-rdf/3.0#" xmlns:vCard4="http://www.w3.org/2006/vcard/ns#" xmlns:bqbiol="http://biomodels.net/biology-qualifiers/" xmlns:bqmodel="http://biomodels.net/model-qualifiers/">
            <rdf:Description rdf:about="#meta_M_gdp__91__c__93__">
              <bqbiol:is>
                <rdf:Bag>
                  <rdf:li rdf:resource="https://identifiers.org/chebi/CHEBI:17552"/>
                  <rdf:li rdf:resource="https://identifiers.org/chebi/CHEBI:58189"/>
                  <rdf:li rdf:resource="https://identifiers.org/chebi/CHEBI:65180"/>
                  <rdf:li rdf:resource="https://identifiers.org/chebi/13327"/>
                  <rdf:li rdf:resource="https://identifiers.org/chebi/14379"/>
                  <rdf:li rdf:resource="https://identifiers.org/chebi/17552"/>
                  <rdf:li rdf:resource="https://identifiers.org/chebi/24448"/>
                  <rdf:li rdf:resource="https://identifiers.org/chebi/42738"/>
                  <rdf:li rdf:resource="https://identifiers.org/chebi/5212"/>
                  <rdf:li rdf:resource="https://identifiers.org/chebi/58189"/>
                  <rdf:li rdf:resource="https://identifiers.org/chebi/65180"/>
                  <rdf:li rdf:resource="https://identifiers.org/bigg.metabolite/gdp"/>
                  <rdf:li rdf:resource="https://identifiers.org/biggM/M_gdp"/>
                  <rdf:li rdf:resource="https://identifiers.org/biggM/gdp"/>
                  <rdf:li rdf:resource="https://identifiers.org/hmdb/HMDB0001201"/>
                  <rdf:li rdf:resource="https://identifiers.org/hmdb/HMDB01201"/>
                  <rdf:li rdf:resource="https://identifiers.org/kegg.compound/C00035"/>
                  <rdf:li rdf:resource="https://identifiers.org/keggC/C00035"/>
                  <rdf:li rdf:resource="https://identifiers.org/keggC/M_C00035"/>
                  <rdf:li rdf:resource="https://identifiers.org/metacyc.compound/GDP"/>
                  <rdf:li rdf:resource="https://identifiers.org/metacyc.compound/GDP-GROUP"/>
                  <rdf:li rdf:resource="https://identifiers.org/metacycM/GDP"/>
                  <rdf:li rdf:resource="https://identifiers.org/metacycM/GDP-GROUP"/>
                  <rdf:li rdf:resource="https://identifiers.org/reactome/R-ALL-111349"/>
                  <rdf:li rdf:resource="https://identifiers.org/reactome/R-ALL-113525"/>
                  <rdf:li rdf:resource="https://identifiers.org/reactome/R-ALL-114549"/>
                  <rdf:li rdf:resource="https://identifiers.org/reactome/R-ALL-114622"/>
                  <rdf:li rdf:resource="https://identifiers.org/reactome/R-ALL-114623"/>
                  <rdf:li rdf:resource="https://identifiers.org/reactome/R-ALL-1467290"/>
                  <rdf:li rdf:resource="https://identifiers.org/reactome/R-ALL-1996292"/>
                  <rdf:li rdf:resource="https://identifiers.org/reactome/R-ALL-205689"/>
                  <rdf:li rdf:resource="https://identifiers.org/reactome/R-ALL-29420"/>
                  <rdf:li rdf:resource="https://identifiers.org/reactome/R-ALL-5617810"/>
                  <rdf:li rdf:resource="https://identifiers.org/reactomeM/R-ALL-111349"/>
                  <rdf:li rdf:resource="https://identifiers.org/reactomeM/R-ALL-113525"/>
                  <rdf:li rdf:resource="https://identifiers.org/reactomeM/R-ALL-114549"/>
                  <rdf:li rdf:resource="https://identifiers.org/reactomeM/R-ALL-114622"/>
                  <rdf:li rdf:resource="https://identifiers.org/reactomeM/R-ALL-114623"/>
                  <rdf:li rdf:resource="https://identifiers.org/reactomeM/R-ALL-1467290"/>
                  <rdf:li rdf:resource="https://identifiers.org/reactomeM/R-ALL-1996292"/>
                  <rdf:li rdf:resource="https://identifiers.org/reactomeM/R-ALL-205689"/>
                  <rdf:li rdf:resource="https://identifiers.org/reactomeM/R-ALL-29420"/>
                  <rdf:li rdf:resource="https://identifiers.org/reactomeM/R-ALL-5617810"/>
                  <rdf:li rdf:resource="https://identifiers.org/sabiork.compound/1280"/>
                  <rdf:li rdf:resource="https://identifiers.org/sabiorkM/1280"/>
                  <rdf:li rdf:resource="https://identifiers.org/seed.compound/cpd00031"/>
                  <rdf:li rdf:resource="https://identifiers.org/seedM/M_cpd00031"/>
                  <rdf:li rdf:resource="https://identifiers.org/seedM/cpd00031"/>
                  <rdf:li rdf:resource="https://identifiers.org/metanetx.chemical/MNXM1103285"/>
                </rdf:Bag>
              </bqbiol:is>
            </rdf:Description>
          </rdf:RDF>
        </annotation>
      </species>
      <species metaid="meta_M_pi__91__c__93__" sboTerm="SBO:0000247" id="M_pi__91__c__93__" name="Phosphate" compartment="c" hasOnlySubstanceUnits="false" boundaryCondition="false" constant="false" fbc:charge="0" fbc:chemicalFormula="HO4P">
        <annotation>
          <rdf:RDF xmlns:rdf="http://www.w3.org/1999/02/22-rdf-syntax-ns#" xmlns:dcterms="http://purl.org/dc/terms/" xmlns:vCard="http://www.w3.org/2001/vcard-rdf/3.0#" xmlns:vCard4="http://www.w3.org/2006/vcard/ns#" xmlns:bqbiol="http://biomodels.net/biology-qualifiers/" xmlns:bqmodel="http://biomodels.net/model-qualifiers/">
            <rdf:Description rdf:about="#meta_M_pi__91__c__93__">
              <bqbiol:is>
                <rdf:Bag>
                  <rdf:li rdf:resource="https://identifiers.org/chebi/CHEBI:18367"/>
                  <rdf:li rdf:resource="https://identifiers.org/chebi/CHEBI:26020"/>
                  <rdf:li rdf:resource="https://identifiers.org/chebi/CHEBI:26078"/>
                  <rdf:li rdf:resource="https://identifiers.org/chebi/CHEBI:35780"/>
                  <rdf:li rdf:resource="https://identifiers.org/chebi/CHEBI:39745"/>
                  <rdf:li rdf:resource="https://identifiers.org/chebi/CHEBI:43474"/>
                  <rdf:li rdf:resource="https://identifiers.org/chebi/14791"/>
                  <rdf:li rdf:resource="https://identifiers.org/chebi/18367"/>
                  <rdf:li rdf:resource="https://identifiers.org/chebi/26020"/>
                  <rdf:li rdf:resource="https://identifiers.org/chebi/26078"/>
                  <rdf:li rdf:resource="https://identifiers.org/chebi/29137"/>
                  <rdf:li rdf:resource="https://identifiers.org/chebi/29139"/>
                  <rdf:li rdf:resource="https://identifiers.org/chebi/35780"/>
                  <rdf:li rdf:resource="https://identifiers.org/chebi/39739"/>
                  <rdf:li rdf:resource="https://identifiers.org/chebi/39745"/>
                  <rdf:li rdf:resource="https://identifiers.org/chebi/43470"/>
                  <rdf:li rdf:resource="https://identifiers.org/chebi/43474"/>
                  <rdf:li rdf:resource="https://identifiers.org/chebi/45024"/>
                  <rdf:li rdf:resource="https://identifiers.org/chebi/7793"/>
                  <rdf:li rdf:resource="https://identifiers.org/bigg.metabolite/pi"/>
                  <rdf:li rdf:resource="https://identifiers.org/biggM/M_pi"/>
                  <rdf:li rdf:resource="https://identifiers.org/biggM/pi"/>
                  <rdf:li rdf:resource="https://identifiers.org/envipath/32de3cf4-e3e6-4168-956e-32fa5ddb0ce1/compound/c581b2ce-6238-45de-abc0-60ca8d47ed04"/>
                  <rdf:li rdf:resource="https://identifiers.org/envipath/5882df9c-dae1-4d80-a40e-db4724271456/compound/84684967-eade-48d4-b25d-c4aede0a0836"/>
                  <rdf:li rdf:resource="https://identifiers.org/envipath/5882df9c-dae1-4d80-a40e-db4724271456/compound/ad82c39b-2edb-4953-b971-79a2d2ea6e26"/>
                  <rdf:li rdf:resource="https://identifiers.org/envipath/650babc9-9d68-4b73-9332-11972ca26f7b/compound/aac01fea-4223-49c1-8b12-cd50f11ebfc8"/>
                  <rdf:li rdf:resource="https://identifiers.org/envipath/650babc9-9d68-4b73-9332-11972ca26f7b/compound/db5219ee-60cb-4370-b066-340c9faf069c"/>
                  <rdf:li rdf:resource="https://identifiers.org/envipathM/32de3cf4-e3e6-4168-956e-32fa5ddb0ce1/compound/c581b2ce-6238-45de-abc0-60ca8d47ed04"/>
                  <rdf:li rdf:resource="https://identifiers.org/envipathM/5882df9c-dae1-4d80-a40e-db4724271456/compound/84684967-eade-48d4-b25d-c4aede0a0836"/>
                  <rdf:li rdf:resource="https://identifiers.org/envipathM/5882df9c-dae1-4d80-a40e-db4724271456/compound/ad82c39b-2edb-4953-b971-79a2d2ea6e26"/>
                  <rdf:li rdf:resource="https://identifiers.org/envipathM/650babc9-9d68-4b73-9332-11972ca26f7b/compound/aac01fea-4223-49c1-8b12-cd50f11ebfc8"/>
                  <rdf:li rdf:resource="https://identifiers.org/envipathM/650babc9-9d68-4b73-9332-11972ca26f7b/compound/db5219ee-60cb-4370-b066-340c9faf069c"/>
                  <rdf:li rdf:resource="https://identifiers.org/hmdb/HMDB0000973"/>
                  <rdf:li rdf:resource="https://identifiers.org/hmdb/HMDB0001429"/>
                  <rdf:li rdf:resource="https://identifiers.org/hmdb/HMDB0002105"/>
                  <rdf:li rdf:resource="https://identifiers.org/hmdb/HMDB0002142"/>
                  <rdf:li rdf:resource="https://identifiers.org/hmdb/HMDB0005947"/>
                  <rdf:li rdf:resource="https://identifiers.org/hmdb/HMDB00973"/>
                  <rdf:li rdf:resource="https://identifiers.org/hmdb/HMDB01429"/>
                  <rdf:li rdf:resource="https://identifiers.org/hmdb/HMDB02105"/>
                  <rdf:li rdf:resource="https://identifiers.org/hmdb/HMDB02142"/>
                  <rdf:li rdf:resource="https://identifiers.org/hmdb/HMDB05947"/>
                  <rdf:li rdf:resource="https://identifiers.org/kegg.compound/C00009"/>
                  <rdf:li rdf:resource="https://identifiers.org/kegg.drug/D05467"/>
                  <rdf:li rdf:resource="https://identifiers.org/keggC/C00009"/>
                  <rdf:li rdf:resource="https://identifiers.org/keggC/M_C00009"/>
                  <rdf:li rdf:resource="https://identifiers.org/keggD/D05467"/>
                  <rdf:li rdf:resource="https://identifiers.org/keggD/M_D05467"/>
                  <rdf:li rdf:resource="https://identifiers.org/metacyc.compound/CPD-16459"/>
                  <rdf:li rdf:resource="https://identifiers.org/metacyc.compound/CPD-20124"/>
                  <rdf:li rdf:resource="https://identifiers.org/metacyc.compound/Isoprenoid-Derivatives"/>
                  <rdf:li rdf:resource="https://identifiers.org/metacyc.compound/PHOSPHATE-GROUP"/>
                  <rdf:li rdf:resource="https://identifiers.org/metacyc.compound/Pi"/>
                  <rdf:li rdf:resource="https://identifiers.org/metacycM/CPD-16459"/>
                  <rdf:li rdf:resource="https://identifiers.org/metacycM/CPD-20124"/>
                  <rdf:li rdf:resource="https://identifiers.org/metacycM/Isoprenoid-Derivatives"/>
                  <rdf:li rdf:resource="https://identifiers.org/metacycM/PHOSPHATE-GROUP"/>
                  <rdf:li rdf:resource="https://identifiers.org/metacycM/Pi"/>
                  <rdf:li rdf:resource="https://identifiers.org/reactome/R-ALL-109277"/>
                  <rdf:li rdf:resource="https://identifiers.org/reactome/R-ALL-1132287"/>
                  <rdf:li rdf:resource="https://identifiers.org/reactome/R-ALL-113548"/>
                  <rdf:li rdf:resource="https://identifiers.org/reactome/R-ALL-113550"/>
                  <rdf:li rdf:resource="https://identifiers.org/reactome/R-ALL-113551"/>
                  <rdf:li rdf:resource="https://identifiers.org/reactome/R-ALL-114640"/>
                  <rdf:li rdf:resource="https://identifiers.org/reactome/R-ALL-2255331"/>
                  <rdf:li rdf:resource="https://identifiers.org/reactome/R-ALL-29372"/>
                  <rdf:li rdf:resource="https://identifiers.org/reactome/R-ALL-5228339"/>
                  <rdf:li rdf:resource="https://identifiers.org/reactome/R-ALL-947590"/>
                  <rdf:li rdf:resource="https://identifiers.org/reactomeM/R-ALL-109277"/>
                  <rdf:li rdf:resource="https://identifiers.org/reactomeM/R-ALL-1132287"/>
                  <rdf:li rdf:resource="https://identifiers.org/reactomeM/R-ALL-113548"/>
                  <rdf:li rdf:resource="https://identifiers.org/reactomeM/R-ALL-113550"/>
                  <rdf:li rdf:resource="https://identifiers.org/reactomeM/R-ALL-113551"/>
                  <rdf:li rdf:resource="https://identifiers.org/reactomeM/R-ALL-114640"/>
                  <rdf:li rdf:resource="https://identifiers.org/reactomeM/R-ALL-2255331"/>
                  <rdf:li rdf:resource="https://identifiers.org/reactomeM/R-ALL-29372"/>
                  <rdf:li rdf:resource="https://identifiers.org/reactomeM/R-ALL-5228339"/>
                  <rdf:li rdf:resource="https://identifiers.org/reactomeM/R-ALL-947590"/>
                  <rdf:li rdf:resource="https://identifiers.org/sabiork.compound/36"/>
                  <rdf:li rdf:resource="https://identifiers.org/sabiorkM/36"/>
                  <rdf:li rdf:resource="https://identifiers.org/seed.compound/cpd00009"/>
                  <rdf:li rdf:resource="https://identifiers.org/seed.compound/cpd27787"/>
                  <rdf:li rdf:resource="https://identifiers.org/seedM/M_cpd00009"/>
                  <rdf:li rdf:resource="https://identifiers.org/seedM/M_cpd27787"/>
                  <rdf:li rdf:resource="https://identifiers.org/seedM/cpd00009"/>
                  <rdf:li rdf:resource="https://identifiers.org/seedM/cpd27787"/>
                  <rdf:li rdf:resource="https://identifiers.org/metanetx.chemical/MNXM9"/>
                </rdf:Bag>
              </bqbiol:is>
            </rdf:Description>
          </rdf:RDF>
        </annotation>
      </species>
      <species metaid="meta_M_cbp__91__c__93__" sboTerm="SBO:0000247" id="M_cbp__91__c__93__" name="Carbamoyl phosphate" compartment="c" hasOnlySubstanceUnits="false" boundaryCondition="false" constant="false" fbc:charge="0" fbc:chemicalFormula="CH2NO5P">
        <annotation>
          <rdf:RDF xmlns:rdf="http://www.w3.org/1999/02/22-rdf-syntax-ns#" xmlns:dcterms="http://purl.org/dc/terms/" xmlns:vCard="http://www.w3.org/2001/vcard-rdf/3.0#" xmlns:vCard4="http://www.w3.org/2006/vcard/ns#" xmlns:bqbiol="http://biomodels.net/biology-qualifiers/" xmlns:bqmodel="http://biomodels.net/model-qualifiers/">
            <rdf:Description rdf:about="#meta_M_cbp__91__c__93__">
              <bqbiol:is>
                <rdf:Bag>
                  <rdf:li rdf:resource="https://identifiers.org/chebi/CHEBI:17672"/>
                  <rdf:li rdf:resource="https://identifiers.org/chebi/CHEBI:58228"/>
                  <rdf:li rdf:resource="https://identifiers.org/chebi/13942"/>
                  <rdf:li rdf:resource="https://identifiers.org/chebi/17672"/>
                  <rdf:li rdf:resource="https://identifiers.org/chebi/23005"/>
                  <rdf:li rdf:resource="https://identifiers.org/chebi/3389"/>
                  <rdf:li rdf:resource="https://identifiers.org/chebi/41567"/>
                  <rdf:li rdf:resource="https://identifiers.org/chebi/58228"/>
                  <rdf:li rdf:resource="https://identifiers.org/bigg.metabolite/cbp"/>
                  <rdf:li rdf:resource="https://identifiers.org/biggM/M_cbp"/>
                  <rdf:li rdf:resource="https://identifiers.org/biggM/cbp"/>
                  <rdf:li rdf:resource="https://identifiers.org/hmdb/HMDB0001096"/>
                  <rdf:li rdf:resource="https://identifiers.org/hmdb/HMDB01096"/>
                  <rdf:li rdf:resource="https://identifiers.org/kegg.compound/C00169"/>
                  <rdf:li rdf:resource="https://identifiers.org/keggC/C00169"/>
                  <rdf:li rdf:resource="https://identifiers.org/keggC/M_C00169"/>
                  <rdf:li rdf:resource="https://identifiers.org/metacyc.compound/CARBAMOYL-P"/>
                  <rdf:li rdf:resource="https://identifiers.org/metacycM/CARBAMOYL-P"/>
                  <rdf:li rdf:resource="https://identifiers.org/reactome/R-ALL-111647"/>
                  <rdf:li rdf:resource="https://identifiers.org/reactome/R-ALL-29676"/>
                  <rdf:li rdf:resource="https://identifiers.org/reactomeM/R-ALL-111647"/>
                  <rdf:li rdf:resource="https://identifiers.org/reactomeM/R-ALL-29676"/>
                  <rdf:li rdf:resource="https://identifiers.org/sabiork.compound/1311"/>
                  <rdf:li rdf:resource="https://identifiers.org/sabiorkM/1311"/>
                  <rdf:li rdf:resource="https://identifiers.org/seed.compound/cpd00146"/>
                  <rdf:li rdf:resource="https://identifiers.org/seedM/M_cpd00146"/>
                  <rdf:li rdf:resource="https://identifiers.org/seedM/cpd00146"/>
                  <rdf:li rdf:resource="https://identifiers.org/metanetx.chemical/MNXM138"/>
                </rdf:Bag>
              </bqbiol:is>
            </rdf:Description>
          </rdf:RDF>
        </annotation>
      </species>
      <species metaid="meta_M_cbasp__91__c__93__" sboTerm="SBO:0000247" id="M_cbasp__91__c__93__" name="N-Carbamoyl-L-aspartate" compartment="c" hasOnlySubstanceUnits="false" boundaryCondition="false" constant="false" fbc:charge="0" fbc:chemicalFormula="C5H6N2O5">
        <annotation>
          <rdf:RDF xmlns:rdf="http://www.w3.org/1999/02/22-rdf-syntax-ns#" xmlns:dcterms="http://purl.org/dc/terms/" xmlns:vCard="http://www.w3.org/2001/vcard-rdf/3.0#" xmlns:vCard4="http://www.w3.org/2006/vcard/ns#" xmlns:bqbiol="http://biomodels.net/biology-qualifiers/" xmlns:bqmodel="http://biomodels.net/model-qualifiers/">
            <rdf:Description rdf:about="#meta_M_cbasp__91__c__93__">
              <bqbiol:is>
                <rdf:Bag>
                  <rdf:li rdf:resource="https://identifiers.org/chebi/CHEBI:15859"/>
                  <rdf:li rdf:resource="https://identifiers.org/chebi/CHEBI:32814"/>
                  <rdf:li rdf:resource="https://identifiers.org/chebi/12496"/>
                  <rdf:li rdf:resource="https://identifiers.org/chebi/12593"/>
                  <rdf:li rdf:resource="https://identifiers.org/chebi/15859"/>
                  <rdf:li rdf:resource="https://identifiers.org/chebi/21687"/>
                  <rdf:li rdf:resource="https://identifiers.org/chebi/21688"/>
                  <rdf:li rdf:resource="https://identifiers.org/chebi/32814"/>
                  <rdf:li rdf:resource="https://identifiers.org/chebi/44316"/>
                  <rdf:li rdf:resource="https://identifiers.org/chebi/7257"/>
                  <rdf:li rdf:resource="https://identifiers.org/bigg.metabolite/cbasp"/>
                  <rdf:li rdf:resource="https://identifiers.org/biggM/M_cbasp"/>
                  <rdf:li rdf:resource="https://identifiers.org/biggM/cbasp"/>
                  <rdf:li rdf:resource="https://identifiers.org/hmdb/HMDB0000828"/>
                  <rdf:li rdf:resource="https://identifiers.org/hmdb/HMDB00828"/>
                  <rdf:li rdf:resource="https://identifiers.org/kegg.compound/C00438"/>
                  <rdf:li rdf:resource="https://identifiers.org/keggC/C00438"/>
                  <rdf:li rdf:resource="https://identifiers.org/keggC/M_C00438"/>
                  <rdf:li rdf:resource="https://identifiers.org/metacyc.compound/CARBAMYUL-L-ASPARTATE"/>
                  <rdf:li rdf:resource="https://identifiers.org/metacycM/CARBAMYUL-L-ASPARTATE"/>
                  <rdf:li rdf:resource="https://identifiers.org/reactome/R-ALL-111628"/>
                  <rdf:li rdf:resource="https://identifiers.org/reactomeM/R-ALL-111628"/>
                  <rdf:li rdf:resource="https://identifiers.org/sabiork.compound/2049"/>
                  <rdf:li rdf:resource="https://identifiers.org/sabiorkM/2049"/>
                  <rdf:li rdf:resource="https://identifiers.org/seed.compound/cpd00343"/>
                  <rdf:li rdf:resource="https://identifiers.org/seedM/M_cpd00343"/>
                  <rdf:li rdf:resource="https://identifiers.org/seedM/cpd00343"/>
                  <rdf:li rdf:resource="https://identifiers.org/metanetx.chemical/MNXM465"/>
                </rdf:Bag>
              </bqbiol:is>
            </rdf:Description>
          </rdf:RDF>
        </annotation>
      </species>
      <species metaid="meta_M_ala__45__B__91__c__93__" sboTerm="SBO:0000247" id="M_ala__45__B__91__c__93__" name="beta-Alanine" compartment="c" hasOnlySubstanceUnits="false" boundaryCondition="false" constant="false" fbc:charge="0" fbc:chemicalFormula="C3H7NO2">
        <annotation>
          <rdf:RDF xmlns:rdf="http://www.w3.org/1999/02/22-rdf-syntax-ns#" xmlns:dcterms="http://purl.org/dc/terms/" xmlns:vCard="http://www.w3.org/2001/vcard-rdf/3.0#" xmlns:vCard4="http://www.w3.org/2006/vcard/ns#" xmlns:bqbiol="http://biomodels.net/biology-qualifiers/" xmlns:bqmodel="http://biomodels.net/model-qualifiers/">
            <rdf:Description rdf:about="#meta_M_ala__45__B__91__c__93__">
              <bqbiol:is>
                <rdf:Bag>
                  <rdf:li rdf:resource="https://identifiers.org/chebi/CHEBI:16958"/>
                  <rdf:li rdf:resource="https://identifiers.org/chebi/CHEBI:57966"/>
                  <rdf:li rdf:resource="https://identifiers.org/chebi/CHEBI:63070"/>
                  <rdf:li rdf:resource="https://identifiers.org/chebi/10343"/>
                  <rdf:li rdf:resource="https://identifiers.org/chebi/12389"/>
                  <rdf:li rdf:resource="https://identifiers.org/chebi/16958"/>
                  <rdf:li rdf:resource="https://identifiers.org/chebi/22821"/>
                  <rdf:li rdf:resource="https://identifiers.org/chebi/41050"/>
                  <rdf:li rdf:resource="https://identifiers.org/chebi/57966"/>
                  <rdf:li rdf:resource="https://identifiers.org/chebi/63070"/>
                  <rdf:li rdf:resource="https://identifiers.org/bigg.metabolite/ala_B"/>
                  <rdf:li rdf:resource="https://identifiers.org/biggM/M_ala_B"/>
                  <rdf:li rdf:resource="https://identifiers.org/biggM/ala_B"/>
                  <rdf:li rdf:resource="https://identifiers.org/envipath/650babc9-9d68-4b73-9332-11972ca26f7b/compound/0352ab69-1208-420e-b7c9-87b5b436f4df"/>
                  <rdf:li rdf:resource="https://identifiers.org/envipathM/650babc9-9d68-4b73-9332-11972ca26f7b/compound/0352ab69-1208-420e-b7c9-87b5b436f4df"/>
                  <rdf:li rdf:resource="https://identifiers.org/hmdb/HMDB0000056"/>
                  <rdf:li rdf:resource="https://identifiers.org/hmdb/HMDB00056"/>
                  <rdf:li rdf:resource="https://identifiers.org/kegg.compound/C00099"/>
                  <rdf:li rdf:resource="https://identifiers.org/kegg.drug/D07561"/>
                  <rdf:li rdf:resource="https://identifiers.org/keggC/C00099"/>
                  <rdf:li rdf:resource="https://identifiers.org/keggC/M_C00099"/>
                  <rdf:li rdf:resource="https://identifiers.org/keggD/D07561"/>
                  <rdf:li rdf:resource="https://identifiers.org/keggD/M_D07561"/>
                  <rdf:li rdf:resource="https://identifiers.org/metacyc.compound/B-ALANINE"/>
                  <rdf:li rdf:resource="https://identifiers.org/metacycM/B-ALANINE"/>
                  <rdf:li rdf:resource="https://identifiers.org/reactome/R-ALL-352021"/>
                  <rdf:li rdf:resource="https://identifiers.org/reactome/R-ALL-73590"/>
                  <rdf:li rdf:resource="https://identifiers.org/reactome/R-ALL-909777"/>
                  <rdf:li rdf:resource="https://identifiers.org/reactomeM/R-ALL-352021"/>
                  <rdf:li rdf:resource="https://identifiers.org/reactomeM/R-ALL-73590"/>
                  <rdf:li rdf:resource="https://identifiers.org/reactomeM/R-ALL-909777"/>
                  <rdf:li rdf:resource="https://identifiers.org/sabiork.compound/1932"/>
                  <rdf:li rdf:resource="https://identifiers.org/sabiorkM/1932"/>
                  <rdf:li rdf:resource="https://identifiers.org/seed.compound/cpd00085"/>
                  <rdf:li rdf:resource="https://identifiers.org/seedM/M_cpd00085"/>
                  <rdf:li rdf:resource="https://identifiers.org/seedM/cpd00085"/>
                  <rdf:li rdf:resource="https://identifiers.org/metanetx.chemical/MNXM144"/>
                </rdf:Bag>
              </bqbiol:is>
            </rdf:Description>
          </rdf:RDF>
        </annotation>
      </species>
      <species metaid="meta_M_co2__91__c__93__" sboTerm="SBO:0000247" id="M_co2__91__c__93__" name="CO2" compartment="c" hasOnlySubstanceUnits="false" boundaryCondition="false" constant="false" fbc:charge="0" fbc:chemicalFormula="CO2">
        <annotation>
          <rdf:RDF xmlns:rdf="http://www.w3.org/1999/02/22-rdf-syntax-ns#" xmlns:dcterms="http://purl.org/dc/terms/" xmlns:vCard="http://www.w3.org/2001/vcard-rdf/3.0#" xmlns:vCard4="http://www.w3.org/2006/vcard/ns#" xmlns:bqbiol="http://biomodels.net/biology-qualifiers/" xmlns:bqmodel="http://biomodels.net/model-qualifiers/">
            <rdf:Description rdf:about="#meta_M_co2__91__c__93__">
              <bqbiol:is>
                <rdf:Bag>
                  <rdf:li rdf:resource="https://identifiers.org/chebi/CHEBI:139538"/>
                  <rdf:li rdf:resource="https://identifiers.org/chebi/CHEBI:16526"/>
                  <rdf:li rdf:resource="https://identifiers.org/chebi/13282"/>
                  <rdf:li rdf:resource="https://identifiers.org/chebi/13283"/>
                  <rdf:li rdf:resource="https://identifiers.org/chebi/13284"/>
                  <rdf:li rdf:resource="https://identifiers.org/chebi/13285"/>
                  <rdf:li rdf:resource="https://identifiers.org/chebi/139538"/>
                  <rdf:li rdf:resource="https://identifiers.org/chebi/16526"/>
                  <rdf:li rdf:resource="https://identifiers.org/chebi/23011"/>
                  <rdf:li rdf:resource="https://identifiers.org/chebi/3283"/>
                  <rdf:li rdf:resource="https://identifiers.org/chebi/48829"/>
                  <rdf:li rdf:resource="https://identifiers.org/bigg.metabolite/co2"/>
                  <rdf:li rdf:resource="https://identifiers.org/biggM/M_co2"/>
                  <rdf:li rdf:resource="https://identifiers.org/biggM/co2"/>
                  <rdf:li rdf:resource="https://identifiers.org/envipath/32de3cf4-e3e6-4168-956e-32fa5ddb0ce1/compound/05f60af4-0a3f-4ead-9a29-33bb0f123379"/>
                  <rdf:li rdf:resource="https://identifiers.org/envipath/650babc9-9d68-4b73-9332-11972ca26f7b/compound/2ec3da94-5f50-4525-81b1-5607c5c7a3d3"/>
                  <rdf:li rdf:resource="https://identifiers.org/envipathM/32de3cf4-e3e6-4168-956e-32fa5ddb0ce1/compound/05f60af4-0a3f-4ead-9a29-33bb0f123379"/>
                  <rdf:li rdf:resource="https://identifiers.org/envipathM/650babc9-9d68-4b73-9332-11972ca26f7b/compound/2ec3da94-5f50-4525-81b1-5607c5c7a3d3"/>
                  <rdf:li rdf:resource="https://identifiers.org/hmdb/HMDB0001967"/>
                  <rdf:li rdf:resource="https://identifiers.org/hmdb/HMDB01967"/>
                  <rdf:li rdf:resource="https://identifiers.org/kegg.compound/C00011"/>
                  <rdf:li rdf:resource="https://identifiers.org/kegg.drug/D00004"/>
                  <rdf:li rdf:resource="https://identifiers.org/keggC/C00011"/>
                  <rdf:li rdf:resource="https://identifiers.org/keggC/M_C00011"/>
                  <rdf:li rdf:resource="https://identifiers.org/keggD/D00004"/>
                  <rdf:li rdf:resource="https://identifiers.org/keggD/M_D00004"/>
                  <rdf:li rdf:resource="https://identifiers.org/metacyc.compound/CARBON-DIOXIDE"/>
                  <rdf:li rdf:resource="https://identifiers.org/metacycM/CARBON-DIOXIDE"/>
                  <rdf:li rdf:resource="https://identifiers.org/reactome/R-ALL-113528"/>
                  <rdf:li rdf:resource="https://identifiers.org/reactome/R-ALL-1237009"/>
                  <rdf:li rdf:resource="https://identifiers.org/reactome/R-ALL-159751"/>
                  <rdf:li rdf:resource="https://identifiers.org/reactome/R-ALL-159942"/>
                  <rdf:li rdf:resource="https://identifiers.org/reactome/R-ALL-189480"/>
                  <rdf:li rdf:resource="https://identifiers.org/reactome/R-ALL-29376"/>
                  <rdf:li rdf:resource="https://identifiers.org/reactome/R-ALL-389536"/>
                  <rdf:li rdf:resource="https://identifiers.org/reactome/R-ALL-5668565"/>
                  <rdf:li rdf:resource="https://identifiers.org/reactomeM/R-ALL-113528"/>
                  <rdf:li rdf:resource="https://identifiers.org/reactomeM/R-ALL-1237009"/>
                  <rdf:li rdf:resource="https://identifiers.org/reactomeM/R-ALL-159751"/>
                  <rdf:li rdf:resource="https://identifiers.org/reactomeM/R-ALL-159942"/>
                  <rdf:li rdf:resource="https://identifiers.org/reactomeM/R-ALL-189480"/>
                  <rdf:li rdf:resource="https://identifiers.org/reactomeM/R-ALL-29376"/>
                  <rdf:li rdf:resource="https://identifiers.org/reactomeM/R-ALL-389536"/>
                  <rdf:li rdf:resource="https://identifiers.org/reactomeM/R-ALL-5668565"/>
                  <rdf:li rdf:resource="https://identifiers.org/sabiork.compound/1266"/>
                  <rdf:li rdf:resource="https://identifiers.org/sabiorkM/1266"/>
                  <rdf:li rdf:resource="https://identifiers.org/seed.compound/cpd00011"/>
                  <rdf:li rdf:resource="https://identifiers.org/seedM/M_cpd00011"/>
                  <rdf:li rdf:resource="https://identifiers.org/seedM/cpd00011"/>
                  <rdf:li rdf:resource="https://identifiers.org/metanetx.chemical/MNXM13"/>
                </rdf:Bag>
              </bqbiol:is>
            </rdf:Description>
          </rdf:RDF>
        </annotation>
      </species>
      <species metaid="meta_M_trnaala__91__c__93__" sboTerm="SBO:0000247" id="M_trnaala__91__c__93__" name="tRNA(Ala)" compartment="c" hasOnlySubstanceUnits="false" boundaryCondition="false" constant="false" fbc:charge="0" fbc:chemicalFormula="R">
        <annotation>
          <rdf:RDF xmlns:rdf="http://www.w3.org/1999/02/22-rdf-syntax-ns#" xmlns:dcterms="http://purl.org/dc/terms/" xmlns:vCard="http://www.w3.org/2001/vcard-rdf/3.0#" xmlns:vCard4="http://www.w3.org/2006/vcard/ns#" xmlns:bqbiol="http://biomodels.net/biology-qualifiers/" xmlns:bqmodel="http://biomodels.net/model-qualifiers/">
            <rdf:Description rdf:about="#meta_M_trnaala__91__c__93__">
              <bqbiol:is>
                <rdf:Bag>
                  <rdf:li rdf:resource="https://identifiers.org/chebi/CHEBI:29170"/>
                  <rdf:li rdf:resource="https://identifiers.org/chebi/10672"/>
                  <rdf:li rdf:resource="https://identifiers.org/chebi/15166"/>
                  <rdf:li rdf:resource="https://identifiers.org/chebi/29170"/>
                  <rdf:li rdf:resource="https://identifiers.org/bigg.metabolite/trnaala"/>
                  <rdf:li rdf:resource="https://identifiers.org/biggM/M_trnaala"/>
                  <rdf:li rdf:resource="https://identifiers.org/biggM/trnaala"/>
                  <rdf:li rdf:resource="https://identifiers.org/kegg.compound/C01635"/>
                  <rdf:li rdf:resource="https://identifiers.org/keggC/C01635"/>
                  <rdf:li rdf:resource="https://identifiers.org/keggC/M_C01635"/>
                  <rdf:li rdf:resource="https://identifiers.org/metacyc.compound/ALA-tRNAs"/>
                  <rdf:li rdf:resource="https://identifiers.org/metacycM/ALA-tRNAs"/>
                  <rdf:li rdf:resource="https://identifiers.org/sabiork.compound/3841"/>
                  <rdf:li rdf:resource="https://identifiers.org/sabiorkM/3841"/>
                  <rdf:li rdf:resource="https://identifiers.org/seed.compound/cpd11906"/>
                  <rdf:li rdf:resource="https://identifiers.org/seed.compound/cpd22249"/>
                  <rdf:li rdf:resource="https://identifiers.org/seedM/M_cpd11906"/>
                  <rdf:li rdf:resource="https://identifiers.org/seedM/M_cpd22249"/>
                  <rdf:li rdf:resource="https://identifiers.org/seedM/cpd11906"/>
                  <rdf:li rdf:resource="https://identifiers.org/seedM/cpd22249"/>
                  <rdf:li rdf:resource="https://identifiers.org/metanetx.chemical/MNXM89576"/>
                </rdf:Bag>
              </bqbiol:is>
            </rdf:Description>
          </rdf:RDF>
        </annotation>
      </species>
      <species metaid="meta_M_alatrna__91__c__93__" sboTerm="SBO:0000247" id="M_alatrna__91__c__93__" name="L-Alanyl-tRNA(Ala)" compartment="c" hasOnlySubstanceUnits="false" boundaryCondition="false" constant="false" fbc:charge="0" fbc:chemicalFormula="C3H6NOR">
        <annotation>
          <rdf:RDF xmlns:rdf="http://www.w3.org/1999/02/22-rdf-syntax-ns#" xmlns:dcterms="http://purl.org/dc/terms/" xmlns:vCard="http://www.w3.org/2001/vcard-rdf/3.0#" xmlns:vCard4="http://www.w3.org/2006/vcard/ns#" xmlns:bqbiol="http://biomodels.net/biology-qualifiers/" xmlns:bqmodel="http://biomodels.net/model-qualifiers/">
            <rdf:Description rdf:about="#meta_M_alatrna__91__c__93__">
              <bqbiol:is>
                <rdf:Bag>
                  <rdf:li rdf:resource="https://identifiers.org/bigg.metabolite/alatrna"/>
                  <rdf:li rdf:resource="https://identifiers.org/biggM/M_alatrna"/>
                  <rdf:li rdf:resource="https://identifiers.org/biggM/alatrna"/>
                  <rdf:li rdf:resource="https://identifiers.org/rheaG/9923"/>
                  <rdf:li rdf:resource="https://identifiers.org/metanetx.chemical/MNXM741209"/>
                  <rdf:li rdf:resource="https://identifiers.org/kegg.compound/C00886"/>
                </rdf:Bag>
              </bqbiol:is>
            </rdf:Description>
          </rdf:RDF>
        </annotation>
      </species>
      <species metaid="meta_M_trnaasp__91__c__93__" sboTerm="SBO:0000247" id="M_trnaasp__91__c__93__" name="tRNA(Asp)" compartment="c" hasOnlySubstanceUnits="false" boundaryCondition="false" constant="false" fbc:charge="0" fbc:chemicalFormula="R">
        <annotation>
          <rdf:RDF xmlns:rdf="http://www.w3.org/1999/02/22-rdf-syntax-ns#" xmlns:dcterms="http://purl.org/dc/terms/" xmlns:vCard="http://www.w3.org/2001/vcard-rdf/3.0#" xmlns:vCard4="http://www.w3.org/2006/vcard/ns#" xmlns:bqbiol="http://biomodels.net/biology-qualifiers/" xmlns:bqmodel="http://biomodels.net/model-qualifiers/">
            <rdf:Description rdf:about="#meta_M_trnaasp__91__c__93__">
              <bqbiol:is>
                <rdf:Bag>
                  <rdf:li rdf:resource="https://identifiers.org/chebi/CHEBI:29186"/>
                  <rdf:li rdf:resource="https://identifiers.org/chebi/10675"/>
                  <rdf:li rdf:resource="https://identifiers.org/chebi/15169"/>
                  <rdf:li rdf:resource="https://identifiers.org/chebi/29186"/>
                  <rdf:li rdf:resource="https://identifiers.org/bigg.metabolite/trnaasp"/>
                  <rdf:li rdf:resource="https://identifiers.org/biggM/M_trnaasp"/>
                  <rdf:li rdf:resource="https://identifiers.org/biggM/trnaasp"/>
                  <rdf:li rdf:resource="https://identifiers.org/kegg.compound/C01638"/>
                  <rdf:li rdf:resource="https://identifiers.org/keggC/C01638"/>
                  <rdf:li rdf:resource="https://identifiers.org/keggC/M_C01638"/>
                  <rdf:li rdf:resource="https://identifiers.org/metacyc.compound/ASP-tRNAs"/>
                  <rdf:li rdf:resource="https://identifiers.org/metacycM/ASP-tRNAs"/>
                  <rdf:li rdf:resource="https://identifiers.org/sabiork.compound/3846"/>
                  <rdf:li rdf:resource="https://identifiers.org/sabiorkM/3846"/>
                  <rdf:li rdf:resource="https://identifiers.org/seed.compound/cpd11909"/>
                  <rdf:li rdf:resource="https://identifiers.org/seed.compound/cpd22286"/>
                  <rdf:li rdf:resource="https://identifiers.org/seedM/M_cpd11909"/>
                  <rdf:li rdf:resource="https://identifiers.org/seedM/M_cpd22286"/>
                  <rdf:li rdf:resource="https://identifiers.org/seedM/cpd11909"/>
                  <rdf:li rdf:resource="https://identifiers.org/seedM/cpd22286"/>
                  <rdf:li rdf:resource="https://identifiers.org/metanetx.chemical/MNXM90752"/>
                </rdf:Bag>
              </bqbiol:is>
            </rdf:Description>
          </rdf:RDF>
        </annotation>
      </species>
      <species metaid="meta_M_asptrna__91__c__93__" sboTerm="SBO:0000247" id="M_asptrna__91__c__93__" name="L-Aspartyl-tRNA(Asp)" compartment="c" hasOnlySubstanceUnits="false" boundaryCondition="false" constant="false" fbc:charge="0" fbc:chemicalFormula="C4H5NO3R">
        <annotation>
          <rdf:RDF xmlns:rdf="http://www.w3.org/1999/02/22-rdf-syntax-ns#" xmlns:dcterms="http://purl.org/dc/terms/" xmlns:vCard="http://www.w3.org/2001/vcard-rdf/3.0#" xmlns:vCard4="http://www.w3.org/2006/vcard/ns#" xmlns:bqbiol="http://biomodels.net/biology-qualifiers/" xmlns:bqmodel="http://biomodels.net/model-qualifiers/">
            <rdf:Description rdf:about="#meta_M_asptrna__91__c__93__">
              <bqbiol:is>
                <rdf:Bag>
                  <rdf:li rdf:resource="https://identifiers.org/bigg.metabolite/asptrna"/>
                  <rdf:li rdf:resource="https://identifiers.org/biggM/M_asptrna"/>
                  <rdf:li rdf:resource="https://identifiers.org/biggM/asptrna"/>
                  <rdf:li rdf:resource="https://identifiers.org/rheaG/9678"/>
                  <rdf:li rdf:resource="https://identifiers.org/metanetx.chemical/MNXM730163"/>
                  <rdf:li rdf:resource="https://identifiers.org/kegg.compound/C02984"/>
                </rdf:Bag>
              </bqbiol:is>
            </rdf:Description>
          </rdf:RDF>
        </annotation>
      </species>
      <species metaid="meta_M_gln__45__L__91__c__93__" sboTerm="SBO:0000247" id="M_gln__45__L__91__c__93__" name="L-Glutamine" compartment="c" hasOnlySubstanceUnits="false" boundaryCondition="false" constant="false" fbc:charge="0" fbc:chemicalFormula="C5H10N2O3">
        <annotation>
          <rdf:RDF xmlns:rdf="http://www.w3.org/1999/02/22-rdf-syntax-ns#" xmlns:dcterms="http://purl.org/dc/terms/" xmlns:vCard="http://www.w3.org/2001/vcard-rdf/3.0#" xmlns:vCard4="http://www.w3.org/2006/vcard/ns#" xmlns:bqbiol="http://biomodels.net/biology-qualifiers/" xmlns:bqmodel="http://biomodels.net/model-qualifiers/">
            <rdf:Description rdf:about="#meta_M_gln__45__L__91__c__93__">
              <bqbiol:is>
                <rdf:Bag>
                  <rdf:li rdf:resource="https://identifiers.org/chebi/CHEBI:18050"/>
                  <rdf:li rdf:resource="https://identifiers.org/chebi/CHEBI:28300"/>
                  <rdf:li rdf:resource="https://identifiers.org/chebi/CHEBI:32665"/>
                  <rdf:li rdf:resource="https://identifiers.org/chebi/CHEBI:32666"/>
                  <rdf:li rdf:resource="https://identifiers.org/chebi/CHEBI:32678"/>
                  <rdf:li rdf:resource="https://identifiers.org/chebi/CHEBI:32679"/>
                  <rdf:li rdf:resource="https://identifiers.org/chebi/CHEBI:58359"/>
                  <rdf:li rdf:resource="https://identifiers.org/chebi/13110"/>
                  <rdf:li rdf:resource="https://identifiers.org/chebi/18050"/>
                  <rdf:li rdf:resource="https://identifiers.org/chebi/21308"/>
                  <rdf:li rdf:resource="https://identifiers.org/chebi/24316"/>
                  <rdf:li rdf:resource="https://identifiers.org/chebi/28300"/>
                  <rdf:li rdf:resource="https://identifiers.org/chebi/32665"/>
                  <rdf:li rdf:resource="https://identifiers.org/chebi/32666"/>
                  <rdf:li rdf:resource="https://identifiers.org/chebi/32678"/>
                  <rdf:li rdf:resource="https://identifiers.org/chebi/32679"/>
                  <rdf:li rdf:resource="https://identifiers.org/chebi/42812"/>
                  <rdf:li rdf:resource="https://identifiers.org/chebi/42814"/>
                  <rdf:li rdf:resource="https://identifiers.org/chebi/42899"/>
                  <rdf:li rdf:resource="https://identifiers.org/chebi/42943"/>
                  <rdf:li rdf:resource="https://identifiers.org/chebi/5432"/>
                  <rdf:li rdf:resource="https://identifiers.org/chebi/58359"/>
                  <rdf:li rdf:resource="https://identifiers.org/chebi/6227"/>
                  <rdf:li rdf:resource="https://identifiers.org/bigg.metabolite/gln__L"/>
                  <rdf:li rdf:resource="https://identifiers.org/biggM/M_gln__L"/>
                  <rdf:li rdf:resource="https://identifiers.org/biggM/gln-L"/>
                  <rdf:li rdf:resource="https://identifiers.org/biggM/gln__L"/>
                  <rdf:li rdf:resource="https://identifiers.org/hmdb/HMDB0000641"/>
                  <rdf:li rdf:resource="https://identifiers.org/hmdb/HMDB00641"/>
                  <rdf:li rdf:resource="https://identifiers.org/kegg.compound/C00064"/>
                  <rdf:li rdf:resource="https://identifiers.org/kegg.drug/D00015"/>
                  <rdf:li rdf:resource="https://identifiers.org/keggC/C00064"/>
                  <rdf:li rdf:resource="https://identifiers.org/keggC/C00303"/>
                  <rdf:li rdf:resource="https://identifiers.org/keggC/M_C00064"/>
                  <rdf:li rdf:resource="https://identifiers.org/keggC/M_C00303"/>
                  <rdf:li rdf:resource="https://identifiers.org/keggD/D00015"/>
                  <rdf:li rdf:resource="https://identifiers.org/keggD/M_D00015"/>
                  <rdf:li rdf:resource="https://identifiers.org/metacyc.compound/GLN"/>
                  <rdf:li rdf:resource="https://identifiers.org/metacycM/GLN"/>
                  <rdf:li rdf:resource="https://identifiers.org/reactome/R-ALL-113522"/>
                  <rdf:li rdf:resource="https://identifiers.org/reactome/R-ALL-212615"/>
                  <rdf:li rdf:resource="https://identifiers.org/reactome/R-ALL-29472"/>
                  <rdf:li rdf:resource="https://identifiers.org/reactomeM/R-ALL-113522"/>
                  <rdf:li rdf:resource="https://identifiers.org/reactomeM/R-ALL-212615"/>
                  <rdf:li rdf:resource="https://identifiers.org/reactomeM/R-ALL-29472"/>
                  <rdf:li rdf:resource="https://identifiers.org/sabiork.compound/2011"/>
                  <rdf:li rdf:resource="https://identifiers.org/sabiork.compound/74"/>
                  <rdf:li rdf:resource="https://identifiers.org/sabiorkM/2011"/>
                  <rdf:li rdf:resource="https://identifiers.org/sabiorkM/74"/>
                  <rdf:li rdf:resource="https://identifiers.org/seed.compound/cpd00053"/>
                  <rdf:li rdf:resource="https://identifiers.org/seed.compound/cpd00253"/>
                  <rdf:li rdf:resource="https://identifiers.org/seedM/M_cpd00053"/>
                  <rdf:li rdf:resource="https://identifiers.org/seedM/M_cpd00253"/>
                  <rdf:li rdf:resource="https://identifiers.org/seedM/cpd00053"/>
                  <rdf:li rdf:resource="https://identifiers.org/seedM/cpd00253"/>
                  <rdf:li rdf:resource="https://identifiers.org/metanetx.chemical/MNXM37"/>
                </rdf:Bag>
              </bqbiol:is>
            </rdf:Description>
          </rdf:RDF>
        </annotation>
      </species>
      <species metaid="meta_M_asn__45__L__91__c__93__" sboTerm="SBO:0000247" id="M_asn__45__L__91__c__93__" name="L-Asparagine" compartment="c" hasOnlySubstanceUnits="false" boundaryCondition="false" constant="false" fbc:charge="0" fbc:chemicalFormula="C4H8N2O3">
        <annotation>
          <rdf:RDF xmlns:rdf="http://www.w3.org/1999/02/22-rdf-syntax-ns#" xmlns:dcterms="http://purl.org/dc/terms/" xmlns:vCard="http://www.w3.org/2001/vcard-rdf/3.0#" xmlns:vCard4="http://www.w3.org/2006/vcard/ns#" xmlns:bqbiol="http://biomodels.net/biology-qualifiers/" xmlns:bqmodel="http://biomodels.net/model-qualifiers/">
            <rdf:Description rdf:about="#meta_M_asn__45__L__91__c__93__">
              <bqbiol:is>
                <rdf:Bag>
                  <rdf:li rdf:resource="https://identifiers.org/chebi/CHEBI:17196"/>
                  <rdf:li rdf:resource="https://identifiers.org/chebi/CHEBI:32650"/>
                  <rdf:li rdf:resource="https://identifiers.org/chebi/CHEBI:32651"/>
                  <rdf:li rdf:resource="https://identifiers.org/chebi/CHEBI:58048"/>
                  <rdf:li rdf:resource="https://identifiers.org/chebi/13083"/>
                  <rdf:li rdf:resource="https://identifiers.org/chebi/17196"/>
                  <rdf:li rdf:resource="https://identifiers.org/chebi/21242"/>
                  <rdf:li rdf:resource="https://identifiers.org/chebi/32650"/>
                  <rdf:li rdf:resource="https://identifiers.org/chebi/32651"/>
                  <rdf:li rdf:resource="https://identifiers.org/chebi/40902"/>
                  <rdf:li rdf:resource="https://identifiers.org/chebi/58048"/>
                  <rdf:li rdf:resource="https://identifiers.org/chebi/6191"/>
                  <rdf:li rdf:resource="https://identifiers.org/bigg.metabolite/asn__L"/>
                  <rdf:li rdf:resource="https://identifiers.org/biggM/M_asn__L"/>
                  <rdf:li rdf:resource="https://identifiers.org/biggM/asn-L"/>
                  <rdf:li rdf:resource="https://identifiers.org/biggM/asn__L"/>
                  <rdf:li rdf:resource="https://identifiers.org/hmdb/HMDB0000168"/>
                  <rdf:li rdf:resource="https://identifiers.org/hmdb/HMDB00168"/>
                  <rdf:li rdf:resource="https://identifiers.org/kegg.compound/C00152"/>
                  <rdf:li rdf:resource="https://identifiers.org/keggC/C00152"/>
                  <rdf:li rdf:resource="https://identifiers.org/keggC/M_C00152"/>
                  <rdf:li rdf:resource="https://identifiers.org/metacyc.compound/ASN"/>
                  <rdf:li rdf:resource="https://identifiers.org/metacycM/ASN"/>
                  <rdf:li rdf:resource="https://identifiers.org/reactome/R-ALL-29642"/>
                  <rdf:li rdf:resource="https://identifiers.org/reactome/R-ALL-351980"/>
                  <rdf:li rdf:resource="https://identifiers.org/reactome/R-ALL-379703"/>
                  <rdf:li rdf:resource="https://identifiers.org/reactomeM/R-ALL-29642"/>
                  <rdf:li rdf:resource="https://identifiers.org/reactomeM/R-ALL-351980"/>
                  <rdf:li rdf:resource="https://identifiers.org/reactomeM/R-ALL-379703"/>
                  <rdf:li rdf:resource="https://identifiers.org/sabiork.compound/72"/>
                  <rdf:li rdf:resource="https://identifiers.org/sabiorkM/72"/>
                  <rdf:li rdf:resource="https://identifiers.org/seed.compound/cpd00132"/>
                  <rdf:li rdf:resource="https://identifiers.org/seedM/M_cpd00132"/>
                  <rdf:li rdf:resource="https://identifiers.org/seedM/cpd00132"/>
                  <rdf:li rdf:resource="https://identifiers.org/metanetx.chemical/MNXM1107821"/>
                </rdf:Bag>
              </bqbiol:is>
            </rdf:Description>
          </rdf:RDF>
        </annotation>
      </species>
      <species metaid="meta_M_4pasp__91__c__93__" sboTerm="SBO:0000247" id="M_4pasp__91__c__93__" name="4-Phospho-L-aspartate" compartment="c" hasOnlySubstanceUnits="false" boundaryCondition="false" constant="false" fbc:charge="0" fbc:chemicalFormula="C4H6NO7P">
        <annotation>
          <rdf:RDF xmlns:rdf="http://www.w3.org/1999/02/22-rdf-syntax-ns#" xmlns:dcterms="http://purl.org/dc/terms/" xmlns:vCard="http://www.w3.org/2001/vcard-rdf/3.0#" xmlns:vCard4="http://www.w3.org/2006/vcard/ns#" xmlns:bqbiol="http://biomodels.net/biology-qualifiers/" xmlns:bqmodel="http://biomodels.net/model-qualifiers/">
            <rdf:Description rdf:about="#meta_M_4pasp__91__c__93__">
              <bqbiol:is>
                <rdf:Bag>
                  <rdf:li rdf:resource="https://identifiers.org/chebi/CHEBI:15836"/>
                  <rdf:li rdf:resource="https://identifiers.org/chebi/CHEBI:30407"/>
                  <rdf:li rdf:resource="https://identifiers.org/chebi/CHEBI:57535"/>
                  <rdf:li rdf:resource="https://identifiers.org/chebi/12042"/>
                  <rdf:li rdf:resource="https://identifiers.org/chebi/13062"/>
                  <rdf:li rdf:resource="https://identifiers.org/chebi/15836"/>
                  <rdf:li rdf:resource="https://identifiers.org/chebi/1925"/>
                  <rdf:li rdf:resource="https://identifiers.org/chebi/20471"/>
                  <rdf:li rdf:resource="https://identifiers.org/chebi/20472"/>
                  <rdf:li rdf:resource="https://identifiers.org/chebi/21246"/>
                  <rdf:li rdf:resource="https://identifiers.org/chebi/30407"/>
                  <rdf:li rdf:resource="https://identifiers.org/chebi/57535"/>
                  <rdf:li rdf:resource="https://identifiers.org/bigg.metabolite/4pasp"/>
                  <rdf:li rdf:resource="https://identifiers.org/biggM/4pasp"/>
                  <rdf:li rdf:resource="https://identifiers.org/biggM/M_4pasp"/>
                  <rdf:li rdf:resource="https://identifiers.org/hmdb/HMDB0012250"/>
                  <rdf:li rdf:resource="https://identifiers.org/hmdb/HMDB12250"/>
                  <rdf:li rdf:resource="https://identifiers.org/kegg.compound/C03082"/>
                  <rdf:li rdf:resource="https://identifiers.org/keggC/C03082"/>
                  <rdf:li rdf:resource="https://identifiers.org/keggC/M_C03082"/>
                  <rdf:li rdf:resource="https://identifiers.org/metacyc.compound/L-BETA-ASPARTYL-P"/>
                  <rdf:li rdf:resource="https://identifiers.org/metacycM/L-BETA-ASPARTYL-P"/>
                  <rdf:li rdf:resource="https://identifiers.org/sabiork.compound/1733"/>
                  <rdf:li rdf:resource="https://identifiers.org/sabiorkM/1733"/>
                  <rdf:li rdf:resource="https://identifiers.org/seed.compound/cpd01977"/>
                  <rdf:li rdf:resource="https://identifiers.org/seedM/M_cpd01977"/>
                  <rdf:li rdf:resource="https://identifiers.org/seedM/cpd01977"/>
                  <rdf:li rdf:resource="https://identifiers.org/metanetx.chemical/MNXM1177"/>
                </rdf:Bag>
              </bqbiol:is>
            </rdf:Description>
          </rdf:RDF>
        </annotation>
      </species>
      <species metaid="meta_M_adp__91__c__93__" sboTerm="SBO:0000247" id="M_adp__91__c__93__" name="ADP" compartment="c" hasOnlySubstanceUnits="false" boundaryCondition="false" constant="false" fbc:charge="0" fbc:chemicalFormula="C10H12N5O10P2">
        <annotation>
          <rdf:RDF xmlns:rdf="http://www.w3.org/1999/02/22-rdf-syntax-ns#" xmlns:dcterms="http://purl.org/dc/terms/" xmlns:vCard="http://www.w3.org/2001/vcard-rdf/3.0#" xmlns:vCard4="http://www.w3.org/2006/vcard/ns#" xmlns:bqbiol="http://biomodels.net/biology-qualifiers/" xmlns:bqmodel="http://biomodels.net/model-qualifiers/">
            <rdf:Description rdf:about="#meta_M_adp__91__c__93__">
              <bqbiol:is>
                <rdf:Bag>
                  <rdf:li rdf:resource="https://identifiers.org/chebi/CHEBI:16761"/>
                  <rdf:li rdf:resource="https://identifiers.org/chebi/CHEBI:456216"/>
                  <rdf:li rdf:resource="https://identifiers.org/chebi/CHEBI:87518"/>
                  <rdf:li rdf:resource="https://identifiers.org/chebi/13222"/>
                  <rdf:li rdf:resource="https://identifiers.org/chebi/16761"/>
                  <rdf:li rdf:resource="https://identifiers.org/chebi/22244"/>
                  <rdf:li rdf:resource="https://identifiers.org/chebi/2342"/>
                  <rdf:li rdf:resource="https://identifiers.org/chebi/40553"/>
                  <rdf:li rdf:resource="https://identifiers.org/chebi/456216"/>
                  <rdf:li rdf:resource="https://identifiers.org/chebi/87518"/>
                  <rdf:li rdf:resource="https://identifiers.org/bigg.metabolite/adp"/>
                  <rdf:li rdf:resource="https://identifiers.org/biggM/M_adp"/>
                  <rdf:li rdf:resource="https://identifiers.org/biggM/adp"/>
                  <rdf:li rdf:resource="https://identifiers.org/hmdb/HMDB0001341"/>
                  <rdf:li rdf:resource="https://identifiers.org/hmdb/HMDB01341"/>
                  <rdf:li rdf:resource="https://identifiers.org/kegg.compound/C00008"/>
                  <rdf:li rdf:resource="https://identifiers.org/kegg.glycan/G11113"/>
                  <rdf:li rdf:resource="https://identifiers.org/keggC/C00008"/>
                  <rdf:li rdf:resource="https://identifiers.org/keggC/M_C00008"/>
                  <rdf:li rdf:resource="https://identifiers.org/keggG/G11113"/>
                  <rdf:li rdf:resource="https://identifiers.org/keggG/M_G11113"/>
                  <rdf:li rdf:resource="https://identifiers.org/metacyc.compound/ADP"/>
                  <rdf:li rdf:resource="https://identifiers.org/metacyc.compound/ADP-GROUP"/>
                  <rdf:li rdf:resource="https://identifiers.org/metacycM/ADP"/>
                  <rdf:li rdf:resource="https://identifiers.org/metacycM/ADP-GROUP"/>
                  <rdf:li rdf:resource="https://identifiers.org/reactome/R-ALL-113581"/>
                  <rdf:li rdf:resource="https://identifiers.org/reactome/R-ALL-113582"/>
                  <rdf:li rdf:resource="https://identifiers.org/reactome/R-ALL-114564"/>
                  <rdf:li rdf:resource="https://identifiers.org/reactome/R-ALL-114565"/>
                  <rdf:li rdf:resource="https://identifiers.org/reactome/R-ALL-196180"/>
                  <rdf:li rdf:resource="https://identifiers.org/reactome/R-ALL-211606"/>
                  <rdf:li rdf:resource="https://identifiers.org/reactome/R-ALL-29370"/>
                  <rdf:li rdf:resource="https://identifiers.org/reactome/R-ALL-5632457"/>
                  <rdf:li rdf:resource="https://identifiers.org/reactome/R-ALL-8931884"/>
                  <rdf:li rdf:resource="https://identifiers.org/reactomeM/R-ALL-113581"/>
                  <rdf:li rdf:resource="https://identifiers.org/reactomeM/R-ALL-113582"/>
                  <rdf:li rdf:resource="https://identifiers.org/reactomeM/R-ALL-114564"/>
                  <rdf:li rdf:resource="https://identifiers.org/reactomeM/R-ALL-114565"/>
                  <rdf:li rdf:resource="https://identifiers.org/reactomeM/R-ALL-196180"/>
                  <rdf:li rdf:resource="https://identifiers.org/reactomeM/R-ALL-211606"/>
                  <rdf:li rdf:resource="https://identifiers.org/reactomeM/R-ALL-29370"/>
                  <rdf:li rdf:resource="https://identifiers.org/reactomeM/R-ALL-5632457"/>
                  <rdf:li rdf:resource="https://identifiers.org/reactomeM/R-ALL-8931884"/>
                  <rdf:li rdf:resource="https://identifiers.org/sabiork.compound/35"/>
                  <rdf:li rdf:resource="https://identifiers.org/sabiorkM/35"/>
                  <rdf:li rdf:resource="https://identifiers.org/seed.compound/cpd00008"/>
                  <rdf:li rdf:resource="https://identifiers.org/seed.compound/cpd22244"/>
                  <rdf:li rdf:resource="https://identifiers.org/seedM/M_cpd00008"/>
                  <rdf:li rdf:resource="https://identifiers.org/seedM/M_cpd22244"/>
                  <rdf:li rdf:resource="https://identifiers.org/seedM/cpd00008"/>
                  <rdf:li rdf:resource="https://identifiers.org/seedM/cpd22244"/>
                  <rdf:li rdf:resource="https://identifiers.org/metanetx.chemical/MNXM40333"/>
                </rdf:Bag>
              </bqbiol:is>
            </rdf:Description>
          </rdf:RDF>
        </annotation>
      </species>
      <species metaid="meta_M_nadph__91__c__93__" sboTerm="SBO:0000247" id="M_nadph__91__c__93__" name="Nicotinamide adenine dinucleotide phosphate - reduced" compartment="c" hasOnlySubstanceUnits="false" boundaryCondition="false" constant="false" fbc:charge="0" fbc:chemicalFormula="C21H26N7O17P3">
        <annotation>
          <rdf:RDF xmlns:rdf="http://www.w3.org/1999/02/22-rdf-syntax-ns#" xmlns:dcterms="http://purl.org/dc/terms/" xmlns:vCard="http://www.w3.org/2001/vcard-rdf/3.0#" xmlns:vCard4="http://www.w3.org/2006/vcard/ns#" xmlns:bqbiol="http://biomodels.net/biology-qualifiers/" xmlns:bqmodel="http://biomodels.net/model-qualifiers/">
            <rdf:Description rdf:about="#meta_M_nadph__91__c__93__">
              <bqbiol:is>
                <rdf:Bag>
                  <rdf:li rdf:resource="https://identifiers.org/chebi/CHEBI:16474"/>
                  <rdf:li rdf:resource="https://identifiers.org/chebi/CHEBI:57783"/>
                  <rdf:li rdf:resource="https://identifiers.org/chebi/13399"/>
                  <rdf:li rdf:resource="https://identifiers.org/chebi/13400"/>
                  <rdf:li rdf:resource="https://identifiers.org/chebi/16474"/>
                  <rdf:li rdf:resource="https://identifiers.org/chebi/21904"/>
                  <rdf:li rdf:resource="https://identifiers.org/chebi/44286"/>
                  <rdf:li rdf:resource="https://identifiers.org/chebi/57783"/>
                  <rdf:li rdf:resource="https://identifiers.org/chebi/7425"/>
                  <rdf:li rdf:resource="https://identifiers.org/bigg.metabolite/nadph"/>
                  <rdf:li rdf:resource="https://identifiers.org/biggM/M_nadph"/>
                  <rdf:li rdf:resource="https://identifiers.org/biggM/nadph"/>
                  <rdf:li rdf:resource="https://identifiers.org/hmdb/HMDB0000221"/>
                  <rdf:li rdf:resource="https://identifiers.org/hmdb/HMDB0000799"/>
                  <rdf:li rdf:resource="https://identifiers.org/hmdb/HMDB0006341"/>
                  <rdf:li rdf:resource="https://identifiers.org/hmdb/HMDB00221"/>
                  <rdf:li rdf:resource="https://identifiers.org/hmdb/HMDB00799"/>
                  <rdf:li rdf:resource="https://identifiers.org/hmdb/HMDB06341"/>
                  <rdf:li rdf:resource="https://identifiers.org/kegg.compound/C00005"/>
                  <rdf:li rdf:resource="https://identifiers.org/keggC/C00005"/>
                  <rdf:li rdf:resource="https://identifiers.org/keggC/M_C00005"/>
                  <rdf:li rdf:resource="https://identifiers.org/metacyc.compound/NADPH"/>
                  <rdf:li rdf:resource="https://identifiers.org/metacycM/NADPH"/>
                  <rdf:li rdf:resource="https://identifiers.org/reactome/R-ALL-113600"/>
                  <rdf:li rdf:resource="https://identifiers.org/reactome/R-ALL-113601"/>
                  <rdf:li rdf:resource="https://identifiers.org/reactome/R-ALL-113602"/>
                  <rdf:li rdf:resource="https://identifiers.org/reactome/R-ALL-194725"/>
                  <rdf:li rdf:resource="https://identifiers.org/reactome/R-ALL-2000347"/>
                  <rdf:li rdf:resource="https://identifiers.org/reactome/R-ALL-29364"/>
                  <rdf:li rdf:resource="https://identifiers.org/reactome/R-ALL-351627"/>
                  <rdf:li rdf:resource="https://identifiers.org/reactome/R-ALL-5623644"/>
                  <rdf:li rdf:resource="https://identifiers.org/reactomeM/R-ALL-113600"/>
                  <rdf:li rdf:resource="https://identifiers.org/reactomeM/R-ALL-113601"/>
                  <rdf:li rdf:resource="https://identifiers.org/reactomeM/R-ALL-113602"/>
                  <rdf:li rdf:resource="https://identifiers.org/reactomeM/R-ALL-194725"/>
                  <rdf:li rdf:resource="https://identifiers.org/reactomeM/R-ALL-2000347"/>
                  <rdf:li rdf:resource="https://identifiers.org/reactomeM/R-ALL-29364"/>
                  <rdf:li rdf:resource="https://identifiers.org/reactomeM/R-ALL-351627"/>
                  <rdf:li rdf:resource="https://identifiers.org/reactomeM/R-ALL-5623644"/>
                  <rdf:li rdf:resource="https://identifiers.org/sabiork.compound/1262"/>
                  <rdf:li rdf:resource="https://identifiers.org/sabiorkM/1262"/>
                  <rdf:li rdf:resource="https://identifiers.org/seed.compound/cpd00005"/>
                  <rdf:li rdf:resource="https://identifiers.org/seedM/M_cpd00005"/>
                  <rdf:li rdf:resource="https://identifiers.org/seedM/cpd00005"/>
                  <rdf:li rdf:resource="https://identifiers.org/metanetx.chemical/MNXM738702"/>
                </rdf:Bag>
              </bqbiol:is>
            </rdf:Description>
          </rdf:RDF>
        </annotation>
      </species>
      <species metaid="meta_M_aspsa__91__c__93__" sboTerm="SBO:0000247" id="M_aspsa__91__c__93__" name="L-Aspartate 4-semialdehyde" compartment="c" hasOnlySubstanceUnits="false" boundaryCondition="false" constant="false" fbc:charge="0" fbc:chemicalFormula="C4H7NO3">
        <annotation>
          <rdf:RDF xmlns:rdf="http://www.w3.org/1999/02/22-rdf-syntax-ns#" xmlns:dcterms="http://purl.org/dc/terms/" xmlns:vCard="http://www.w3.org/2001/vcard-rdf/3.0#" xmlns:vCard4="http://www.w3.org/2006/vcard/ns#" xmlns:bqbiol="http://biomodels.net/biology-qualifiers/" xmlns:bqmodel="http://biomodels.net/model-qualifiers/">
            <rdf:Description rdf:about="#meta_M_aspsa__91__c__93__">
              <bqbiol:is>
                <rdf:Bag>
                  <rdf:li rdf:resource="https://identifiers.org/chebi/CHEBI:13086"/>
                  <rdf:li rdf:resource="https://identifiers.org/chebi/CHEBI:18051"/>
                  <rdf:li rdf:resource="https://identifiers.org/chebi/CHEBI:537519"/>
                  <rdf:li rdf:resource="https://identifiers.org/chebi/13086"/>
                  <rdf:li rdf:resource="https://identifiers.org/chebi/13087"/>
                  <rdf:li rdf:resource="https://identifiers.org/chebi/18051"/>
                  <rdf:li rdf:resource="https://identifiers.org/chebi/21245"/>
                  <rdf:li rdf:resource="https://identifiers.org/chebi/40847"/>
                  <rdf:li rdf:resource="https://identifiers.org/chebi/537519"/>
                  <rdf:li rdf:resource="https://identifiers.org/chebi/6194"/>
                  <rdf:li rdf:resource="https://identifiers.org/bigg.metabolite/aspsa"/>
                  <rdf:li rdf:resource="https://identifiers.org/biggM/M_aspsa"/>
                  <rdf:li rdf:resource="https://identifiers.org/biggM/aspsa"/>
                  <rdf:li rdf:resource="https://identifiers.org/hmdb/HMDB0012249"/>
                  <rdf:li rdf:resource="https://identifiers.org/hmdb/HMDB12249"/>
                  <rdf:li rdf:resource="https://identifiers.org/kegg.compound/C00441"/>
                  <rdf:li rdf:resource="https://identifiers.org/keggC/C00441"/>
                  <rdf:li rdf:resource="https://identifiers.org/keggC/M_C00441"/>
                  <rdf:li rdf:resource="https://identifiers.org/metacyc.compound/L-ASPARTATE-SEMIALDEHYDE"/>
                  <rdf:li rdf:resource="https://identifiers.org/metacycM/L-ASPARTATE-SEMIALDEHYDE"/>
                  <rdf:li rdf:resource="https://identifiers.org/sabiork.compound/2052"/>
                  <rdf:li rdf:resource="https://identifiers.org/sabiorkM/2052"/>
                  <rdf:li rdf:resource="https://identifiers.org/seed.compound/cpd00346"/>
                  <rdf:li rdf:resource="https://identifiers.org/seedM/M_cpd00346"/>
                  <rdf:li rdf:resource="https://identifiers.org/seedM/cpd00346"/>
                  <rdf:li rdf:resource="https://identifiers.org/metanetx.chemical/MNXM361"/>
                </rdf:Bag>
              </bqbiol:is>
            </rdf:Description>
          </rdf:RDF>
        </annotation>
      </species>
      <species metaid="meta_M_nadp__91__c__93__" sboTerm="SBO:0000247" id="M_nadp__91__c__93__" name="Nicotinamide adenine dinucleotide phosphate" compartment="c" hasOnlySubstanceUnits="false" boundaryCondition="false" constant="false" fbc:charge="0" fbc:chemicalFormula="C21H25N7O17P3">
        <annotation>
          <rdf:RDF xmlns:rdf="http://www.w3.org/1999/02/22-rdf-syntax-ns#" xmlns:dcterms="http://purl.org/dc/terms/" xmlns:vCard="http://www.w3.org/2001/vcard-rdf/3.0#" xmlns:vCard4="http://www.w3.org/2006/vcard/ns#" xmlns:bqbiol="http://biomodels.net/biology-qualifiers/" xmlns:bqmodel="http://biomodels.net/model-qualifiers/">
            <rdf:Description rdf:about="#meta_M_nadp__91__c__93__">
              <bqbiol:is>
                <rdf:Bag>
                  <rdf:li rdf:resource="https://identifiers.org/chebi/CHEBI:18009"/>
                  <rdf:li rdf:resource="https://identifiers.org/chebi/CHEBI:25523"/>
                  <rdf:li rdf:resource="https://identifiers.org/chebi/CHEBI:44409"/>
                  <rdf:li rdf:resource="https://identifiers.org/chebi/CHEBI:58349"/>
                  <rdf:li rdf:resource="https://identifiers.org/chebi/13397"/>
                  <rdf:li rdf:resource="https://identifiers.org/chebi/13398"/>
                  <rdf:li rdf:resource="https://identifiers.org/chebi/18009"/>
                  <rdf:li rdf:resource="https://identifiers.org/chebi/21903"/>
                  <rdf:li rdf:resource="https://identifiers.org/chebi/25523"/>
                  <rdf:li rdf:resource="https://identifiers.org/chebi/44405"/>
                  <rdf:li rdf:resource="https://identifiers.org/chebi/44409"/>
                  <rdf:li rdf:resource="https://identifiers.org/chebi/58349"/>
                  <rdf:li rdf:resource="https://identifiers.org/chebi/7424"/>
                  <rdf:li rdf:resource="https://identifiers.org/bigg.metabolite/nadp"/>
                  <rdf:li rdf:resource="https://identifiers.org/biggM/M_nadp"/>
                  <rdf:li rdf:resource="https://identifiers.org/biggM/nadp"/>
                  <rdf:li rdf:resource="https://identifiers.org/hmdb/HMDB0000217"/>
                  <rdf:li rdf:resource="https://identifiers.org/hmdb/HMDB00217"/>
                  <rdf:li rdf:resource="https://identifiers.org/kegg.compound/C00006"/>
                  <rdf:li rdf:resource="https://identifiers.org/keggC/C00006"/>
                  <rdf:li rdf:resource="https://identifiers.org/keggC/M_C00006"/>
                  <rdf:li rdf:resource="https://identifiers.org/metacyc.compound/NADP"/>
                  <rdf:li rdf:resource="https://identifiers.org/metacycM/NADP"/>
                  <rdf:li rdf:resource="https://identifiers.org/reactome/R-ALL-113563"/>
                  <rdf:li rdf:resource="https://identifiers.org/reactome/R-ALL-113564"/>
                  <rdf:li rdf:resource="https://identifiers.org/reactome/R-ALL-194668"/>
                  <rdf:li rdf:resource="https://identifiers.org/reactome/R-ALL-2000348"/>
                  <rdf:li rdf:resource="https://identifiers.org/reactome/R-ALL-29366"/>
                  <rdf:li rdf:resource="https://identifiers.org/reactome/R-ALL-351628"/>
                  <rdf:li rdf:resource="https://identifiers.org/reactome/R-ALL-389556"/>
                  <rdf:li rdf:resource="https://identifiers.org/reactome/R-ALL-5623650"/>
                  <rdf:li rdf:resource="https://identifiers.org/reactomeM/R-ALL-113563"/>
                  <rdf:li rdf:resource="https://identifiers.org/reactomeM/R-ALL-113564"/>
                  <rdf:li rdf:resource="https://identifiers.org/reactomeM/R-ALL-194668"/>
                  <rdf:li rdf:resource="https://identifiers.org/reactomeM/R-ALL-2000348"/>
                  <rdf:li rdf:resource="https://identifiers.org/reactomeM/R-ALL-29366"/>
                  <rdf:li rdf:resource="https://identifiers.org/reactomeM/R-ALL-351628"/>
                  <rdf:li rdf:resource="https://identifiers.org/reactomeM/R-ALL-389556"/>
                  <rdf:li rdf:resource="https://identifiers.org/reactomeM/R-ALL-5623650"/>
                  <rdf:li rdf:resource="https://identifiers.org/sabiork.compound/1263"/>
                  <rdf:li rdf:resource="https://identifiers.org/sabiorkM/1263"/>
                  <rdf:li rdf:resource="https://identifiers.org/seed.compound/cpd00006"/>
                  <rdf:li rdf:resource="https://identifiers.org/seedM/M_cpd00006"/>
                  <rdf:li rdf:resource="https://identifiers.org/seedM/cpd00006"/>
                  <rdf:li rdf:resource="https://identifiers.org/metanetx.chemical/MNXM5"/>
                </rdf:Bag>
              </bqbiol:is>
            </rdf:Description>
          </rdf:RDF>
        </annotation>
      </species>
      <species metaid="meta_M_hom__45__L__91__c__93__" sboTerm="SBO:0000247" id="M_hom__45__L__91__c__93__" name="L-Homoserine" compartment="c" hasOnlySubstanceUnits="false" boundaryCondition="false" constant="false" fbc:charge="0" fbc:chemicalFormula="C4H9NO3">
        <annotation>
          <rdf:RDF xmlns:rdf="http://www.w3.org/1999/02/22-rdf-syntax-ns#" xmlns:dcterms="http://purl.org/dc/terms/" xmlns:vCard="http://www.w3.org/2001/vcard-rdf/3.0#" xmlns:vCard4="http://www.w3.org/2006/vcard/ns#" xmlns:bqbiol="http://biomodels.net/biology-qualifiers/" xmlns:bqmodel="http://biomodels.net/model-qualifiers/">
            <rdf:Description rdf:about="#meta_M_hom__45__L__91__c__93__">
              <bqbiol:is>
                <rdf:Bag>
                  <rdf:li rdf:resource="https://identifiers.org/chebi/CHEBI:15699"/>
                  <rdf:li rdf:resource="https://identifiers.org/chebi/CHEBI:57476"/>
                  <rdf:li rdf:resource="https://identifiers.org/chebi/13123"/>
                  <rdf:li rdf:resource="https://identifiers.org/chebi/15699"/>
                  <rdf:li rdf:resource="https://identifiers.org/chebi/21330"/>
                  <rdf:li rdf:resource="https://identifiers.org/chebi/43131"/>
                  <rdf:li rdf:resource="https://identifiers.org/chebi/57476"/>
                  <rdf:li rdf:resource="https://identifiers.org/chebi/6246"/>
                  <rdf:li rdf:resource="https://identifiers.org/bigg.metabolite/hom__L"/>
                  <rdf:li rdf:resource="https://identifiers.org/biggM/M_hom__L"/>
                  <rdf:li rdf:resource="https://identifiers.org/biggM/hom__L"/>
                  <rdf:li rdf:resource="https://identifiers.org/hmdb/HMDB0000719"/>
                  <rdf:li rdf:resource="https://identifiers.org/hmdb/HMDB00719"/>
                  <rdf:li rdf:resource="https://identifiers.org/kegg.compound/C00263"/>
                  <rdf:li rdf:resource="https://identifiers.org/keggC/C00263"/>
                  <rdf:li rdf:resource="https://identifiers.org/keggC/M_C00263"/>
                  <rdf:li rdf:resource="https://identifiers.org/metacyc.compound/HOMO-SER"/>
                  <rdf:li rdf:resource="https://identifiers.org/metacycM/HOMO-SER"/>
                  <rdf:li rdf:resource="https://identifiers.org/sabiork.compound/2001"/>
                  <rdf:li rdf:resource="https://identifiers.org/sabiorkM/2001"/>
                  <rdf:li rdf:resource="https://identifiers.org/seed.compound/cpd00227"/>
                  <rdf:li rdf:resource="https://identifiers.org/seedM/M_cpd00227"/>
                  <rdf:li rdf:resource="https://identifiers.org/seedM/cpd00227"/>
                  <rdf:li rdf:resource="https://identifiers.org/metanetx.chemical/MNXM353"/>
                </rdf:Bag>
              </bqbiol:is>
            </rdf:Description>
          </rdf:RDF>
        </annotation>
      </species>
      <species metaid="meta_M_amet__91__c__93__" sboTerm="SBO:0000247" id="M_amet__91__c__93__" name="S-Adenosyl-L-methionine" compartment="c" hasOnlySubstanceUnits="false" boundaryCondition="false" constant="false" fbc:charge="0" fbc:chemicalFormula="C15H23N6O5S">
        <annotation>
          <rdf:RDF xmlns:rdf="http://www.w3.org/1999/02/22-rdf-syntax-ns#" xmlns:dcterms="http://purl.org/dc/terms/" xmlns:vCard="http://www.w3.org/2001/vcard-rdf/3.0#" xmlns:vCard4="http://www.w3.org/2006/vcard/ns#" xmlns:bqbiol="http://biomodels.net/biology-qualifiers/" xmlns:bqmodel="http://biomodels.net/model-qualifiers/">
            <rdf:Description rdf:about="#meta_M_amet__91__c__93__">
              <bqbiol:is>
                <rdf:Bag>
                  <rdf:li rdf:resource="https://identifiers.org/chebi/CHEBI:142094"/>
                  <rdf:li rdf:resource="https://identifiers.org/chebi/CHEBI:15414"/>
                  <rdf:li rdf:resource="https://identifiers.org/chebi/CHEBI:33442"/>
                  <rdf:li rdf:resource="https://identifiers.org/chebi/CHEBI:59789"/>
                  <rdf:li rdf:resource="https://identifiers.org/chebi/CHEBI:67040"/>
                  <rdf:li rdf:resource="https://identifiers.org/chebi/10786"/>
                  <rdf:li rdf:resource="https://identifiers.org/chebi/10833"/>
                  <rdf:li rdf:resource="https://identifiers.org/chebi/12742"/>
                  <rdf:li rdf:resource="https://identifiers.org/chebi/12757"/>
                  <rdf:li rdf:resource="https://identifiers.org/chebi/12760"/>
                  <rdf:li rdf:resource="https://identifiers.org/chebi/142094"/>
                  <rdf:li rdf:resource="https://identifiers.org/chebi/15414"/>
                  <rdf:li rdf:resource="https://identifiers.org/chebi/22036"/>
                  <rdf:li rdf:resource="https://identifiers.org/chebi/33442"/>
                  <rdf:li rdf:resource="https://identifiers.org/chebi/45607"/>
                  <rdf:li rdf:resource="https://identifiers.org/chebi/527887"/>
                  <rdf:li rdf:resource="https://identifiers.org/chebi/59789"/>
                  <rdf:li rdf:resource="https://identifiers.org/chebi/67040"/>
                  <rdf:li rdf:resource="https://identifiers.org/chebi/8946"/>
                  <rdf:li rdf:resource="https://identifiers.org/bigg.metabolite/amet"/>
                  <rdf:li rdf:resource="https://identifiers.org/biggM/M_amet"/>
                  <rdf:li rdf:resource="https://identifiers.org/biggM/amet"/>
                  <rdf:li rdf:resource="https://identifiers.org/hmdb/HMDB0001185"/>
                  <rdf:li rdf:resource="https://identifiers.org/hmdb/HMDB0062709"/>
                  <rdf:li rdf:resource="https://identifiers.org/hmdb/HMDB01185"/>
                  <rdf:li rdf:resource="https://identifiers.org/hmdb/HMDB62709"/>
                  <rdf:li rdf:resource="https://identifiers.org/kegg.compound/C00019"/>
                  <rdf:li rdf:resource="https://identifiers.org/keggC/C00019"/>
                  <rdf:li rdf:resource="https://identifiers.org/keggC/M_C00019"/>
                  <rdf:li rdf:resource="https://identifiers.org/metacyc.compound/S-ADENOSYLMETHIONINE"/>
                  <rdf:li rdf:resource="https://identifiers.org/metacycM/S-ADENOSYLMETHIONINE"/>
                  <rdf:li rdf:resource="https://identifiers.org/reactome/R-ALL-2162265"/>
                  <rdf:li rdf:resource="https://identifiers.org/reactome/R-ALL-71284"/>
                  <rdf:li rdf:resource="https://identifiers.org/reactome/R-ALL-77087"/>
                  <rdf:li rdf:resource="https://identifiers.org/reactomeM/R-ALL-2162265"/>
                  <rdf:li rdf:resource="https://identifiers.org/reactomeM/R-ALL-71284"/>
                  <rdf:li rdf:resource="https://identifiers.org/reactomeM/R-ALL-77087"/>
                  <rdf:li rdf:resource="https://identifiers.org/sabiork.compound/1272"/>
                  <rdf:li rdf:resource="https://identifiers.org/sabiorkM/1272"/>
                  <rdf:li rdf:resource="https://identifiers.org/seed.compound/cpd00017"/>
                  <rdf:li rdf:resource="https://identifiers.org/seed.compound/cpd33804"/>
                  <rdf:li rdf:resource="https://identifiers.org/seedM/M_cpd00017"/>
                  <rdf:li rdf:resource="https://identifiers.org/seedM/M_cpd33804"/>
                  <rdf:li rdf:resource="https://identifiers.org/seedM/cpd00017"/>
                  <rdf:li rdf:resource="https://identifiers.org/seedM/cpd33804"/>
                  <rdf:li rdf:resource="https://identifiers.org/metanetx.chemical/MNXM1102072"/>
                </rdf:Bag>
              </bqbiol:is>
            </rdf:Description>
          </rdf:RDF>
        </annotation>
      </species>
      <species metaid="meta_M_caphis__91__c__93__" sboTerm="SBO:0000247" id="M_caphis__91__c__93__" name="2-(3-Carboxy-3-aminopropyl)-L-histidine" compartment="c" hasOnlySubstanceUnits="false" boundaryCondition="false" constant="false" fbc:charge="0" fbc:chemicalFormula="C10H16N4O4">
        <annotation>
          <rdf:RDF xmlns:rdf="http://www.w3.org/1999/02/22-rdf-syntax-ns#" xmlns:dcterms="http://purl.org/dc/terms/" xmlns:vCard="http://www.w3.org/2001/vcard-rdf/3.0#" xmlns:vCard4="http://www.w3.org/2006/vcard/ns#" xmlns:bqbiol="http://biomodels.net/biology-qualifiers/" xmlns:bqmodel="http://biomodels.net/model-qualifiers/">
            <rdf:Description rdf:about="#meta_M_caphis__91__c__93__">
              <bqbiol:is>
                <rdf:Bag>
                  <rdf:li rdf:resource="https://identifiers.org/chebi/CHEBI:17144"/>
                  <rdf:li rdf:resource="https://identifiers.org/chebi/CHEBI:58031"/>
                  <rdf:li rdf:resource="https://identifiers.org/chebi/11464"/>
                  <rdf:li rdf:resource="https://identifiers.org/chebi/17144"/>
                  <rdf:li rdf:resource="https://identifiers.org/chebi/19410"/>
                  <rdf:li rdf:resource="https://identifiers.org/chebi/58031"/>
                  <rdf:li rdf:resource="https://identifiers.org/chebi/966"/>
                  <rdf:li rdf:resource="https://identifiers.org/bigg.metabolite/caphis"/>
                  <rdf:li rdf:resource="https://identifiers.org/biggM/M_caphis"/>
                  <rdf:li rdf:resource="https://identifiers.org/biggM/caphis"/>
                  <rdf:li rdf:resource="https://identifiers.org/hmdb/HMDB0011655"/>
                  <rdf:li rdf:resource="https://identifiers.org/hmdb/HMDB11655"/>
                  <rdf:li rdf:resource="https://identifiers.org/seed.compound/cpd02710"/>
                  <rdf:li rdf:resource="https://identifiers.org/seedM/M_cpd02710"/>
                  <rdf:li rdf:resource="https://identifiers.org/seedM/cpd02710"/>
                  <rdf:li rdf:resource="https://identifiers.org/metanetx.chemical/MNXM3804"/>
                  <rdf:li rdf:resource="https://identifiers.org/kegg.compound/C04441"/>
                </rdf:Bag>
              </bqbiol:is>
            </rdf:Description>
          </rdf:RDF>
        </annotation>
      </species>
      <species metaid="meta_M_ahcys__91__c__93__" sboTerm="SBO:0000247" id="M_ahcys__91__c__93__" name="S-Adenosyl-L-homocysteine" compartment="c" hasOnlySubstanceUnits="false" boundaryCondition="false" constant="false" fbc:charge="0" fbc:chemicalFormula="C14H20N6O5S">
        <annotation>
          <rdf:RDF xmlns:rdf="http://www.w3.org/1999/02/22-rdf-syntax-ns#" xmlns:dcterms="http://purl.org/dc/terms/" xmlns:vCard="http://www.w3.org/2001/vcard-rdf/3.0#" xmlns:vCard4="http://www.w3.org/2006/vcard/ns#" xmlns:bqbiol="http://biomodels.net/biology-qualifiers/" xmlns:bqmodel="http://biomodels.net/model-qualifiers/">
            <rdf:Description rdf:about="#meta_M_ahcys__91__c__93__">
              <bqbiol:is>
                <rdf:Bag>
                  <rdf:li rdf:resource="https://identifiers.org/chebi/CHEBI:16680"/>
                  <rdf:li rdf:resource="https://identifiers.org/chebi/CHEBI:57856"/>
                  <rdf:li rdf:resource="https://identifiers.org/chebi/CHEBI:67009"/>
                  <rdf:li rdf:resource="https://identifiers.org/chebi/12741"/>
                  <rdf:li rdf:resource="https://identifiers.org/chebi/12759"/>
                  <rdf:li rdf:resource="https://identifiers.org/chebi/12761"/>
                  <rdf:li rdf:resource="https://identifiers.org/chebi/16680"/>
                  <rdf:li rdf:resource="https://identifiers.org/chebi/22034"/>
                  <rdf:li rdf:resource="https://identifiers.org/chebi/45495"/>
                  <rdf:li rdf:resource="https://identifiers.org/chebi/57856"/>
                  <rdf:li rdf:resource="https://identifiers.org/chebi/67009"/>
                  <rdf:li rdf:resource="https://identifiers.org/chebi/8945"/>
                  <rdf:li rdf:resource="https://identifiers.org/bigg.metabolite/ahcys"/>
                  <rdf:li rdf:resource="https://identifiers.org/biggM/M_ahcys"/>
                  <rdf:li rdf:resource="https://identifiers.org/biggM/ahcys"/>
                  <rdf:li rdf:resource="https://identifiers.org/hmdb/HMDB0000939"/>
                  <rdf:li rdf:resource="https://identifiers.org/hmdb/HMDB00939"/>
                  <rdf:li rdf:resource="https://identifiers.org/kegg.compound/C00021"/>
                  <rdf:li rdf:resource="https://identifiers.org/keggC/C00021"/>
                  <rdf:li rdf:resource="https://identifiers.org/keggC/M_C00021"/>
                  <rdf:li rdf:resource="https://identifiers.org/metacyc.compound/ADENOSYL-HOMO-CYS"/>
                  <rdf:li rdf:resource="https://identifiers.org/metacycM/ADENOSYL-HOMO-CYS"/>
                  <rdf:li rdf:resource="https://identifiers.org/reactome/R-ALL-2162252"/>
                  <rdf:li rdf:resource="https://identifiers.org/reactome/R-ALL-71285"/>
                  <rdf:li rdf:resource="https://identifiers.org/reactome/R-ALL-77502"/>
                  <rdf:li rdf:resource="https://identifiers.org/reactomeM/R-ALL-2162252"/>
                  <rdf:li rdf:resource="https://identifiers.org/reactomeM/R-ALL-71285"/>
                  <rdf:li rdf:resource="https://identifiers.org/reactomeM/R-ALL-77502"/>
                  <rdf:li rdf:resource="https://identifiers.org/sabiork.compound/1274"/>
                  <rdf:li rdf:resource="https://identifiers.org/sabiorkM/1274"/>
                  <rdf:li rdf:resource="https://identifiers.org/seed.compound/cpd00019"/>
                  <rdf:li rdf:resource="https://identifiers.org/seedM/M_cpd00019"/>
                  <rdf:li rdf:resource="https://identifiers.org/seedM/cpd00019"/>
                  <rdf:li rdf:resource="https://identifiers.org/metanetx.chemical/MNXM1102167"/>
                </rdf:Bag>
              </bqbiol:is>
            </rdf:Description>
          </rdf:RDF>
        </annotation>
      </species>
      <species metaid="meta_M_cmaphis__91__c__93__" sboTerm="SBO:0000247" id="M_cmaphis__91__c__93__" name="2-[3-Carboxy-3-(methylammonio)propyl]-L-histidine" compartment="c" hasOnlySubstanceUnits="false" boundaryCondition="false" constant="false" fbc:charge="0" fbc:chemicalFormula="C11H18N4O4">
        <annotation>
          <rdf:RDF xmlns:rdf="http://www.w3.org/1999/02/22-rdf-syntax-ns#" xmlns:dcterms="http://purl.org/dc/terms/" xmlns:vCard="http://www.w3.org/2001/vcard-rdf/3.0#" xmlns:vCard4="http://www.w3.org/2006/vcard/ns#" xmlns:bqbiol="http://biomodels.net/biology-qualifiers/" xmlns:bqmodel="http://biomodels.net/model-qualifiers/">
            <rdf:Description rdf:about="#meta_M_cmaphis__91__c__93__">
              <bqbiol:is>
                <rdf:Bag>
                  <rdf:li rdf:resource="https://identifiers.org/bigg.metabolite/cmaphis"/>
                  <rdf:li rdf:resource="https://identifiers.org/biggM/M_cmaphis"/>
                  <rdf:li rdf:resource="https://identifiers.org/biggM/cmaphis"/>
                  <rdf:li rdf:resource="https://identifiers.org/metanetx.chemical/MNXM735140"/>
                  <rdf:li rdf:resource="https://identifiers.org/kegg.compound/C04692"/>
                </rdf:Bag>
              </bqbiol:is>
            </rdf:Description>
          </rdf:RDF>
        </annotation>
      </species>
      <species metaid="meta_M_5oxpro__91__c__93__" sboTerm="SBO:0000247" id="M_5oxpro__91__c__93__" name="5-Oxoproline" compartment="c" hasOnlySubstanceUnits="false" boundaryCondition="false" constant="false" fbc:charge="0" fbc:chemicalFormula="C5H6NO3">
        <annotation>
          <rdf:RDF xmlns:rdf="http://www.w3.org/1999/02/22-rdf-syntax-ns#" xmlns:dcterms="http://purl.org/dc/terms/" xmlns:vCard="http://www.w3.org/2001/vcard-rdf/3.0#" xmlns:vCard4="http://www.w3.org/2006/vcard/ns#" xmlns:bqbiol="http://biomodels.net/biology-qualifiers/" xmlns:bqmodel="http://biomodels.net/model-qualifiers/">
            <rdf:Description rdf:about="#meta_M_5oxpro__91__c__93__">
              <bqbiol:is>
                <rdf:Bag>
                  <rdf:li rdf:resource="https://identifiers.org/chebi/CHEBI:16010"/>
                  <rdf:li rdf:resource="https://identifiers.org/chebi/CHEBI:18183"/>
                  <rdf:li rdf:resource="https://identifiers.org/chebi/CHEBI:57606"/>
                  <rdf:li rdf:resource="https://identifiers.org/chebi/CHEBI:58402"/>
                  <rdf:li rdf:resource="https://identifiers.org/chebi/12153"/>
                  <rdf:li rdf:resource="https://identifiers.org/chebi/12157"/>
                  <rdf:li rdf:resource="https://identifiers.org/chebi/16010"/>
                  <rdf:li rdf:resource="https://identifiers.org/chebi/18183"/>
                  <rdf:li rdf:resource="https://identifiers.org/chebi/20619"/>
                  <rdf:li rdf:resource="https://identifiers.org/chebi/20624"/>
                  <rdf:li rdf:resource="https://identifiers.org/chebi/2113"/>
                  <rdf:li rdf:resource="https://identifiers.org/chebi/2116"/>
                  <rdf:li rdf:resource="https://identifiers.org/chebi/44704"/>
                  <rdf:li rdf:resource="https://identifiers.org/chebi/44943"/>
                  <rdf:li rdf:resource="https://identifiers.org/chebi/57606"/>
                  <rdf:li rdf:resource="https://identifiers.org/chebi/58402"/>
                  <rdf:li rdf:resource="https://identifiers.org/bigg.metabolite/5oxpro"/>
                  <rdf:li rdf:resource="https://identifiers.org/biggM/5oxpro"/>
                  <rdf:li rdf:resource="https://identifiers.org/biggM/M_5oxpro"/>
                  <rdf:li rdf:resource="https://identifiers.org/hmdb/HMDB0000267"/>
                  <rdf:li rdf:resource="https://identifiers.org/hmdb/HMDB0000805"/>
                  <rdf:li rdf:resource="https://identifiers.org/hmdb/HMDB00267"/>
                  <rdf:li rdf:resource="https://identifiers.org/hmdb/HMDB0060262"/>
                  <rdf:li rdf:resource="https://identifiers.org/hmdb/HMDB00805"/>
                  <rdf:li rdf:resource="https://identifiers.org/hmdb/HMDB60262"/>
                  <rdf:li rdf:resource="https://identifiers.org/kegg.compound/C01879"/>
                  <rdf:li rdf:resource="https://identifiers.org/keggC/C01879"/>
                  <rdf:li rdf:resource="https://identifiers.org/keggC/M_C01879"/>
                  <rdf:li rdf:resource="https://identifiers.org/metacyc.compound/5-OXOPROLINE"/>
                  <rdf:li rdf:resource="https://identifiers.org/metacycM/5-OXOPROLINE"/>
                  <rdf:li rdf:resource="https://identifiers.org/reactome/R-ALL-1247942"/>
                  <rdf:li rdf:resource="https://identifiers.org/reactomeM/R-ALL-1247942"/>
                  <rdf:li rdf:resource="https://identifiers.org/sabiork.compound/2329"/>
                  <rdf:li rdf:resource="https://identifiers.org/sabiork.compound/2392"/>
                  <rdf:li rdf:resource="https://identifiers.org/sabiorkM/2329"/>
                  <rdf:li rdf:resource="https://identifiers.org/sabiorkM/2392"/>
                  <rdf:li rdf:resource="https://identifiers.org/seed.compound/cpd01293"/>
                  <rdf:li rdf:resource="https://identifiers.org/seedM/M_cpd01293"/>
                  <rdf:li rdf:resource="https://identifiers.org/seedM/cpd01293"/>
                  <rdf:li rdf:resource="https://identifiers.org/metanetx.chemical/MNXM722719"/>
                </rdf:Bag>
              </bqbiol:is>
            </rdf:Description>
          </rdf:RDF>
        </annotation>
      </species>
      <species metaid="meta_M_uacgam__91__c__93__" sboTerm="SBO:0000247" id="M_uacgam__91__c__93__" name="UDP-N-acetyl-D-glucosamine" compartment="c" hasOnlySubstanceUnits="false" boundaryCondition="false" constant="false" fbc:charge="0" fbc:chemicalFormula="C17H25N3O17P2">
        <annotation>
          <rdf:RDF xmlns:rdf="http://www.w3.org/1999/02/22-rdf-syntax-ns#" xmlns:dcterms="http://purl.org/dc/terms/" xmlns:vCard="http://www.w3.org/2001/vcard-rdf/3.0#" xmlns:vCard4="http://www.w3.org/2006/vcard/ns#" xmlns:bqbiol="http://biomodels.net/biology-qualifiers/" xmlns:bqmodel="http://biomodels.net/model-qualifiers/">
            <rdf:Description rdf:about="#meta_M_uacgam__91__c__93__">
              <bqbiol:is>
                <rdf:Bag>
                  <rdf:li rdf:resource="https://identifiers.org/chebi/CHEBI:16264"/>
                  <rdf:li rdf:resource="https://identifiers.org/chebi/CHEBI:57705"/>
                  <rdf:li rdf:resource="https://identifiers.org/chebi/13456"/>
                  <rdf:li rdf:resource="https://identifiers.org/chebi/13473"/>
                  <rdf:li rdf:resource="https://identifiers.org/chebi/13475"/>
                  <rdf:li rdf:resource="https://identifiers.org/chebi/13476"/>
                  <rdf:li rdf:resource="https://identifiers.org/chebi/16264"/>
                  <rdf:li rdf:resource="https://identifiers.org/chebi/22115"/>
                  <rdf:li rdf:resource="https://identifiers.org/chebi/46243"/>
                  <rdf:li rdf:resource="https://identifiers.org/chebi/57705"/>
                  <rdf:li rdf:resource="https://identifiers.org/chebi/9823"/>
                  <rdf:li rdf:resource="https://identifiers.org/bigg.metabolite/uacgam"/>
                  <rdf:li rdf:resource="https://identifiers.org/biggM/M_uacgam"/>
                  <rdf:li rdf:resource="https://identifiers.org/biggM/uacgam"/>
                  <rdf:li rdf:resource="https://identifiers.org/hmdb/HMDB0000290"/>
                  <rdf:li rdf:resource="https://identifiers.org/hmdb/HMDB00290"/>
                  <rdf:li rdf:resource="https://identifiers.org/kegg.compound/C00043"/>
                  <rdf:li rdf:resource="https://identifiers.org/keggC/C00043"/>
                  <rdf:li rdf:resource="https://identifiers.org/keggC/M_C00043"/>
                  <rdf:li rdf:resource="https://identifiers.org/metacyc.compound/UDP-N-ACETYL-D-GLUCOSAMINE"/>
                  <rdf:li rdf:resource="https://identifiers.org/metacycM/UDP-N-ACETYL-D-GLUCOSAMINE"/>
                  <rdf:li rdf:resource="https://identifiers.org/reactome/R-ALL-162756"/>
                  <rdf:li rdf:resource="https://identifiers.org/reactome/R-ALL-3499326"/>
                  <rdf:li rdf:resource="https://identifiers.org/reactome/R-ALL-914003"/>
                  <rdf:li rdf:resource="https://identifiers.org/reactomeM/R-ALL-162756"/>
                  <rdf:li rdf:resource="https://identifiers.org/reactomeM/R-ALL-3499326"/>
                  <rdf:li rdf:resource="https://identifiers.org/reactomeM/R-ALL-914003"/>
                  <rdf:li rdf:resource="https://identifiers.org/sabiork.compound/1925"/>
                  <rdf:li rdf:resource="https://identifiers.org/sabiorkM/1925"/>
                  <rdf:li rdf:resource="https://identifiers.org/seed.compound/cpd00037"/>
                  <rdf:li rdf:resource="https://identifiers.org/seedM/M_cpd00037"/>
                  <rdf:li rdf:resource="https://identifiers.org/seedM/cpd00037"/>
                  <rdf:li rdf:resource="https://identifiers.org/metanetx.chemical/MNXM1104529"/>
                </rdf:Bag>
              </bqbiol:is>
            </rdf:Description>
          </rdf:RDF>
        </annotation>
      </species>
      <species metaid="meta_M_acmana__91__c__93__" sboTerm="SBO:0000247" id="M_acmana__91__c__93__" name="N-Acetyl-D-mannosamine" compartment="c" hasOnlySubstanceUnits="false" boundaryCondition="false" constant="false" fbc:charge="0" fbc:chemicalFormula="C8H15NO6">
        <annotation>
          <rdf:RDF xmlns:rdf="http://www.w3.org/1999/02/22-rdf-syntax-ns#" xmlns:dcterms="http://purl.org/dc/terms/" xmlns:vCard="http://www.w3.org/2001/vcard-rdf/3.0#" xmlns:vCard4="http://www.w3.org/2006/vcard/ns#" xmlns:bqbiol="http://biomodels.net/biology-qualifiers/" xmlns:bqmodel="http://biomodels.net/model-qualifiers/">
            <rdf:Description rdf:about="#meta_M_acmana__91__c__93__">
              <bqbiol:is>
                <rdf:Bag>
                  <rdf:li rdf:resource="https://identifiers.org/chebi/CHEBI:63153"/>
                  <rdf:li rdf:resource="https://identifiers.org/chebi/63153"/>
                  <rdf:li rdf:resource="https://identifiers.org/bigg.metabolite/acmana"/>
                  <rdf:li rdf:resource="https://identifiers.org/biggM/M_acmana"/>
                  <rdf:li rdf:resource="https://identifiers.org/biggM/acmana"/>
                  <rdf:li rdf:resource="https://identifiers.org/kegg.compound/C00645"/>
                  <rdf:li rdf:resource="https://identifiers.org/keggC/C00645"/>
                  <rdf:li rdf:resource="https://identifiers.org/keggC/M_C00645"/>
                  <rdf:li rdf:resource="https://identifiers.org/metacyc.compound/N-acetyl-D-mannosamine"/>
                  <rdf:li rdf:resource="https://identifiers.org/metacycM/N-acetyl-D-mannosamine"/>
                  <rdf:li rdf:resource="https://identifiers.org/sabiork.compound/25302"/>
                  <rdf:li rdf:resource="https://identifiers.org/sabiorkM/25302"/>
                  <rdf:li rdf:resource="https://identifiers.org/seed.compound/cpd00492"/>
                  <rdf:li rdf:resource="https://identifiers.org/seedM/M_cpd00492"/>
                  <rdf:li rdf:resource="https://identifiers.org/seedM/cpd00492"/>
                  <rdf:li rdf:resource="https://identifiers.org/metanetx.chemical/MNXM1105881"/>
                </rdf:Bag>
              </bqbiol:is>
            </rdf:Description>
          </rdf:RDF>
        </annotation>
      </species>
      <species metaid="meta_M_udp__91__c__93__" sboTerm="SBO:0000247" id="M_udp__91__c__93__" name="UDP" compartment="c" hasOnlySubstanceUnits="false" boundaryCondition="false" constant="false" fbc:charge="0" fbc:chemicalFormula="C9H11N2O12P2">
        <annotation>
          <rdf:RDF xmlns:rdf="http://www.w3.org/1999/02/22-rdf-syntax-ns#" xmlns:dcterms="http://purl.org/dc/terms/" xmlns:vCard="http://www.w3.org/2001/vcard-rdf/3.0#" xmlns:vCard4="http://www.w3.org/2006/vcard/ns#" xmlns:bqbiol="http://biomodels.net/biology-qualifiers/" xmlns:bqmodel="http://biomodels.net/model-qualifiers/">
            <rdf:Description rdf:about="#meta_M_udp__91__c__93__">
              <bqbiol:is>
                <rdf:Bag>
                  <rdf:li rdf:resource="https://identifiers.org/chebi/CHEBI:17659"/>
                  <rdf:li rdf:resource="https://identifiers.org/chebi/CHEBI:58223"/>
                  <rdf:li rdf:resource="https://identifiers.org/chebi/13445"/>
                  <rdf:li rdf:resource="https://identifiers.org/chebi/17659"/>
                  <rdf:li rdf:resource="https://identifiers.org/chebi/27230"/>
                  <rdf:li rdf:resource="https://identifiers.org/chebi/46402"/>
                  <rdf:li rdf:resource="https://identifiers.org/chebi/58223"/>
                  <rdf:li rdf:resource="https://identifiers.org/chebi/9802"/>
                  <rdf:li rdf:resource="https://identifiers.org/bigg.metabolite/udp"/>
                  <rdf:li rdf:resource="https://identifiers.org/biggM/M_udp"/>
                  <rdf:li rdf:resource="https://identifiers.org/biggM/udp"/>
                  <rdf:li rdf:resource="https://identifiers.org/hmdb/HMDB0000295"/>
                  <rdf:li rdf:resource="https://identifiers.org/hmdb/HMDB00295"/>
                  <rdf:li rdf:resource="https://identifiers.org/kegg.compound/C00015"/>
                  <rdf:li rdf:resource="https://identifiers.org/keggC/C00015"/>
                  <rdf:li rdf:resource="https://identifiers.org/keggC/M_C00015"/>
                  <rdf:li rdf:resource="https://identifiers.org/metacyc.compound/UDP"/>
                  <rdf:li rdf:resource="https://identifiers.org/metacyc.compound/UDP-GROUP"/>
                  <rdf:li rdf:resource="https://identifiers.org/metacycM/UDP"/>
                  <rdf:li rdf:resource="https://identifiers.org/metacycM/UDP-GROUP"/>
                  <rdf:li rdf:resource="https://identifiers.org/reactome/R-ALL-110096"/>
                  <rdf:li rdf:resource="https://identifiers.org/reactome/R-ALL-110732"/>
                  <rdf:li rdf:resource="https://identifiers.org/reactome/R-ALL-158602"/>
                  <rdf:li rdf:resource="https://identifiers.org/reactome/R-ALL-205687"/>
                  <rdf:li rdf:resource="https://identifiers.org/reactome/R-ALL-417888"/>
                  <rdf:li rdf:resource="https://identifiers.org/reactomeM/R-ALL-110096"/>
                  <rdf:li rdf:resource="https://identifiers.org/reactomeM/R-ALL-110732"/>
                  <rdf:li rdf:resource="https://identifiers.org/reactomeM/R-ALL-158602"/>
                  <rdf:li rdf:resource="https://identifiers.org/reactomeM/R-ALL-205687"/>
                  <rdf:li rdf:resource="https://identifiers.org/reactomeM/R-ALL-417888"/>
                  <rdf:li rdf:resource="https://identifiers.org/sabiork.compound/1269"/>
                  <rdf:li rdf:resource="https://identifiers.org/sabiorkM/1269"/>
                  <rdf:li rdf:resource="https://identifiers.org/seed.compound/cpd00014"/>
                  <rdf:li rdf:resource="https://identifiers.org/seedM/M_cpd00014"/>
                  <rdf:li rdf:resource="https://identifiers.org/seedM/cpd00014"/>
                  <rdf:li rdf:resource="https://identifiers.org/metanetx.chemical/MNXM1102128"/>
                </rdf:Bag>
              </bqbiol:is>
            </rdf:Description>
          </rdf:RDF>
        </annotation>
      </species>
      <species metaid="meta_M_orn__91__c__93__" sboTerm="SBO:0000247" id="M_orn__91__c__93__" name="Ornithine" compartment="c" hasOnlySubstanceUnits="false" boundaryCondition="false" constant="false" fbc:charge="0" fbc:chemicalFormula="C5H13N2O2">
        <annotation>
          <rdf:RDF xmlns:rdf="http://www.w3.org/1999/02/22-rdf-syntax-ns#" xmlns:dcterms="http://purl.org/dc/terms/" xmlns:vCard="http://www.w3.org/2001/vcard-rdf/3.0#" xmlns:vCard4="http://www.w3.org/2006/vcard/ns#" xmlns:bqbiol="http://biomodels.net/biology-qualifiers/" xmlns:bqmodel="http://biomodels.net/model-qualifiers/">
            <rdf:Description rdf:about="#meta_M_orn__91__c__93__">
              <bqbiol:is>
                <rdf:Bag>
                  <rdf:li rdf:resource="https://identifiers.org/chebi/CHEBI:15729"/>
                  <rdf:li rdf:resource="https://identifiers.org/chebi/CHEBI:44667"/>
                  <rdf:li rdf:resource="https://identifiers.org/chebi/CHEBI:46911"/>
                  <rdf:li rdf:resource="https://identifiers.org/chebi/CHEBI:46914"/>
                  <rdf:li rdf:resource="https://identifiers.org/chebi/13148"/>
                  <rdf:li rdf:resource="https://identifiers.org/chebi/15729"/>
                  <rdf:li rdf:resource="https://identifiers.org/chebi/21367"/>
                  <rdf:li rdf:resource="https://identifiers.org/chebi/44667"/>
                  <rdf:li rdf:resource="https://identifiers.org/chebi/46911"/>
                  <rdf:li rdf:resource="https://identifiers.org/chebi/46914"/>
                  <rdf:li rdf:resource="https://identifiers.org/chebi/6280"/>
                  <rdf:li rdf:resource="https://identifiers.org/bigg.metabolite/orn"/>
                  <rdf:li rdf:resource="https://identifiers.org/bigg.metabolite/orn__L"/>
                  <rdf:li rdf:resource="https://identifiers.org/biggM/M_orn"/>
                  <rdf:li rdf:resource="https://identifiers.org/biggM/M_orn__L"/>
                  <rdf:li rdf:resource="https://identifiers.org/biggM/orn"/>
                  <rdf:li rdf:resource="https://identifiers.org/biggM/orn__L"/>
                  <rdf:li rdf:resource="https://identifiers.org/hmdb/HMDB0000214"/>
                  <rdf:li rdf:resource="https://identifiers.org/hmdb/HMDB0000818"/>
                  <rdf:li rdf:resource="https://identifiers.org/hmdb/HMDB0004984"/>
                  <rdf:li rdf:resource="https://identifiers.org/hmdb/HMDB00214"/>
                  <rdf:li rdf:resource="https://identifiers.org/hmdb/HMDB00818"/>
                  <rdf:li rdf:resource="https://identifiers.org/hmdb/HMDB04984"/>
                  <rdf:li rdf:resource="https://identifiers.org/kegg.compound/C01602"/>
                  <rdf:li rdf:resource="https://identifiers.org/kegg.drug/D08302"/>
                  <rdf:li rdf:resource="https://identifiers.org/keggC/C00077"/>
                  <rdf:li rdf:resource="https://identifiers.org/keggC/M_C00077"/>
                  <rdf:li rdf:resource="https://identifiers.org/keggD/D08302"/>
                  <rdf:li rdf:resource="https://identifiers.org/keggD/M_D08302"/>
                  <rdf:li rdf:resource="https://identifiers.org/metacyc.compound/L-ORNITHINE"/>
                  <rdf:li rdf:resource="https://identifiers.org/metacycM/L-ORNITHINE"/>
                  <rdf:li rdf:resource="https://identifiers.org/reactome/R-ALL-113585"/>
                  <rdf:li rdf:resource="https://identifiers.org/reactome/R-ALL-113586"/>
                  <rdf:li rdf:resource="https://identifiers.org/reactome/R-ALL-29498"/>
                  <rdf:li rdf:resource="https://identifiers.org/reactome/R-ALL-375800"/>
                  <rdf:li rdf:resource="https://identifiers.org/reactomeM/R-ALL-113585"/>
                  <rdf:li rdf:resource="https://identifiers.org/reactomeM/R-ALL-113586"/>
                  <rdf:li rdf:resource="https://identifiers.org/reactomeM/R-ALL-29498"/>
                  <rdf:li rdf:resource="https://identifiers.org/reactomeM/R-ALL-375800"/>
                  <rdf:li rdf:resource="https://identifiers.org/sabiork.compound/1290"/>
                  <rdf:li rdf:resource="https://identifiers.org/sabiorkM/1290"/>
                  <rdf:li rdf:resource="https://identifiers.org/seed.compound/cpd00064"/>
                  <rdf:li rdf:resource="https://identifiers.org/seedM/M_cpd00064"/>
                  <rdf:li rdf:resource="https://identifiers.org/seedM/cpd00064"/>
                  <rdf:li rdf:resource="https://identifiers.org/metanetx.chemical/MNXM741175"/>
                </rdf:Bag>
              </bqbiol:is>
            </rdf:Description>
          </rdf:RDF>
        </annotation>
      </species>
      <species metaid="meta_M_agm__91__c__93__" sboTerm="SBO:0000247" id="M_agm__91__c__93__" name="Agmatine" compartment="c" hasOnlySubstanceUnits="false" boundaryCondition="false" constant="false" fbc:charge="0" fbc:chemicalFormula="C5H16N4">
        <annotation>
          <rdf:RDF xmlns:rdf="http://www.w3.org/1999/02/22-rdf-syntax-ns#" xmlns:dcterms="http://purl.org/dc/terms/" xmlns:vCard="http://www.w3.org/2001/vcard-rdf/3.0#" xmlns:vCard4="http://www.w3.org/2006/vcard/ns#" xmlns:bqbiol="http://biomodels.net/biology-qualifiers/" xmlns:bqmodel="http://biomodels.net/model-qualifiers/">
            <rdf:Description rdf:about="#meta_M_agm__91__c__93__">
              <bqbiol:is>
                <rdf:Bag>
                  <rdf:li rdf:resource="https://identifiers.org/chebi/CHEBI:17431"/>
                  <rdf:li rdf:resource="https://identifiers.org/chebi/CHEBI:58145"/>
                  <rdf:li rdf:resource="https://identifiers.org/chebi/13747"/>
                  <rdf:li rdf:resource="https://identifiers.org/chebi/17431"/>
                  <rdf:li rdf:resource="https://identifiers.org/chebi/18576"/>
                  <rdf:li rdf:resource="https://identifiers.org/chebi/2514"/>
                  <rdf:li rdf:resource="https://identifiers.org/chebi/40556"/>
                  <rdf:li rdf:resource="https://identifiers.org/chebi/58145"/>
                  <rdf:li rdf:resource="https://identifiers.org/bigg.metabolite/agm"/>
                  <rdf:li rdf:resource="https://identifiers.org/biggM/M_agm"/>
                  <rdf:li rdf:resource="https://identifiers.org/biggM/agm"/>
                  <rdf:li rdf:resource="https://identifiers.org/hmdb/HMDB0001432"/>
                  <rdf:li rdf:resource="https://identifiers.org/hmdb/HMDB0060259"/>
                  <rdf:li rdf:resource="https://identifiers.org/hmdb/HMDB01432"/>
                  <rdf:li rdf:resource="https://identifiers.org/hmdb/HMDB60259"/>
                  <rdf:li rdf:resource="https://identifiers.org/kegg.compound/C00179"/>
                  <rdf:li rdf:resource="https://identifiers.org/keggC/C00179"/>
                  <rdf:li rdf:resource="https://identifiers.org/keggC/M_C00179"/>
                  <rdf:li rdf:resource="https://identifiers.org/metacyc.compound/AGMATHINE"/>
                  <rdf:li rdf:resource="https://identifiers.org/metacycM/AGMATHINE"/>
                  <rdf:li rdf:resource="https://identifiers.org/reactome/R-ALL-351164"/>
                  <rdf:li rdf:resource="https://identifiers.org/reactome/R-ALL-549309"/>
                  <rdf:li rdf:resource="https://identifiers.org/reactomeM/R-ALL-351164"/>
                  <rdf:li rdf:resource="https://identifiers.org/reactomeM/R-ALL-549309"/>
                  <rdf:li rdf:resource="https://identifiers.org/sabiork.compound/4059"/>
                  <rdf:li rdf:resource="https://identifiers.org/sabiorkM/4059"/>
                  <rdf:li rdf:resource="https://identifiers.org/seed.compound/cpd00152"/>
                  <rdf:li rdf:resource="https://identifiers.org/seedM/M_cpd00152"/>
                  <rdf:li rdf:resource="https://identifiers.org/seedM/cpd00152"/>
                  <rdf:li rdf:resource="https://identifiers.org/metanetx.chemical/MNXM328"/>
                </rdf:Bag>
              </bqbiol:is>
            </rdf:Description>
          </rdf:RDF>
        </annotation>
      </species>
      <species metaid="meta_M_ptrc__91__c__93__" sboTerm="SBO:0000247" id="M_ptrc__91__c__93__" name="Putrescine" compartment="c" hasOnlySubstanceUnits="false" boundaryCondition="false" constant="false" fbc:charge="0" fbc:chemicalFormula="C4H14N2">
        <annotation>
          <rdf:RDF xmlns:rdf="http://www.w3.org/1999/02/22-rdf-syntax-ns#" xmlns:dcterms="http://purl.org/dc/terms/" xmlns:vCard="http://www.w3.org/2001/vcard-rdf/3.0#" xmlns:vCard4="http://www.w3.org/2006/vcard/ns#" xmlns:bqbiol="http://biomodels.net/biology-qualifiers/" xmlns:bqmodel="http://biomodels.net/model-qualifiers/">
            <rdf:Description rdf:about="#meta_M_ptrc__91__c__93__">
              <bqbiol:is>
                <rdf:Bag>
                  <rdf:li rdf:resource="https://identifiers.org/chebi/CHEBI:17148"/>
                  <rdf:li rdf:resource="https://identifiers.org/chebi/CHEBI:172953"/>
                  <rdf:li rdf:resource="https://identifiers.org/chebi/CHEBI:326268"/>
                  <rdf:li rdf:resource="https://identifiers.org/chebi/14972"/>
                  <rdf:li rdf:resource="https://identifiers.org/chebi/17148"/>
                  <rdf:li rdf:resource="https://identifiers.org/chebi/172953"/>
                  <rdf:li rdf:resource="https://identifiers.org/chebi/26405"/>
                  <rdf:li rdf:resource="https://identifiers.org/chebi/326268"/>
                  <rdf:li rdf:resource="https://identifiers.org/chebi/45092"/>
                  <rdf:li rdf:resource="https://identifiers.org/chebi/8650"/>
                  <rdf:li rdf:resource="https://identifiers.org/bigg.metabolite/ptrc"/>
                  <rdf:li rdf:resource="https://identifiers.org/biggM/M_ptrc"/>
                  <rdf:li rdf:resource="https://identifiers.org/biggM/ptrc"/>
                  <rdf:li rdf:resource="https://identifiers.org/hmdb/HMDB0001414"/>
                  <rdf:li rdf:resource="https://identifiers.org/hmdb/HMDB0060243"/>
                  <rdf:li rdf:resource="https://identifiers.org/hmdb/HMDB01414"/>
                  <rdf:li rdf:resource="https://identifiers.org/hmdb/HMDB60243"/>
                  <rdf:li rdf:resource="https://identifiers.org/kegg.compound/C00134"/>
                  <rdf:li rdf:resource="https://identifiers.org/keggC/C00134"/>
                  <rdf:li rdf:resource="https://identifiers.org/keggC/M_C00134"/>
                  <rdf:li rdf:resource="https://identifiers.org/metacyc.compound/PUTRESCINE"/>
                  <rdf:li rdf:resource="https://identifiers.org/metacycM/PUTRESCINE"/>
                  <rdf:li rdf:resource="https://identifiers.org/reactome/R-ALL-141350"/>
                  <rdf:li rdf:resource="https://identifiers.org/reactome/R-ALL-29610"/>
                  <rdf:li rdf:resource="https://identifiers.org/reactomeM/R-ALL-141350"/>
                  <rdf:li rdf:resource="https://identifiers.org/reactomeM/R-ALL-29610"/>
                  <rdf:li rdf:resource="https://identifiers.org/sabiork.compound/1941"/>
                  <rdf:li rdf:resource="https://identifiers.org/sabiorkM/1941"/>
                  <rdf:li rdf:resource="https://identifiers.org/seed.compound/cpd00118"/>
                  <rdf:li rdf:resource="https://identifiers.org/seed.compound/cpd12215"/>
                  <rdf:li rdf:resource="https://identifiers.org/seedM/M_cpd00118"/>
                  <rdf:li rdf:resource="https://identifiers.org/seedM/M_cpd12215"/>
                  <rdf:li rdf:resource="https://identifiers.org/seedM/cpd00118"/>
                  <rdf:li rdf:resource="https://identifiers.org/seedM/cpd12215"/>
                  <rdf:li rdf:resource="https://identifiers.org/metanetx.chemical/MNXM118"/>
                </rdf:Bag>
              </bqbiol:is>
            </rdf:Description>
          </rdf:RDF>
        </annotation>
      </species>
      <species metaid="meta_M_urea__91__c__93__" sboTerm="SBO:0000247" id="M_urea__91__c__93__" name="Urea" compartment="c" hasOnlySubstanceUnits="false" boundaryCondition="false" constant="false" fbc:charge="0" fbc:chemicalFormula="CH4N2O">
        <annotation>
          <rdf:RDF xmlns:rdf="http://www.w3.org/1999/02/22-rdf-syntax-ns#" xmlns:dcterms="http://purl.org/dc/terms/" xmlns:vCard="http://www.w3.org/2001/vcard-rdf/3.0#" xmlns:vCard4="http://www.w3.org/2006/vcard/ns#" xmlns:bqbiol="http://biomodels.net/biology-qualifiers/" xmlns:bqmodel="http://biomodels.net/model-qualifiers/">
            <rdf:Description rdf:about="#meta_M_urea__91__c__93__">
              <bqbiol:is>
                <rdf:Bag>
                  <rdf:li rdf:resource="https://identifiers.org/chebi/CHEBI:134711"/>
                  <rdf:li rdf:resource="https://identifiers.org/chebi/CHEBI:16199"/>
                  <rdf:li rdf:resource="https://identifiers.org/chebi/CHEBI:32285"/>
                  <rdf:li rdf:resource="https://identifiers.org/chebi/CHEBI:48376"/>
                  <rdf:li rdf:resource="https://identifiers.org/chebi/134711"/>
                  <rdf:li rdf:resource="https://identifiers.org/chebi/15292"/>
                  <rdf:li rdf:resource="https://identifiers.org/chebi/16199"/>
                  <rdf:li rdf:resource="https://identifiers.org/chebi/27218"/>
                  <rdf:li rdf:resource="https://identifiers.org/chebi/32285"/>
                  <rdf:li rdf:resource="https://identifiers.org/chebi/46379"/>
                  <rdf:li rdf:resource="https://identifiers.org/chebi/48376"/>
                  <rdf:li rdf:resource="https://identifiers.org/chebi/9888"/>
                  <rdf:li rdf:resource="https://identifiers.org/bigg.metabolite/urea"/>
                  <rdf:li rdf:resource="https://identifiers.org/biggM/M_urea"/>
                  <rdf:li rdf:resource="https://identifiers.org/biggM/urea"/>
                  <rdf:li rdf:resource="https://identifiers.org/envipath/32de3cf4-e3e6-4168-956e-32fa5ddb0ce1/compound/e1054e0b-a299-4b89-b470-455c007d2bc6"/>
                  <rdf:li rdf:resource="https://identifiers.org/envipath/5882df9c-dae1-4d80-a40e-db4724271456/compound/a4a8116a-0fc4-4ad8-b192-1387a253bac6"/>
                  <rdf:li rdf:resource="https://identifiers.org/envipath/650babc9-9d68-4b73-9332-11972ca26f7b/compound/f410026a-1678-4d69-b6ac-505c7b9fe316"/>
                  <rdf:li rdf:resource="https://identifiers.org/envipathM/32de3cf4-e3e6-4168-956e-32fa5ddb0ce1/compound/e1054e0b-a299-4b89-b470-455c007d2bc6"/>
                  <rdf:li rdf:resource="https://identifiers.org/envipathM/5882df9c-dae1-4d80-a40e-db4724271456/compound/a4a8116a-0fc4-4ad8-b192-1387a253bac6"/>
                  <rdf:li rdf:resource="https://identifiers.org/envipathM/650babc9-9d68-4b73-9332-11972ca26f7b/compound/f410026a-1678-4d69-b6ac-505c7b9fe316"/>
                  <rdf:li rdf:resource="https://identifiers.org/hmdb/HMDB0000294"/>
                  <rdf:li rdf:resource="https://identifiers.org/hmdb/HMDB00294"/>
                  <rdf:li rdf:resource="https://identifiers.org/kegg.compound/C00086"/>
                  <rdf:li rdf:resource="https://identifiers.org/kegg.drug/D00023"/>
                  <rdf:li rdf:resource="https://identifiers.org/kegg.drug/D01749"/>
                  <rdf:li rdf:resource="https://identifiers.org/kegg.drug/D10496"/>
                  <rdf:li rdf:resource="https://identifiers.org/keggC/C00086"/>
                  <rdf:li rdf:resource="https://identifiers.org/keggC/M_C00086"/>
                  <rdf:li rdf:resource="https://identifiers.org/keggD/D00023"/>
                  <rdf:li rdf:resource="https://identifiers.org/keggD/D01749"/>
                  <rdf:li rdf:resource="https://identifiers.org/keggD/D10496"/>
                  <rdf:li rdf:resource="https://identifiers.org/keggD/M_D00023"/>
                  <rdf:li rdf:resource="https://identifiers.org/keggD/M_D01749"/>
                  <rdf:li rdf:resource="https://identifiers.org/keggD/M_D10496"/>
                  <rdf:li rdf:resource="https://identifiers.org/metacyc.compound/UREA"/>
                  <rdf:li rdf:resource="https://identifiers.org/metacycM/UREA"/>
                  <rdf:li rdf:resource="https://identifiers.org/reactome/R-ALL-29514"/>
                  <rdf:li rdf:resource="https://identifiers.org/reactome/R-ALL-374061"/>
                  <rdf:li rdf:resource="https://identifiers.org/reactome/R-ALL-432019"/>
                  <rdf:li rdf:resource="https://identifiers.org/reactomeM/R-ALL-29514"/>
                  <rdf:li rdf:resource="https://identifiers.org/reactomeM/R-ALL-374061"/>
                  <rdf:li rdf:resource="https://identifiers.org/reactomeM/R-ALL-432019"/>
                  <rdf:li rdf:resource="https://identifiers.org/sabiork.compound/1798"/>
                  <rdf:li rdf:resource="https://identifiers.org/sabiorkM/1798"/>
                  <rdf:li rdf:resource="https://identifiers.org/seed.compound/cpd00073"/>
                  <rdf:li rdf:resource="https://identifiers.org/seedM/M_cpd00073"/>
                  <rdf:li rdf:resource="https://identifiers.org/seedM/cpd00073"/>
                  <rdf:li rdf:resource="https://identifiers.org/metanetx.chemical/MNXM117"/>
                </rdf:Bag>
              </bqbiol:is>
            </rdf:Description>
          </rdf:RDF>
        </annotation>
      </species>
      <species metaid="meta_M_glu5p__91__c__93__" sboTerm="SBO:0000247" id="M_glu5p__91__c__93__" name="L-Glutamate 5-phosphate" compartment="c" hasOnlySubstanceUnits="false" boundaryCondition="false" constant="false" fbc:charge="0" fbc:chemicalFormula="C5H8NO7P">
        <annotation>
          <rdf:RDF xmlns:rdf="http://www.w3.org/1999/02/22-rdf-syntax-ns#" xmlns:dcterms="http://purl.org/dc/terms/" xmlns:vCard="http://www.w3.org/2001/vcard-rdf/3.0#" xmlns:vCard4="http://www.w3.org/2006/vcard/ns#" xmlns:bqbiol="http://biomodels.net/biology-qualifiers/" xmlns:bqmodel="http://biomodels.net/model-qualifiers/">
            <rdf:Description rdf:about="#meta_M_glu5p__91__c__93__">
              <bqbiol:is>
                <rdf:Bag>
                  <rdf:li rdf:resource="https://identifiers.org/chebi/CHEBI:17798"/>
                  <rdf:li rdf:resource="https://identifiers.org/chebi/CHEBI:58274"/>
                  <rdf:li rdf:resource="https://identifiers.org/chebi/13108"/>
                  <rdf:li rdf:resource="https://identifiers.org/chebi/13113"/>
                  <rdf:li rdf:resource="https://identifiers.org/chebi/17798"/>
                  <rdf:li rdf:resource="https://identifiers.org/chebi/21312"/>
                  <rdf:li rdf:resource="https://identifiers.org/chebi/58274"/>
                  <rdf:li rdf:resource="https://identifiers.org/chebi/6230"/>
                  <rdf:li rdf:resource="https://identifiers.org/bigg.metabolite/glu5p"/>
                  <rdf:li rdf:resource="https://identifiers.org/biggM/M_glu5p"/>
                  <rdf:li rdf:resource="https://identifiers.org/biggM/glu5p"/>
                  <rdf:li rdf:resource="https://identifiers.org/hmdb/HMDB0001228"/>
                  <rdf:li rdf:resource="https://identifiers.org/hmdb/HMDB01228"/>
                  <rdf:li rdf:resource="https://identifiers.org/kegg.compound/C03287"/>
                  <rdf:li rdf:resource="https://identifiers.org/keggC/C03287"/>
                  <rdf:li rdf:resource="https://identifiers.org/keggC/M_C03287"/>
                  <rdf:li rdf:resource="https://identifiers.org/metacyc.compound/L-GLUTAMATE-5-P"/>
                  <rdf:li rdf:resource="https://identifiers.org/metacycM/L-GLUTAMATE-5-P"/>
                  <rdf:li rdf:resource="https://identifiers.org/sabiork.compound/1742"/>
                  <rdf:li rdf:resource="https://identifiers.org/sabiorkM/1742"/>
                  <rdf:li rdf:resource="https://identifiers.org/seed.compound/cpd02097"/>
                  <rdf:li rdf:resource="https://identifiers.org/seedM/M_cpd02097"/>
                  <rdf:li rdf:resource="https://identifiers.org/seedM/cpd02097"/>
                  <rdf:li rdf:resource="https://identifiers.org/metanetx.chemical/MNXM1280"/>
                </rdf:Bag>
              </bqbiol:is>
            </rdf:Description>
          </rdf:RDF>
        </annotation>
      </species>
      <species metaid="meta_M_glu5sa__91__c__93__" sboTerm="SBO:0000247" id="M_glu5sa__91__c__93__" name="L-Glutamate 5-semialdehyde" compartment="c" hasOnlySubstanceUnits="false" boundaryCondition="false" constant="false" fbc:charge="0" fbc:chemicalFormula="C5H9NO3">
        <annotation>
          <rdf:RDF xmlns:rdf="http://www.w3.org/1999/02/22-rdf-syntax-ns#" xmlns:dcterms="http://purl.org/dc/terms/" xmlns:vCard="http://www.w3.org/2001/vcard-rdf/3.0#" xmlns:vCard4="http://www.w3.org/2006/vcard/ns#" xmlns:bqbiol="http://biomodels.net/biology-qualifiers/" xmlns:bqmodel="http://biomodels.net/model-qualifiers/">
            <rdf:Description rdf:about="#meta_M_glu5sa__91__c__93__">
              <bqbiol:is>
                <rdf:Bag>
                  <rdf:li rdf:resource="https://identifiers.org/chebi/CHEBI:17232"/>
                  <rdf:li rdf:resource="https://identifiers.org/chebi/CHEBI:58066"/>
                  <rdf:li rdf:resource="https://identifiers.org/chebi/13109"/>
                  <rdf:li rdf:resource="https://identifiers.org/chebi/17232"/>
                  <rdf:li rdf:resource="https://identifiers.org/chebi/21302"/>
                  <rdf:li rdf:resource="https://identifiers.org/chebi/58066"/>
                  <rdf:li rdf:resource="https://identifiers.org/chebi/6225"/>
                  <rdf:li rdf:resource="https://identifiers.org/bigg.metabolite/glu5sa"/>
                  <rdf:li rdf:resource="https://identifiers.org/bigg.metabolite/glusemald"/>
                  <rdf:li rdf:resource="https://identifiers.org/biggM/M_glu5sa"/>
                  <rdf:li rdf:resource="https://identifiers.org/biggM/M_glusemald"/>
                  <rdf:li rdf:resource="https://identifiers.org/biggM/glu5sa"/>
                  <rdf:li rdf:resource="https://identifiers.org/biggM/glusemald"/>
                  <rdf:li rdf:resource="https://identifiers.org/hmdb/HMDB0002104"/>
                  <rdf:li rdf:resource="https://identifiers.org/hmdb/HMDB02104"/>
                  <rdf:li rdf:resource="https://identifiers.org/kegg.compound/C01165"/>
                  <rdf:li rdf:resource="https://identifiers.org/keggC/C01165"/>
                  <rdf:li rdf:resource="https://identifiers.org/keggC/M_C01165"/>
                  <rdf:li rdf:resource="https://identifiers.org/metacyc.compound/L-GLUTAMATE_GAMMA-SEMIALDEHYDE"/>
                  <rdf:li rdf:resource="https://identifiers.org/metacycM/L-GLUTAMATE_GAMMA-SEMIALDEHYDE"/>
                  <rdf:li rdf:resource="https://identifiers.org/reactome/R-ALL-31339"/>
                  <rdf:li rdf:resource="https://identifiers.org/reactomeM/R-ALL-31339"/>
                  <rdf:li rdf:resource="https://identifiers.org/sabiork.compound/2262"/>
                  <rdf:li rdf:resource="https://identifiers.org/sabiorkM/2262"/>
                  <rdf:li rdf:resource="https://identifiers.org/seed.compound/cpd00858"/>
                  <rdf:li rdf:resource="https://identifiers.org/seedM/M_cpd00858"/>
                  <rdf:li rdf:resource="https://identifiers.org/seedM/cpd00858"/>
                  <rdf:li rdf:resource="https://identifiers.org/metanetx.chemical/MNXM1093051"/>
                </rdf:Bag>
              </bqbiol:is>
            </rdf:Description>
          </rdf:RDF>
        </annotation>
      </species>
      <species metaid="meta_M_1pyr5c__91__c__93__" sboTerm="SBO:0000247" id="M_1pyr5c__91__c__93__" name="1-Pyrroline-5-carboxylate" compartment="c" hasOnlySubstanceUnits="false" boundaryCondition="false" constant="false" fbc:charge="0" fbc:chemicalFormula="C5H6NO2">
        <annotation>
          <rdf:RDF xmlns:rdf="http://www.w3.org/1999/02/22-rdf-syntax-ns#" xmlns:dcterms="http://purl.org/dc/terms/" xmlns:vCard="http://www.w3.org/2001/vcard-rdf/3.0#" xmlns:vCard4="http://www.w3.org/2006/vcard/ns#" xmlns:bqbiol="http://biomodels.net/biology-qualifiers/" xmlns:bqmodel="http://biomodels.net/model-qualifiers/">
            <rdf:Description rdf:about="#meta_M_1pyr5c__91__c__93__">
              <bqbiol:is>
                <rdf:Bag>
                  <rdf:li rdf:resource="https://identifiers.org/chebi/CHEBI:1372"/>
                  <rdf:li rdf:resource="https://identifiers.org/chebi/CHEBI:15893"/>
                  <rdf:li rdf:resource="https://identifiers.org/chebi/CHEBI:17388"/>
                  <rdf:li rdf:resource="https://identifiers.org/chebi/CHEBI:371"/>
                  <rdf:li rdf:resource="https://identifiers.org/chebi/11297"/>
                  <rdf:li rdf:resource="https://identifiers.org/chebi/11689"/>
                  <rdf:li rdf:resource="https://identifiers.org/chebi/12409"/>
                  <rdf:li rdf:resource="https://identifiers.org/chebi/1372"/>
                  <rdf:li rdf:resource="https://identifiers.org/chebi/15893"/>
                  <rdf:li rdf:resource="https://identifiers.org/chebi/17388"/>
                  <rdf:li rdf:resource="https://identifiers.org/chebi/18727"/>
                  <rdf:li rdf:resource="https://identifiers.org/chebi/19095"/>
                  <rdf:li rdf:resource="https://identifiers.org/chebi/19873"/>
                  <rdf:li rdf:resource="https://identifiers.org/chebi/26458"/>
                  <rdf:li rdf:resource="https://identifiers.org/chebi/371"/>
                  <rdf:li rdf:resource="https://identifiers.org/bigg.metabolite/1pyr5c"/>
                  <rdf:li rdf:resource="https://identifiers.org/bigg.metabolite/pyr5carb"/>
                  <rdf:li rdf:resource="https://identifiers.org/biggM/1pyr5c"/>
                  <rdf:li rdf:resource="https://identifiers.org/biggM/M_1pyr5c"/>
                  <rdf:li rdf:resource="https://identifiers.org/biggM/M_pyr5carb"/>
                  <rdf:li rdf:resource="https://identifiers.org/biggM/pyr5carb"/>
                  <rdf:li rdf:resource="https://identifiers.org/hmdb/HMDB0001301"/>
                  <rdf:li rdf:resource="https://identifiers.org/hmdb/HMDB0002240"/>
                  <rdf:li rdf:resource="https://identifiers.org/hmdb/HMDB01301"/>
                  <rdf:li rdf:resource="https://identifiers.org/hmdb/HMDB02240"/>
                  <rdf:li rdf:resource="https://identifiers.org/kegg.compound/C03912"/>
                  <rdf:li rdf:resource="https://identifiers.org/keggC/C03912"/>
                  <rdf:li rdf:resource="https://identifiers.org/keggC/C04322"/>
                  <rdf:li rdf:resource="https://identifiers.org/keggC/M_C03912"/>
                  <rdf:li rdf:resource="https://identifiers.org/keggC/M_C04322"/>
                  <rdf:li rdf:resource="https://identifiers.org/metacyc.compound/CPD-478"/>
                  <rdf:li rdf:resource="https://identifiers.org/metacyc.compound/L-DELTA1-PYRROLINE_5-CARBOXYLATE"/>
                  <rdf:li rdf:resource="https://identifiers.org/metacycM/CPD-478"/>
                  <rdf:li rdf:resource="https://identifiers.org/metacycM/L-DELTA1-PYRROLINE_5-CARBOXYLATE"/>
                  <rdf:li rdf:resource="https://identifiers.org/reactome/R-ALL-113590"/>
                  <rdf:li rdf:resource="https://identifiers.org/reactome/R-ALL-35305"/>
                  <rdf:li rdf:resource="https://identifiers.org/reactomeM/R-ALL-113590"/>
                  <rdf:li rdf:resource="https://identifiers.org/reactomeM/R-ALL-35305"/>
                  <rdf:li rdf:resource="https://identifiers.org/sabiork.compound/6942"/>
                  <rdf:li rdf:resource="https://identifiers.org/sabiork.compound/7234"/>
                  <rdf:li rdf:resource="https://identifiers.org/sabiorkM/6942"/>
                  <rdf:li rdf:resource="https://identifiers.org/sabiorkM/7234"/>
                  <rdf:li rdf:resource="https://identifiers.org/seed.compound/cpd02431"/>
                  <rdf:li rdf:resource="https://identifiers.org/seed.compound/cpd02651"/>
                  <rdf:li rdf:resource="https://identifiers.org/seedM/M_cpd02431"/>
                  <rdf:li rdf:resource="https://identifiers.org/seedM/M_cpd02651"/>
                  <rdf:li rdf:resource="https://identifiers.org/seedM/cpd02431"/>
                  <rdf:li rdf:resource="https://identifiers.org/seedM/cpd02651"/>
                  <rdf:li rdf:resource="https://identifiers.org/metanetx.chemical/MNXM1105060"/>
                </rdf:Bag>
              </bqbiol:is>
            </rdf:Description>
          </rdf:RDF>
        </annotation>
      </species>
      <species metaid="meta_M_pro__45__L__91__c__93__" sboTerm="SBO:0000247" id="M_pro__45__L__91__c__93__" name="L-Proline" compartment="c" hasOnlySubstanceUnits="false" boundaryCondition="false" constant="false" fbc:charge="0" fbc:chemicalFormula="C5H9NO2">
        <annotation>
          <rdf:RDF xmlns:rdf="http://www.w3.org/1999/02/22-rdf-syntax-ns#" xmlns:dcterms="http://purl.org/dc/terms/" xmlns:vCard="http://www.w3.org/2001/vcard-rdf/3.0#" xmlns:vCard4="http://www.w3.org/2006/vcard/ns#" xmlns:bqbiol="http://biomodels.net/biology-qualifiers/" xmlns:bqmodel="http://biomodels.net/model-qualifiers/">
            <rdf:Description rdf:about="#meta_M_pro__45__L__91__c__93__">
              <bqbiol:is>
                <rdf:Bag>
                  <rdf:li rdf:resource="https://identifiers.org/chebi/CHEBI:17203"/>
                  <rdf:li rdf:resource="https://identifiers.org/chebi/CHEBI:172951"/>
                  <rdf:li rdf:resource="https://identifiers.org/chebi/CHEBI:26271"/>
                  <rdf:li rdf:resource="https://identifiers.org/chebi/CHEBI:32862"/>
                  <rdf:li rdf:resource="https://identifiers.org/chebi/CHEBI:32864"/>
                  <rdf:li rdf:resource="https://identifiers.org/chebi/CHEBI:32871"/>
                  <rdf:li rdf:resource="https://identifiers.org/chebi/CHEBI:32872"/>
                  <rdf:li rdf:resource="https://identifiers.org/chebi/CHEBI:60039"/>
                  <rdf:li rdf:resource="https://identifiers.org/chebi/13154"/>
                  <rdf:li rdf:resource="https://identifiers.org/chebi/17203"/>
                  <rdf:li rdf:resource="https://identifiers.org/chebi/172951"/>
                  <rdf:li rdf:resource="https://identifiers.org/chebi/184637"/>
                  <rdf:li rdf:resource="https://identifiers.org/chebi/21373"/>
                  <rdf:li rdf:resource="https://identifiers.org/chebi/26271"/>
                  <rdf:li rdf:resource="https://identifiers.org/chebi/32862"/>
                  <rdf:li rdf:resource="https://identifiers.org/chebi/32864"/>
                  <rdf:li rdf:resource="https://identifiers.org/chebi/32871"/>
                  <rdf:li rdf:resource="https://identifiers.org/chebi/32872"/>
                  <rdf:li rdf:resource="https://identifiers.org/chebi/42067"/>
                  <rdf:li rdf:resource="https://identifiers.org/chebi/45040"/>
                  <rdf:li rdf:resource="https://identifiers.org/chebi/45100"/>
                  <rdf:li rdf:resource="https://identifiers.org/chebi/45159"/>
                  <rdf:li rdf:resource="https://identifiers.org/chebi/58054"/>
                  <rdf:li rdf:resource="https://identifiers.org/chebi/60039"/>
                  <rdf:li rdf:resource="https://identifiers.org/chebi/6286"/>
                  <rdf:li rdf:resource="https://identifiers.org/bigg.metabolite/pro__L"/>
                  <rdf:li rdf:resource="https://identifiers.org/biggM/M_pro__L"/>
                  <rdf:li rdf:resource="https://identifiers.org/biggM/pro-L"/>
                  <rdf:li rdf:resource="https://identifiers.org/biggM/pro__L"/>
                  <rdf:li rdf:resource="https://identifiers.org/hmdb/HMDB0000162"/>
                  <rdf:li rdf:resource="https://identifiers.org/hmdb/HMDB00162"/>
                  <rdf:li rdf:resource="https://identifiers.org/kegg.compound/C00148"/>
                  <rdf:li rdf:resource="https://identifiers.org/kegg.drug/D00035"/>
                  <rdf:li rdf:resource="https://identifiers.org/keggC/C00148"/>
                  <rdf:li rdf:resource="https://identifiers.org/keggC/C16435"/>
                  <rdf:li rdf:resource="https://identifiers.org/keggC/M_C00148"/>
                  <rdf:li rdf:resource="https://identifiers.org/keggC/M_C16435"/>
                  <rdf:li rdf:resource="https://identifiers.org/keggD/D00035"/>
                  <rdf:li rdf:resource="https://identifiers.org/keggD/M_D00035"/>
                  <rdf:li rdf:resource="https://identifiers.org/metacyc.compound/PRO"/>
                  <rdf:li rdf:resource="https://identifiers.org/metacycM/PRO"/>
                  <rdf:li rdf:resource="https://identifiers.org/reactome/R-ALL-113538"/>
                  <rdf:li rdf:resource="https://identifiers.org/reactome/R-ALL-352033"/>
                  <rdf:li rdf:resource="https://identifiers.org/reactome/R-ALL-379717"/>
                  <rdf:li rdf:resource="https://identifiers.org/reactomeM/R-ALL-113538"/>
                  <rdf:li rdf:resource="https://identifiers.org/reactomeM/R-ALL-352033"/>
                  <rdf:li rdf:resource="https://identifiers.org/reactomeM/R-ALL-379717"/>
                  <rdf:li rdf:resource="https://identifiers.org/sabiork.compound/25536"/>
                  <rdf:li rdf:resource="https://identifiers.org/sabiork.compound/82"/>
                  <rdf:li rdf:resource="https://identifiers.org/sabiorkM/25536"/>
                  <rdf:li rdf:resource="https://identifiers.org/sabiorkM/82"/>
                  <rdf:li rdf:resource="https://identifiers.org/seed.compound/cpd00129"/>
                  <rdf:li rdf:resource="https://identifiers.org/seed.compound/cpd15140"/>
                  <rdf:li rdf:resource="https://identifiers.org/seedM/M_cpd00129"/>
                  <rdf:li rdf:resource="https://identifiers.org/seedM/M_cpd15140"/>
                  <rdf:li rdf:resource="https://identifiers.org/seedM/cpd00129"/>
                  <rdf:li rdf:resource="https://identifiers.org/seedM/cpd15140"/>
                  <rdf:li rdf:resource="https://identifiers.org/metanetx.chemical/MNXM114"/>
                </rdf:Bag>
              </bqbiol:is>
            </rdf:Description>
          </rdf:RDF>
        </annotation>
      </species>
      <species metaid="meta_M_mqn__91__c__93__" sboTerm="SBO:0000247" id="M_mqn__91__c__93__" name="menaquinone" compartment="c" hasOnlySubstanceUnits="false" boundaryCondition="false" constant="false" fbc:charge="0" fbc:chemicalFormula="C49H74O4"/>
      <species metaid="meta_M_mql__91__c__93__" sboTerm="SBO:0000247" id="M_mql__91__c__93__" name="menaquinol" compartment="c" hasOnlySubstanceUnits="false" boundaryCondition="false" constant="false" fbc:charge="0" fbc:chemicalFormula="C49H76O4"/>
      <species metaid="meta_M_trnapro__91__c__93__" sboTerm="SBO:0000247" id="M_trnapro__91__c__93__" name="tRNA(Pro)" compartment="c" hasOnlySubstanceUnits="false" boundaryCondition="false" constant="false" fbc:charge="0" fbc:chemicalFormula="R">
        <annotation>
          <rdf:RDF xmlns:rdf="http://www.w3.org/1999/02/22-rdf-syntax-ns#" xmlns:dcterms="http://purl.org/dc/terms/" xmlns:vCard="http://www.w3.org/2001/vcard-rdf/3.0#" xmlns:vCard4="http://www.w3.org/2006/vcard/ns#" xmlns:bqbiol="http://biomodels.net/biology-qualifiers/" xmlns:bqmodel="http://biomodels.net/model-qualifiers/">
            <rdf:Description rdf:about="#meta_M_trnapro__91__c__93__">
              <bqbiol:is>
                <rdf:Bag>
                  <rdf:li rdf:resource="https://identifiers.org/chebi/CHEBI:29177"/>
                  <rdf:li rdf:resource="https://identifiers.org/chebi/10688"/>
                  <rdf:li rdf:resource="https://identifiers.org/chebi/15184"/>
                  <rdf:li rdf:resource="https://identifiers.org/chebi/29177"/>
                  <rdf:li rdf:resource="https://identifiers.org/bigg.metabolite/trnapro"/>
                  <rdf:li rdf:resource="https://identifiers.org/biggM/M_trnapro"/>
                  <rdf:li rdf:resource="https://identifiers.org/biggM/trnapro"/>
                  <rdf:li rdf:resource="https://identifiers.org/kegg.compound/C01649"/>
                  <rdf:li rdf:resource="https://identifiers.org/keggC/C01649"/>
                  <rdf:li rdf:resource="https://identifiers.org/keggC/M_C01649"/>
                  <rdf:li rdf:resource="https://identifiers.org/metacyc.compound/PRO-tRNAs"/>
                  <rdf:li rdf:resource="https://identifiers.org/metacycM/PRO-tRNAs"/>
                  <rdf:li rdf:resource="https://identifiers.org/sabiork.compound/3843"/>
                  <rdf:li rdf:resource="https://identifiers.org/sabiorkM/3843"/>
                  <rdf:li rdf:resource="https://identifiers.org/seed.compound/cpd11920"/>
                  <rdf:li rdf:resource="https://identifiers.org/seedM/M_cpd11920"/>
                  <rdf:li rdf:resource="https://identifiers.org/seedM/cpd11920"/>
                  <rdf:li rdf:resource="https://identifiers.org/metanetx.chemical/MNXM90667"/>
                </rdf:Bag>
              </bqbiol:is>
            </rdf:Description>
          </rdf:RDF>
        </annotation>
      </species>
      <species metaid="meta_M_protrna__91__c__93__" sboTerm="SBO:0000247" id="M_protrna__91__c__93__" name="L-Prolyl-tRNA(Pro)" compartment="c" hasOnlySubstanceUnits="false" boundaryCondition="false" constant="false" fbc:charge="0" fbc:chemicalFormula="C5H8NOR">
        <annotation>
          <rdf:RDF xmlns:rdf="http://www.w3.org/1999/02/22-rdf-syntax-ns#" xmlns:dcterms="http://purl.org/dc/terms/" xmlns:vCard="http://www.w3.org/2001/vcard-rdf/3.0#" xmlns:vCard4="http://www.w3.org/2006/vcard/ns#" xmlns:bqbiol="http://biomodels.net/biology-qualifiers/" xmlns:bqmodel="http://biomodels.net/model-qualifiers/">
            <rdf:Description rdf:about="#meta_M_protrna__91__c__93__">
              <bqbiol:is>
                <rdf:Bag>
                  <rdf:li rdf:resource="https://identifiers.org/bigg.metabolite/protrna"/>
                  <rdf:li rdf:resource="https://identifiers.org/biggM/M_protrna"/>
                  <rdf:li rdf:resource="https://identifiers.org/biggM/protrna"/>
                  <rdf:li rdf:resource="https://identifiers.org/rheaG/9700"/>
                  <rdf:li rdf:resource="https://identifiers.org/metanetx.chemical/MNXM732982"/>
                  <rdf:li rdf:resource="https://identifiers.org/kegg.compound/C02702"/>
                </rdf:Bag>
              </bqbiol:is>
            </rdf:Description>
          </rdf:RDF>
        </annotation>
      </species>
      <species metaid="meta_M_trnaarg__91__c__93__" sboTerm="SBO:0000247" id="M_trnaarg__91__c__93__" name="tRNA(Arg)" compartment="c" hasOnlySubstanceUnits="false" boundaryCondition="false" constant="false" fbc:charge="0" fbc:chemicalFormula="R">
        <annotation>
          <rdf:RDF xmlns:rdf="http://www.w3.org/1999/02/22-rdf-syntax-ns#" xmlns:dcterms="http://purl.org/dc/terms/" xmlns:vCard="http://www.w3.org/2001/vcard-rdf/3.0#" xmlns:vCard4="http://www.w3.org/2006/vcard/ns#" xmlns:bqbiol="http://biomodels.net/biology-qualifiers/" xmlns:bqmodel="http://biomodels.net/model-qualifiers/">
            <rdf:Description rdf:about="#meta_M_trnaarg__91__c__93__">
              <bqbiol:is>
                <rdf:Bag>
                  <rdf:li rdf:resource="https://identifiers.org/chebi/CHEBI:29171"/>
                  <rdf:li rdf:resource="https://identifiers.org/chebi/10673"/>
                  <rdf:li rdf:resource="https://identifiers.org/chebi/15167"/>
                  <rdf:li rdf:resource="https://identifiers.org/chebi/29171"/>
                  <rdf:li rdf:resource="https://identifiers.org/bigg.metabolite/trnaarg"/>
                  <rdf:li rdf:resource="https://identifiers.org/biggM/M_trnaarg"/>
                  <rdf:li rdf:resource="https://identifiers.org/biggM/trnaarg"/>
                  <rdf:li rdf:resource="https://identifiers.org/kegg.compound/C01636"/>
                  <rdf:li rdf:resource="https://identifiers.org/keggC/C01636"/>
                  <rdf:li rdf:resource="https://identifiers.org/keggC/M_C01636"/>
                  <rdf:li rdf:resource="https://identifiers.org/metacyc.compound/ARG-tRNAs"/>
                  <rdf:li rdf:resource="https://identifiers.org/metacycM/ARG-tRNAs"/>
                  <rdf:li rdf:resource="https://identifiers.org/sabiork.compound/3837"/>
                  <rdf:li rdf:resource="https://identifiers.org/sabiorkM/3837"/>
                  <rdf:li rdf:resource="https://identifiers.org/seed.compound/cpd11907"/>
                  <rdf:li rdf:resource="https://identifiers.org/seed.compound/cpd22281"/>
                  <rdf:li rdf:resource="https://identifiers.org/seedM/M_cpd11907"/>
                  <rdf:li rdf:resource="https://identifiers.org/seedM/M_cpd22281"/>
                  <rdf:li rdf:resource="https://identifiers.org/seedM/cpd11907"/>
                  <rdf:li rdf:resource="https://identifiers.org/seedM/cpd22281"/>
                  <rdf:li rdf:resource="https://identifiers.org/metanetx.chemical/MNXM90751"/>
                </rdf:Bag>
              </bqbiol:is>
            </rdf:Description>
          </rdf:RDF>
        </annotation>
      </species>
      <species metaid="meta_M_argtrna__91__c__93__" sboTerm="SBO:0000247" id="M_argtrna__91__c__93__" name="L-Arginyl-tRNA(Arg)" compartment="c" hasOnlySubstanceUnits="false" boundaryCondition="false" constant="false" fbc:charge="0" fbc:chemicalFormula="C6H14N4OR">
        <annotation>
          <rdf:RDF xmlns:rdf="http://www.w3.org/1999/02/22-rdf-syntax-ns#" xmlns:dcterms="http://purl.org/dc/terms/" xmlns:vCard="http://www.w3.org/2001/vcard-rdf/3.0#" xmlns:vCard4="http://www.w3.org/2006/vcard/ns#" xmlns:bqbiol="http://biomodels.net/biology-qualifiers/" xmlns:bqmodel="http://biomodels.net/model-qualifiers/">
            <rdf:Description rdf:about="#meta_M_argtrna__91__c__93__">
              <bqbiol:is>
                <rdf:Bag>
                  <rdf:li rdf:resource="https://identifiers.org/bigg.metabolite/argtrna"/>
                  <rdf:li rdf:resource="https://identifiers.org/biggM/M_argtrna"/>
                  <rdf:li rdf:resource="https://identifiers.org/biggM/argtrna"/>
                  <rdf:li rdf:resource="https://identifiers.org/rheaG/9673"/>
                  <rdf:li rdf:resource="https://identifiers.org/metanetx.chemical/MNXM741229"/>
                  <rdf:li rdf:resource="https://identifiers.org/kegg.compound/C02163"/>
                </rdf:Bag>
              </bqbiol:is>
            </rdf:Description>
          </rdf:RDF>
        </annotation>
      </species>
      <species metaid="meta_M_accoa__91__c__93__" sboTerm="SBO:0000247" id="M_accoa__91__c__93__" name="Acetyl-CoA" compartment="c" hasOnlySubstanceUnits="false" boundaryCondition="false" constant="false" fbc:charge="0" fbc:chemicalFormula="C23H34N7O17P3S">
        <annotation>
          <rdf:RDF xmlns:rdf="http://www.w3.org/1999/02/22-rdf-syntax-ns#" xmlns:dcterms="http://purl.org/dc/terms/" xmlns:vCard="http://www.w3.org/2001/vcard-rdf/3.0#" xmlns:vCard4="http://www.w3.org/2006/vcard/ns#" xmlns:bqbiol="http://biomodels.net/biology-qualifiers/" xmlns:bqmodel="http://biomodels.net/model-qualifiers/">
            <rdf:Description rdf:about="#meta_M_accoa__91__c__93__">
              <bqbiol:is>
                <rdf:Bag>
                  <rdf:li rdf:resource="https://identifiers.org/chebi/CHEBI:15351"/>
                  <rdf:li rdf:resource="https://identifiers.org/chebi/CHEBI:57288"/>
                  <rdf:li rdf:resource="https://identifiers.org/chebi/13712"/>
                  <rdf:li rdf:resource="https://identifiers.org/chebi/15351"/>
                  <rdf:li rdf:resource="https://identifiers.org/chebi/22192"/>
                  <rdf:li rdf:resource="https://identifiers.org/chebi/2408"/>
                  <rdf:li rdf:resource="https://identifiers.org/chebi/40470"/>
                  <rdf:li rdf:resource="https://identifiers.org/chebi/57288"/>
                  <rdf:li rdf:resource="https://identifiers.org/slm/SLM:000000297"/>
                  <rdf:li rdf:resource="https://identifiers.org/slm/000000297"/>
                  <rdf:li rdf:resource="https://identifiers.org/bigg.metabolite/accoa"/>
                  <rdf:li rdf:resource="https://identifiers.org/biggM/M_accoa"/>
                  <rdf:li rdf:resource="https://identifiers.org/biggM/accoa"/>
                  <rdf:li rdf:resource="https://identifiers.org/envipath/32de3cf4-e3e6-4168-956e-32fa5ddb0ce1/compound/57bd5e24-9d14-4b91-bc60-64c8ea6c2d11"/>
                  <rdf:li rdf:resource="https://identifiers.org/envipathM/32de3cf4-e3e6-4168-956e-32fa5ddb0ce1/compound/57bd5e24-9d14-4b91-bc60-64c8ea6c2d11"/>
                  <rdf:li rdf:resource="https://identifiers.org/hmdb/HMDB0001206"/>
                  <rdf:li rdf:resource="https://identifiers.org/hmdb/HMDB01206"/>
                  <rdf:li rdf:resource="https://identifiers.org/kegg.compound/C00024"/>
                  <rdf:li rdf:resource="https://identifiers.org/keggC/C00024"/>
                  <rdf:li rdf:resource="https://identifiers.org/keggC/M_C00024"/>
                  <rdf:li rdf:resource="https://identifiers.org/lipidmaps/LMFA07050281"/>
                  <rdf:li rdf:resource="https://identifiers.org/lipidmapsM/LMFA07050281"/>
                  <rdf:li rdf:resource="https://identifiers.org/metacyc.compound/ACETYL-COA"/>
                  <rdf:li rdf:resource="https://identifiers.org/metacycM/ACETYL-COA"/>
                  <rdf:li rdf:resource="https://identifiers.org/reactome/R-ALL-113559"/>
                  <rdf:li rdf:resource="https://identifiers.org/reactome/R-ALL-113560"/>
                  <rdf:li rdf:resource="https://identifiers.org/reactome/R-ALL-353123"/>
                  <rdf:li rdf:resource="https://identifiers.org/reactome/R-ALL-727753"/>
                  <rdf:li rdf:resource="https://identifiers.org/reactome/R-ALL-76183"/>
                  <rdf:li rdf:resource="https://identifiers.org/reactomeM/R-ALL-113559"/>
                  <rdf:li rdf:resource="https://identifiers.org/reactomeM/R-ALL-113560"/>
                  <rdf:li rdf:resource="https://identifiers.org/reactomeM/R-ALL-353123"/>
                  <rdf:li rdf:resource="https://identifiers.org/reactomeM/R-ALL-727753"/>
                  <rdf:li rdf:resource="https://identifiers.org/reactomeM/R-ALL-76183"/>
                  <rdf:li rdf:resource="https://identifiers.org/sabiork.compound/1276"/>
                  <rdf:li rdf:resource="https://identifiers.org/sabiorkM/1276"/>
                  <rdf:li rdf:resource="https://identifiers.org/seed.compound/cpd00022"/>
                  <rdf:li rdf:resource="https://identifiers.org/seedM/M_cpd00022"/>
                  <rdf:li rdf:resource="https://identifiers.org/seedM/cpd00022"/>
                  <rdf:li rdf:resource="https://identifiers.org/metanetx.chemical/MNXM1104266"/>
                </rdf:Bag>
              </bqbiol:is>
            </rdf:Description>
          </rdf:RDF>
        </annotation>
      </species>
      <species metaid="meta_M_acglu__91__c__93__" sboTerm="SBO:0000247" id="M_acglu__91__c__93__" name="N-Acetyl-L-glutamate" compartment="c" hasOnlySubstanceUnits="false" boundaryCondition="false" constant="false" fbc:charge="0" fbc:chemicalFormula="C7H9NO5">
        <annotation>
          <rdf:RDF xmlns:rdf="http://www.w3.org/1999/02/22-rdf-syntax-ns#" xmlns:dcterms="http://purl.org/dc/terms/" xmlns:vCard="http://www.w3.org/2001/vcard-rdf/3.0#" xmlns:vCard4="http://www.w3.org/2006/vcard/ns#" xmlns:bqbiol="http://biomodels.net/biology-qualifiers/" xmlns:bqmodel="http://biomodels.net/model-qualifiers/">
            <rdf:Description rdf:about="#meta_M_acglu__91__c__93__">
              <bqbiol:is>
                <rdf:Bag>
                  <rdf:li rdf:resource="https://identifiers.org/chebi/CHEBI:17533"/>
                  <rdf:li rdf:resource="https://identifiers.org/chebi/CHEBI:21549"/>
                  <rdf:li rdf:resource="https://identifiers.org/chebi/CHEBI:44337"/>
                  <rdf:li rdf:resource="https://identifiers.org/chebi/12575"/>
                  <rdf:li rdf:resource="https://identifiers.org/chebi/17533"/>
                  <rdf:li rdf:resource="https://identifiers.org/chebi/21549"/>
                  <rdf:li rdf:resource="https://identifiers.org/chebi/21552"/>
                  <rdf:li rdf:resource="https://identifiers.org/chebi/44335"/>
                  <rdf:li rdf:resource="https://identifiers.org/chebi/44337"/>
                  <rdf:li rdf:resource="https://identifiers.org/chebi/64040"/>
                  <rdf:li rdf:resource="https://identifiers.org/chebi/7150"/>
                  <rdf:li rdf:resource="https://identifiers.org/chebi/87274"/>
                  <rdf:li rdf:resource="https://identifiers.org/bigg.metabolite/acglu"/>
                  <rdf:li rdf:resource="https://identifiers.org/biggM/M_acglu"/>
                  <rdf:li rdf:resource="https://identifiers.org/biggM/acglu"/>
                  <rdf:li rdf:resource="https://identifiers.org/kegg.compound/C00624"/>
                  <rdf:li rdf:resource="https://identifiers.org/keggC/C00624"/>
                  <rdf:li rdf:resource="https://identifiers.org/keggC/M_C00624"/>
                  <rdf:li rdf:resource="https://identifiers.org/metacyc.compound/ACETYL-GLU"/>
                  <rdf:li rdf:resource="https://identifiers.org/metacycM/ACETYL-GLU"/>
                  <rdf:li rdf:resource="https://identifiers.org/reactome/R-ALL-30471"/>
                  <rdf:li rdf:resource="https://identifiers.org/reactomeM/R-ALL-30471"/>
                  <rdf:li rdf:resource="https://identifiers.org/sabiork.compound/2120"/>
                  <rdf:li rdf:resource="https://identifiers.org/sabiorkM/2120"/>
                  <rdf:li rdf:resource="https://identifiers.org/seed.compound/cpd00477"/>
                  <rdf:li rdf:resource="https://identifiers.org/seedM/M_cpd00477"/>
                  <rdf:li rdf:resource="https://identifiers.org/seedM/cpd00477"/>
                  <rdf:li rdf:resource="https://identifiers.org/metanetx.chemical/MNXM730"/>
                </rdf:Bag>
              </bqbiol:is>
            </rdf:Description>
          </rdf:RDF>
        </annotation>
      </species>
      <species metaid="meta_M_coa__91__c__93__" sboTerm="SBO:0000247" id="M_coa__91__c__93__" name="Coenzyme A" compartment="c" hasOnlySubstanceUnits="false" boundaryCondition="false" constant="false" fbc:charge="0" fbc:chemicalFormula="C21H32N7O16P3S">
        <annotation>
          <rdf:RDF xmlns:rdf="http://www.w3.org/1999/02/22-rdf-syntax-ns#" xmlns:dcterms="http://purl.org/dc/terms/" xmlns:vCard="http://www.w3.org/2001/vcard-rdf/3.0#" xmlns:vCard4="http://www.w3.org/2006/vcard/ns#" xmlns:bqbiol="http://biomodels.net/biology-qualifiers/" xmlns:bqmodel="http://biomodels.net/model-qualifiers/">
            <rdf:Description rdf:about="#meta_M_coa__91__c__93__">
              <bqbiol:is>
                <rdf:Bag>
                  <rdf:li rdf:resource="https://identifiers.org/chebi/CHEBI:15346"/>
                  <rdf:li rdf:resource="https://identifiers.org/chebi/CHEBI:57287"/>
                  <rdf:li rdf:resource="https://identifiers.org/chebi/13294"/>
                  <rdf:li rdf:resource="https://identifiers.org/chebi/13295"/>
                  <rdf:li rdf:resource="https://identifiers.org/chebi/13298"/>
                  <rdf:li rdf:resource="https://identifiers.org/chebi/15346"/>
                  <rdf:li rdf:resource="https://identifiers.org/chebi/23355"/>
                  <rdf:li rdf:resource="https://identifiers.org/chebi/3771"/>
                  <rdf:li rdf:resource="https://identifiers.org/chebi/41597"/>
                  <rdf:li rdf:resource="https://identifiers.org/chebi/41631"/>
                  <rdf:li rdf:resource="https://identifiers.org/chebi/57287"/>
                  <rdf:li rdf:resource="https://identifiers.org/chebi/741566"/>
                  <rdf:li rdf:resource="https://identifiers.org/bigg.metabolite/coa"/>
                  <rdf:li rdf:resource="https://identifiers.org/biggM/M_coa"/>
                  <rdf:li rdf:resource="https://identifiers.org/biggM/coa"/>
                  <rdf:li rdf:resource="https://identifiers.org/envipath/32de3cf4-e3e6-4168-956e-32fa5ddb0ce1/compound/19310484-6aa5-4dcf-b1da-855a8c21ecfd"/>
                  <rdf:li rdf:resource="https://identifiers.org/envipathM/32de3cf4-e3e6-4168-956e-32fa5ddb0ce1/compound/19310484-6aa5-4dcf-b1da-855a8c21ecfd"/>
                  <rdf:li rdf:resource="https://identifiers.org/hmdb/HMDB0001423"/>
                  <rdf:li rdf:resource="https://identifiers.org/hmdb/HMDB0062184"/>
                  <rdf:li rdf:resource="https://identifiers.org/hmdb/HMDB01423"/>
                  <rdf:li rdf:resource="https://identifiers.org/hmdb/HMDB62184"/>
                  <rdf:li rdf:resource="https://identifiers.org/kegg.compound/C00010"/>
                  <rdf:li rdf:resource="https://identifiers.org/keggC/C00010"/>
                  <rdf:li rdf:resource="https://identifiers.org/keggC/M_C00010"/>
                  <rdf:li rdf:resource="https://identifiers.org/metacyc.compound/CO-A"/>
                  <rdf:li rdf:resource="https://identifiers.org/metacyc.compound/COA-GROUP"/>
                  <rdf:li rdf:resource="https://identifiers.org/metacycM/CO-A"/>
                  <rdf:li rdf:resource="https://identifiers.org/metacycM/COA-GROUP"/>
                  <rdf:li rdf:resource="https://identifiers.org/reactome/R-ALL-162743"/>
                  <rdf:li rdf:resource="https://identifiers.org/reactome/R-ALL-193514"/>
                  <rdf:li rdf:resource="https://identifiers.org/reactome/R-ALL-2485002"/>
                  <rdf:li rdf:resource="https://identifiers.org/reactome/R-ALL-29374"/>
                  <rdf:li rdf:resource="https://identifiers.org/reactome/R-ALL-76194"/>
                  <rdf:li rdf:resource="https://identifiers.org/reactomeM/R-ALL-162743"/>
                  <rdf:li rdf:resource="https://identifiers.org/reactomeM/R-ALL-193514"/>
                  <rdf:li rdf:resource="https://identifiers.org/reactomeM/R-ALL-2485002"/>
                  <rdf:li rdf:resource="https://identifiers.org/reactomeM/R-ALL-29374"/>
                  <rdf:li rdf:resource="https://identifiers.org/reactomeM/R-ALL-76194"/>
                  <rdf:li rdf:resource="https://identifiers.org/sabiork.compound/1265"/>
                  <rdf:li rdf:resource="https://identifiers.org/sabiorkM/1265"/>
                  <rdf:li rdf:resource="https://identifiers.org/seed.compound/cpd00010"/>
                  <rdf:li rdf:resource="https://identifiers.org/seedM/M_cpd00010"/>
                  <rdf:li rdf:resource="https://identifiers.org/seedM/cpd00010"/>
                  <rdf:li rdf:resource="https://identifiers.org/metanetx.chemical/MNXM727276"/>
                </rdf:Bag>
              </bqbiol:is>
            </rdf:Description>
          </rdf:RDF>
        </annotation>
      </species>
      <species metaid="meta_M_acg5p__91__c__93__" sboTerm="SBO:0000247" id="M_acg5p__91__c__93__" name="N-Acetyl-L-glutamyl 5-phosphate" compartment="c" hasOnlySubstanceUnits="false" boundaryCondition="false" constant="false" fbc:charge="0" fbc:chemicalFormula="C7H9NO8P">
        <annotation>
          <rdf:RDF xmlns:rdf="http://www.w3.org/1999/02/22-rdf-syntax-ns#" xmlns:dcterms="http://purl.org/dc/terms/" xmlns:vCard="http://www.w3.org/2001/vcard-rdf/3.0#" xmlns:vCard4="http://www.w3.org/2006/vcard/ns#" xmlns:bqbiol="http://biomodels.net/biology-qualifiers/" xmlns:bqmodel="http://biomodels.net/model-qualifiers/">
            <rdf:Description rdf:about="#meta_M_acg5p__91__c__93__">
              <bqbiol:is>
                <rdf:Bag>
                  <rdf:li rdf:resource="https://identifiers.org/chebi/CHEBI:16878"/>
                  <rdf:li rdf:resource="https://identifiers.org/chebi/CHEBI:57936"/>
                  <rdf:li rdf:resource="https://identifiers.org/chebi/12441"/>
                  <rdf:li rdf:resource="https://identifiers.org/chebi/12576"/>
                  <rdf:li rdf:resource="https://identifiers.org/chebi/16878"/>
                  <rdf:li rdf:resource="https://identifiers.org/chebi/21550"/>
                  <rdf:li rdf:resource="https://identifiers.org/chebi/57936"/>
                  <rdf:li rdf:resource="https://identifiers.org/chebi/7151"/>
                  <rdf:li rdf:resource="https://identifiers.org/bigg.metabolite/acg5p"/>
                  <rdf:li rdf:resource="https://identifiers.org/biggM/M_acg5p"/>
                  <rdf:li rdf:resource="https://identifiers.org/biggM/acg5p"/>
                  <rdf:li rdf:resource="https://identifiers.org/hmdb/HMDB0006456"/>
                  <rdf:li rdf:resource="https://identifiers.org/hmdb/HMDB06456"/>
                  <rdf:li rdf:resource="https://identifiers.org/kegg.compound/C04133"/>
                  <rdf:li rdf:resource="https://identifiers.org/keggC/C04133"/>
                  <rdf:li rdf:resource="https://identifiers.org/keggC/M_C04133"/>
                  <rdf:li rdf:resource="https://identifiers.org/metacyc.compound/N-ACETYL-GLUTAMYL-P"/>
                  <rdf:li rdf:resource="https://identifiers.org/metacycM/N-ACETYL-GLUTAMYL-P"/>
                  <rdf:li rdf:resource="https://identifiers.org/sabiork.compound/1790"/>
                  <rdf:li rdf:resource="https://identifiers.org/sabiorkM/1790"/>
                  <rdf:li rdf:resource="https://identifiers.org/seed.compound/cpd02552"/>
                  <rdf:li rdf:resource="https://identifiers.org/seedM/M_cpd02552"/>
                  <rdf:li rdf:resource="https://identifiers.org/seedM/cpd02552"/>
                  <rdf:li rdf:resource="https://identifiers.org/metanetx.chemical/MNXM1384"/>
                </rdf:Bag>
              </bqbiol:is>
            </rdf:Description>
          </rdf:RDF>
        </annotation>
      </species>
      <species metaid="meta_M_acg5sa__91__c__93__" sboTerm="SBO:0000247" id="M_acg5sa__91__c__93__" name="N-Acetyl-L-glutamate 5-semialdehyde" compartment="c" hasOnlySubstanceUnits="false" boundaryCondition="false" constant="false" fbc:charge="0" fbc:chemicalFormula="C7H10NO4">
        <annotation>
          <rdf:RDF xmlns:rdf="http://www.w3.org/1999/02/22-rdf-syntax-ns#" xmlns:dcterms="http://purl.org/dc/terms/" xmlns:vCard="http://www.w3.org/2001/vcard-rdf/3.0#" xmlns:vCard4="http://www.w3.org/2006/vcard/ns#" xmlns:bqbiol="http://biomodels.net/biology-qualifiers/" xmlns:bqmodel="http://biomodels.net/model-qualifiers/">
            <rdf:Description rdf:about="#meta_M_acg5sa__91__c__93__">
              <bqbiol:is>
                <rdf:Bag>
                  <rdf:li rdf:resource="https://identifiers.org/chebi/CHEBI:16319"/>
                  <rdf:li rdf:resource="https://identifiers.org/chebi/CHEBI:29123"/>
                  <rdf:li rdf:resource="https://identifiers.org/chebi/11493"/>
                  <rdf:li rdf:resource="https://identifiers.org/chebi/12461"/>
                  <rdf:li rdf:resource="https://identifiers.org/chebi/12577"/>
                  <rdf:li rdf:resource="https://identifiers.org/chebi/16319"/>
                  <rdf:li rdf:resource="https://identifiers.org/chebi/21551"/>
                  <rdf:li rdf:resource="https://identifiers.org/chebi/29123"/>
                  <rdf:li rdf:resource="https://identifiers.org/chebi/7152"/>
                  <rdf:li rdf:resource="https://identifiers.org/bigg.metabolite/acg5sa"/>
                  <rdf:li rdf:resource="https://identifiers.org/biggM/M_acg5sa"/>
                  <rdf:li rdf:resource="https://identifiers.org/biggM/acg5sa"/>
                  <rdf:li rdf:resource="https://identifiers.org/hmdb/HMDB0006488"/>
                  <rdf:li rdf:resource="https://identifiers.org/hmdb/HMDB06488"/>
                  <rdf:li rdf:resource="https://identifiers.org/kegg.compound/C01250"/>
                  <rdf:li rdf:resource="https://identifiers.org/keggC/C01250"/>
                  <rdf:li rdf:resource="https://identifiers.org/keggC/M_C01250"/>
                  <rdf:li rdf:resource="https://identifiers.org/metacyc.compound/CPD-469"/>
                  <rdf:li rdf:resource="https://identifiers.org/metacycM/CPD-469"/>
                  <rdf:li rdf:resource="https://identifiers.org/sabiork.compound/2267"/>
                  <rdf:li rdf:resource="https://identifiers.org/sabiorkM/2267"/>
                  <rdf:li rdf:resource="https://identifiers.org/seed.compound/cpd00918"/>
                  <rdf:li rdf:resource="https://identifiers.org/seedM/M_cpd00918"/>
                  <rdf:li rdf:resource="https://identifiers.org/seedM/cpd00918"/>
                  <rdf:li rdf:resource="https://identifiers.org/metanetx.chemical/MNXM1062"/>
                </rdf:Bag>
              </bqbiol:is>
            </rdf:Description>
          </rdf:RDF>
        </annotation>
      </species>
      <species metaid="meta_M_acorn__91__c__93__" sboTerm="SBO:0000247" id="M_acorn__91__c__93__" name="N2-Acetyl-L-ornithine" compartment="c" hasOnlySubstanceUnits="false" boundaryCondition="false" constant="false" fbc:charge="0" fbc:chemicalFormula="C7H14N2O3">
        <annotation>
          <rdf:RDF xmlns:rdf="http://www.w3.org/1999/02/22-rdf-syntax-ns#" xmlns:dcterms="http://purl.org/dc/terms/" xmlns:vCard="http://www.w3.org/2001/vcard-rdf/3.0#" xmlns:vCard4="http://www.w3.org/2006/vcard/ns#" xmlns:bqbiol="http://biomodels.net/biology-qualifiers/" xmlns:bqmodel="http://biomodels.net/model-qualifiers/">
            <rdf:Description rdf:about="#meta_M_acorn__91__c__93__">
              <bqbiol:is>
                <rdf:Bag>
                  <rdf:li rdf:resource="https://identifiers.org/chebi/CHEBI:16543"/>
                  <rdf:li rdf:resource="https://identifiers.org/chebi/CHEBI:57805"/>
                  <rdf:li rdf:resource="https://identifiers.org/chebi/12634"/>
                  <rdf:li rdf:resource="https://identifiers.org/chebi/16543"/>
                  <rdf:li rdf:resource="https://identifiers.org/chebi/21814"/>
                  <rdf:li rdf:resource="https://identifiers.org/chebi/40771"/>
                  <rdf:li rdf:resource="https://identifiers.org/chebi/57805"/>
                  <rdf:li rdf:resource="https://identifiers.org/chebi/7368"/>
                  <rdf:li rdf:resource="https://identifiers.org/bigg.metabolite/acorn"/>
                  <rdf:li rdf:resource="https://identifiers.org/biggM/M_acorn"/>
                  <rdf:li rdf:resource="https://identifiers.org/biggM/acorn"/>
                  <rdf:li rdf:resource="https://identifiers.org/hmdb/HMDB0003357"/>
                  <rdf:li rdf:resource="https://identifiers.org/hmdb/HMDB0006489"/>
                  <rdf:li rdf:resource="https://identifiers.org/hmdb/HMDB03357"/>
                  <rdf:li rdf:resource="https://identifiers.org/hmdb/HMDB06489"/>
                  <rdf:li rdf:resource="https://identifiers.org/kegg.compound/C00437"/>
                  <rdf:li rdf:resource="https://identifiers.org/keggC/C00437"/>
                  <rdf:li rdf:resource="https://identifiers.org/keggC/M_C00437"/>
                  <rdf:li rdf:resource="https://identifiers.org/metacyc.compound/N-ALPHA-ACETYLORNITHINE"/>
                  <rdf:li rdf:resource="https://identifiers.org/metacycM/N-ALPHA-ACETYLORNITHINE"/>
                  <rdf:li rdf:resource="https://identifiers.org/sabiork.compound/2048"/>
                  <rdf:li rdf:resource="https://identifiers.org/sabiorkM/2048"/>
                  <rdf:li rdf:resource="https://identifiers.org/seed.compound/cpd00342"/>
                  <rdf:li rdf:resource="https://identifiers.org/seedM/M_cpd00342"/>
                  <rdf:li rdf:resource="https://identifiers.org/seedM/cpd00342"/>
                  <rdf:li rdf:resource="https://identifiers.org/metanetx.chemical/MNXM817"/>
                </rdf:Bag>
              </bqbiol:is>
            </rdf:Description>
          </rdf:RDF>
        </annotation>
      </species>
      <species metaid="meta_M_pmcoa__91__c__93__" sboTerm="SBO:0000247" id="M_pmcoa__91__c__93__" name="Pimeloyl-CoA" compartment="c" hasOnlySubstanceUnits="false" boundaryCondition="false" constant="false" fbc:charge="0" fbc:chemicalFormula="C28H41N7O19P3S">
        <annotation>
          <rdf:RDF xmlns:rdf="http://www.w3.org/1999/02/22-rdf-syntax-ns#" xmlns:dcterms="http://purl.org/dc/terms/" xmlns:vCard="http://www.w3.org/2001/vcard-rdf/3.0#" xmlns:vCard4="http://www.w3.org/2006/vcard/ns#" xmlns:bqbiol="http://biomodels.net/biology-qualifiers/" xmlns:bqmodel="http://biomodels.net/model-qualifiers/">
            <rdf:Description rdf:about="#meta_M_pmcoa__91__c__93__">
              <bqbiol:is>
                <rdf:Bag>
                  <rdf:li rdf:resource="https://identifiers.org/chebi/CHEBI:15504"/>
                  <rdf:li rdf:resource="https://identifiers.org/chebi/CHEBI:57360"/>
                  <rdf:li rdf:resource="https://identifiers.org/chebi/12210"/>
                  <rdf:li rdf:resource="https://identifiers.org/chebi/14838"/>
                  <rdf:li rdf:resource="https://identifiers.org/chebi/15504"/>
                  <rdf:li rdf:resource="https://identifiers.org/chebi/2176"/>
                  <rdf:li rdf:resource="https://identifiers.org/chebi/26131"/>
                  <rdf:li rdf:resource="https://identifiers.org/chebi/57360"/>
                  <rdf:li rdf:resource="https://identifiers.org/bigg.metabolite/pimACP"/>
                  <rdf:li rdf:resource="https://identifiers.org/bigg.metabolite/pmcoa"/>
                  <rdf:li rdf:resource="https://identifiers.org/biggM/M_pimACP"/>
                  <rdf:li rdf:resource="https://identifiers.org/biggM/M_pmcoa"/>
                  <rdf:li rdf:resource="https://identifiers.org/biggM/pimACP"/>
                  <rdf:li rdf:resource="https://identifiers.org/biggM/pmcoa"/>
                  <rdf:li rdf:resource="https://identifiers.org/envipath/32de3cf4-e3e6-4168-956e-32fa5ddb0ce1/compound/46ebba99-d2f1-41ec-8e19-08b6b7e591b5"/>
                  <rdf:li rdf:resource="https://identifiers.org/envipathM/32de3cf4-e3e6-4168-956e-32fa5ddb0ce1/compound/46ebba99-d2f1-41ec-8e19-08b6b7e591b5"/>
                  <rdf:li rdf:resource="https://identifiers.org/kegg.compound/C01063"/>
                  <rdf:li rdf:resource="https://identifiers.org/keggC/C01063"/>
                  <rdf:li rdf:resource="https://identifiers.org/keggC/M_C01063"/>
                  <rdf:li rdf:resource="https://identifiers.org/lipidmaps/LMFA07050363"/>
                  <rdf:li rdf:resource="https://identifiers.org/lipidmapsM/LMFA07050363"/>
                  <rdf:li rdf:resource="https://identifiers.org/metacyc.compound/CPD-558"/>
                  <rdf:li rdf:resource="https://identifiers.org/metacycM/CPD-558"/>
                  <rdf:li rdf:resource="https://identifiers.org/sabiork.compound/2234"/>
                  <rdf:li rdf:resource="https://identifiers.org/sabiorkM/2234"/>
                  <rdf:li rdf:resource="https://identifiers.org/seed.compound/cpd00782"/>
                  <rdf:li rdf:resource="https://identifiers.org/seedM/M_cpd00782"/>
                  <rdf:li rdf:resource="https://identifiers.org/seedM/cpd00782"/>
                  <rdf:li rdf:resource="https://identifiers.org/metanetx.chemical/MNXM727687"/>
                </rdf:Bag>
              </bqbiol:is>
            </rdf:Description>
          </rdf:RDF>
        </annotation>
      </species>
      <species metaid="meta_M_8aonn__91__c__93__" sboTerm="SBO:0000247" id="M_8aonn__91__c__93__" name="8-Amino-7-oxononanoate" compartment="c" hasOnlySubstanceUnits="false" boundaryCondition="false" constant="false" fbc:charge="0" fbc:chemicalFormula="C9H17NO3">
        <annotation>
          <rdf:RDF xmlns:rdf="http://www.w3.org/1999/02/22-rdf-syntax-ns#" xmlns:dcterms="http://purl.org/dc/terms/" xmlns:vCard="http://www.w3.org/2001/vcard-rdf/3.0#" xmlns:vCard4="http://www.w3.org/2006/vcard/ns#" xmlns:bqbiol="http://biomodels.net/biology-qualifiers/" xmlns:bqmodel="http://biomodels.net/model-qualifiers/">
            <rdf:Description rdf:about="#meta_M_8aonn__91__c__93__">
              <bqbiol:is>
                <rdf:Bag>
                  <rdf:li rdf:resource="https://identifiers.org/chebi/CHEBI:12266"/>
                  <rdf:li rdf:resource="https://identifiers.org/chebi/CHEBI:149468"/>
                  <rdf:li rdf:resource="https://identifiers.org/chebi/CHEBI:15830"/>
                  <rdf:li rdf:resource="https://identifiers.org/chebi/CHEBI:57532"/>
                  <rdf:li rdf:resource="https://identifiers.org/chebi/12266"/>
                  <rdf:li rdf:resource="https://identifiers.org/chebi/149468"/>
                  <rdf:li rdf:resource="https://identifiers.org/chebi/15830"/>
                  <rdf:li rdf:resource="https://identifiers.org/chebi/20808"/>
                  <rdf:li rdf:resource="https://identifiers.org/chebi/2308"/>
                  <rdf:li rdf:resource="https://identifiers.org/chebi/57532"/>
                  <rdf:li rdf:resource="https://identifiers.org/bigg.metabolite/8aonn"/>
                  <rdf:li rdf:resource="https://identifiers.org/biggM/8aonn"/>
                  <rdf:li rdf:resource="https://identifiers.org/biggM/M_8aonn"/>
                  <rdf:li rdf:resource="https://identifiers.org/hmdb/HMDB0240687"/>
                  <rdf:li rdf:resource="https://identifiers.org/kegg.compound/C01092"/>
                  <rdf:li rdf:resource="https://identifiers.org/keggC/C01092"/>
                  <rdf:li rdf:resource="https://identifiers.org/keggC/M_C01092"/>
                  <rdf:li rdf:resource="https://identifiers.org/lipidmaps/LMFA01060168"/>
                  <rdf:li rdf:resource="https://identifiers.org/lipidmaps/LMFA01100065"/>
                  <rdf:li rdf:resource="https://identifiers.org/lipidmapsM/LMFA01060168"/>
                  <rdf:li rdf:resource="https://identifiers.org/lipidmapsM/LMFA01100065"/>
                  <rdf:li rdf:resource="https://identifiers.org/metacyc.compound/8-AMINO-7-OXONONANOATE"/>
                  <rdf:li rdf:resource="https://identifiers.org/metacycM/8-AMINO-7-OXONONANOATE"/>
                  <rdf:li rdf:resource="https://identifiers.org/sabiork.compound/5387"/>
                  <rdf:li rdf:resource="https://identifiers.org/sabiorkM/5387"/>
                  <rdf:li rdf:resource="https://identifiers.org/seed.compound/cpd00800"/>
                  <rdf:li rdf:resource="https://identifiers.org/seedM/M_cpd00800"/>
                  <rdf:li rdf:resource="https://identifiers.org/seedM/cpd00800"/>
                  <rdf:li rdf:resource="https://identifiers.org/metanetx.chemical/MNXM726864"/>
                </rdf:Bag>
              </bqbiol:is>
            </rdf:Description>
          </rdf:RDF>
        </annotation>
      </species>
      <species metaid="meta_M_amob__91__c__93__" sboTerm="SBO:0000247" id="M_amob__91__c__93__" name="S-Adenosyl-4-methylthio-2-oxobutanoate" compartment="c" hasOnlySubstanceUnits="false" boundaryCondition="false" constant="false" fbc:charge="0" fbc:chemicalFormula="C15H19N5O6S">
        <annotation>
          <rdf:RDF xmlns:rdf="http://www.w3.org/1999/02/22-rdf-syntax-ns#" xmlns:dcterms="http://purl.org/dc/terms/" xmlns:vCard="http://www.w3.org/2001/vcard-rdf/3.0#" xmlns:vCard4="http://www.w3.org/2006/vcard/ns#" xmlns:bqbiol="http://biomodels.net/biology-qualifiers/" xmlns:bqmodel="http://biomodels.net/model-qualifiers/">
            <rdf:Description rdf:about="#meta_M_amob__91__c__93__">
              <bqbiol:is>
                <rdf:Bag>
                  <rdf:li rdf:resource="https://identifiers.org/bigg.metabolite/amob"/>
                  <rdf:li rdf:resource="https://identifiers.org/biggM/M_amob"/>
                  <rdf:li rdf:resource="https://identifiers.org/biggM/amob"/>
                  <rdf:li rdf:resource="https://identifiers.org/metanetx.chemical/MNXM733831"/>
                  <rdf:li rdf:resource="https://identifiers.org/kegg.compound/C04425"/>
                </rdf:Bag>
              </bqbiol:is>
            </rdf:Description>
          </rdf:RDF>
        </annotation>
      </species>
      <species metaid="meta_M_dann__91__c__93__" sboTerm="SBO:0000247" id="M_dann__91__c__93__" name="7,8-Diaminononanoate" compartment="c" hasOnlySubstanceUnits="false" boundaryCondition="false" constant="false" fbc:charge="0" fbc:chemicalFormula="C9H21N2O2">
        <annotation>
          <rdf:RDF xmlns:rdf="http://www.w3.org/1999/02/22-rdf-syntax-ns#" xmlns:dcterms="http://purl.org/dc/terms/" xmlns:vCard="http://www.w3.org/2001/vcard-rdf/3.0#" xmlns:vCard4="http://www.w3.org/2006/vcard/ns#" xmlns:bqbiol="http://biomodels.net/biology-qualifiers/" xmlns:bqmodel="http://biomodels.net/model-qualifiers/">
            <rdf:Description rdf:about="#meta_M_dann__91__c__93__">
              <bqbiol:is>
                <rdf:Bag>
                  <rdf:li rdf:resource="https://identifiers.org/chebi/CHEBI:149469"/>
                  <rdf:li rdf:resource="https://identifiers.org/chebi/CHEBI:17830"/>
                  <rdf:li rdf:resource="https://identifiers.org/chebi/CHEBI:2247"/>
                  <rdf:li rdf:resource="https://identifiers.org/chebi/CHEBI:42085"/>
                  <rdf:li rdf:resource="https://identifiers.org/chebi/CHEBI:58500"/>
                  <rdf:li rdf:resource="https://identifiers.org/chebi/12242"/>
                  <rdf:li rdf:resource="https://identifiers.org/chebi/149469"/>
                  <rdf:li rdf:resource="https://identifiers.org/chebi/17830"/>
                  <rdf:li rdf:resource="https://identifiers.org/chebi/20765"/>
                  <rdf:li rdf:resource="https://identifiers.org/chebi/2247"/>
                  <rdf:li rdf:resource="https://identifiers.org/chebi/42085"/>
                  <rdf:li rdf:resource="https://identifiers.org/chebi/58500"/>
                  <rdf:li rdf:resource="https://identifiers.org/bigg.metabolite/dann"/>
                  <rdf:li rdf:resource="https://identifiers.org/biggM/M_dann"/>
                  <rdf:li rdf:resource="https://identifiers.org/biggM/dann"/>
                  <rdf:li rdf:resource="https://identifiers.org/kegg.compound/C01037"/>
                  <rdf:li rdf:resource="https://identifiers.org/keggC/C01037"/>
                  <rdf:li rdf:resource="https://identifiers.org/keggC/M_C01037"/>
                  <rdf:li rdf:resource="https://identifiers.org/lipidmaps/LMFA01100062"/>
                  <rdf:li rdf:resource="https://identifiers.org/lipidmapsM/LMFA01100062"/>
                  <rdf:li rdf:resource="https://identifiers.org/metacyc.compound/DIAMINONONANOATE"/>
                  <rdf:li rdf:resource="https://identifiers.org/metacycM/DIAMINONONANOATE"/>
                  <rdf:li rdf:resource="https://identifiers.org/sabiork.compound/5370"/>
                  <rdf:li rdf:resource="https://identifiers.org/sabiorkM/5370"/>
                  <rdf:li rdf:resource="https://identifiers.org/seed.compound/cpd00764"/>
                  <rdf:li rdf:resource="https://identifiers.org/seedM/M_cpd00764"/>
                  <rdf:li rdf:resource="https://identifiers.org/seedM/cpd00764"/>
                  <rdf:li rdf:resource="https://identifiers.org/metanetx.chemical/MNXM1140"/>
                </rdf:Bag>
              </bqbiol:is>
            </rdf:Description>
          </rdf:RDF>
        </annotation>
      </species>
      <species metaid="meta_M_dtbt__91__c__93__" sboTerm="SBO:0000247" id="M_dtbt__91__c__93__" name="Dethiobiotin" compartment="c" hasOnlySubstanceUnits="false" boundaryCondition="false" constant="false" fbc:charge="0" fbc:chemicalFormula="C10H17N2O3">
        <annotation>
          <rdf:RDF xmlns:rdf="http://www.w3.org/1999/02/22-rdf-syntax-ns#" xmlns:dcterms="http://purl.org/dc/terms/" xmlns:vCard="http://www.w3.org/2001/vcard-rdf/3.0#" xmlns:vCard4="http://www.w3.org/2006/vcard/ns#" xmlns:bqbiol="http://biomodels.net/biology-qualifiers/" xmlns:bqmodel="http://biomodels.net/model-qualifiers/">
            <rdf:Description rdf:about="#meta_M_dtbt__91__c__93__">
              <bqbiol:is>
                <rdf:Bag>
                  <rdf:li rdf:resource="https://identifiers.org/chebi/CHEBI:149473"/>
                  <rdf:li rdf:resource="https://identifiers.org/chebi/CHEBI:16691"/>
                  <rdf:li rdf:resource="https://identifiers.org/chebi/CHEBI:42280"/>
                  <rdf:li rdf:resource="https://identifiers.org/chebi/CHEBI:57861"/>
                  <rdf:li rdf:resource="https://identifiers.org/chebi/14132"/>
                  <rdf:li rdf:resource="https://identifiers.org/chebi/149473"/>
                  <rdf:li rdf:resource="https://identifiers.org/chebi/16691"/>
                  <rdf:li rdf:resource="https://identifiers.org/chebi/23649"/>
                  <rdf:li rdf:resource="https://identifiers.org/chebi/36990"/>
                  <rdf:li rdf:resource="https://identifiers.org/chebi/42279"/>
                  <rdf:li rdf:resource="https://identifiers.org/chebi/42280"/>
                  <rdf:li rdf:resource="https://identifiers.org/chebi/4457"/>
                  <rdf:li rdf:resource="https://identifiers.org/chebi/57861"/>
                  <rdf:li rdf:resource="https://identifiers.org/bigg.metabolite/dtbt"/>
                  <rdf:li rdf:resource="https://identifiers.org/biggM/M_dtbt"/>
                  <rdf:li rdf:resource="https://identifiers.org/biggM/dtbt"/>
                  <rdf:li rdf:resource="https://identifiers.org/hmdb/HMDB0003581"/>
                  <rdf:li rdf:resource="https://identifiers.org/hmdb/HMDB03581"/>
                  <rdf:li rdf:resource="https://identifiers.org/kegg.compound/C01909"/>
                  <rdf:li rdf:resource="https://identifiers.org/keggC/C01909"/>
                  <rdf:li rdf:resource="https://identifiers.org/keggC/M_C01909"/>
                  <rdf:li rdf:resource="https://identifiers.org/metacyc.compound/DETHIOBIOTIN"/>
                  <rdf:li rdf:resource="https://identifiers.org/metacycM/DETHIOBIOTIN"/>
                  <rdf:li rdf:resource="https://identifiers.org/sabiork.compound/5879"/>
                  <rdf:li rdf:resource="https://identifiers.org/sabiorkM/5879"/>
                  <rdf:li rdf:resource="https://identifiers.org/seed.compound/cpd01311"/>
                  <rdf:li rdf:resource="https://identifiers.org/seedM/M_cpd01311"/>
                  <rdf:li rdf:resource="https://identifiers.org/seedM/cpd01311"/>
                  <rdf:li rdf:resource="https://identifiers.org/metanetx.chemical/MNXM1020"/>
                </rdf:Bag>
              </bqbiol:is>
            </rdf:Description>
          </rdf:RDF>
        </annotation>
      </species>
      <species metaid="meta_M_fdox__91__c__93__" sboTerm="SBO:0000247" id="M_fdox__91__c__93__" name="ferredoxin (oxidized) 2[4Fe-4S]" compartment="c" hasOnlySubstanceUnits="false" boundaryCondition="false" constant="false" fbc:charge="0" fbc:chemicalFormula="Fe8S8X">
        <annotation>
          <rdf:RDF xmlns:rdf="http://www.w3.org/1999/02/22-rdf-syntax-ns#" xmlns:dcterms="http://purl.org/dc/terms/" xmlns:vCard="http://www.w3.org/2001/vcard-rdf/3.0#" xmlns:vCard4="http://www.w3.org/2006/vcard/ns#" xmlns:bqbiol="http://biomodels.net/biology-qualifiers/" xmlns:bqmodel="http://biomodels.net/model-qualifiers/">
            <rdf:Description rdf:about="#meta_M_fdox__91__c__93__">
              <bqbiol:is>
                <rdf:Bag>
                  <rdf:li rdf:resource="https://identifiers.org/bigg.metabolite/fdox"/>
                  <rdf:li rdf:resource="https://identifiers.org/biggM/M_fdox"/>
                  <rdf:li rdf:resource="https://identifiers.org/biggM/fdox"/>
                  <rdf:li rdf:resource="https://identifiers.org/seed.compound/cpd15876"/>
                  <rdf:li rdf:resource="https://identifiers.org/seedM/M_cpd15876"/>
                  <rdf:li rdf:resource="https://identifiers.org/seedM/cpd15876"/>
                  <rdf:li rdf:resource="https://identifiers.org/metanetx.chemical/MNXM96997"/>
                  <rdf:li rdf:resource="https://identifiers.org/kegg.compound/C00139"/>
                </rdf:Bag>
              </bqbiol:is>
            </rdf:Description>
          </rdf:RDF>
        </annotation>
      </species>
      <species metaid="meta_M_btnp__45__s2__91__c__93__" sboTerm="SBO:0000247" id="M_btnp__45__s2__91__c__93__" name="Biotin synthesis protein (charged)" compartment="c" hasOnlySubstanceUnits="false" boundaryCondition="false" constant="false" fbc:charge="0" fbc:chemicalFormula="Fe2S2R">
        <notes>
          <html xmlns="http://www.w3.org/1999/xhtml">
            <p>metKEGGID: Unassigned</p>
          </html>
        </notes>
      </species>
      <species metaid="meta_M_btn__91__c__93__" sboTerm="SBO:0000247" id="M_btn__91__c__93__" name="Biotin" compartment="c" hasOnlySubstanceUnits="false" boundaryCondition="false" constant="false" fbc:charge="0" fbc:chemicalFormula="C10H15N2O3S">
        <annotation>
          <rdf:RDF xmlns:rdf="http://www.w3.org/1999/02/22-rdf-syntax-ns#" xmlns:dcterms="http://purl.org/dc/terms/" xmlns:vCard="http://www.w3.org/2001/vcard-rdf/3.0#" xmlns:vCard4="http://www.w3.org/2006/vcard/ns#" xmlns:bqbiol="http://biomodels.net/biology-qualifiers/" xmlns:bqmodel="http://biomodels.net/model-qualifiers/">
            <rdf:Description rdf:about="#meta_M_btn__91__c__93__">
              <bqbiol:is>
                <rdf:Bag>
                  <rdf:li rdf:resource="https://identifiers.org/chebi/CHEBI:15956"/>
                  <rdf:li rdf:resource="https://identifiers.org/chebi/CHEBI:57586"/>
                  <rdf:li rdf:resource="https://identifiers.org/chebi/13905"/>
                  <rdf:li rdf:resource="https://identifiers.org/chebi/15956"/>
                  <rdf:li rdf:resource="https://identifiers.org/chebi/22882"/>
                  <rdf:li rdf:resource="https://identifiers.org/chebi/22884"/>
                  <rdf:li rdf:resource="https://identifiers.org/chebi/3108"/>
                  <rdf:li rdf:resource="https://identifiers.org/chebi/41236"/>
                  <rdf:li rdf:resource="https://identifiers.org/chebi/57586"/>
                  <rdf:li rdf:resource="https://identifiers.org/bigg.metabolite/btn"/>
                  <rdf:li rdf:resource="https://identifiers.org/biggM/M_btn"/>
                  <rdf:li rdf:resource="https://identifiers.org/biggM/btn"/>
                  <rdf:li rdf:resource="https://identifiers.org/hmdb/HMDB0000030"/>
                  <rdf:li rdf:resource="https://identifiers.org/hmdb/HMDB00030"/>
                  <rdf:li rdf:resource="https://identifiers.org/kegg.compound/C00120"/>
                  <rdf:li rdf:resource="https://identifiers.org/kegg.drug/D00029"/>
                  <rdf:li rdf:resource="https://identifiers.org/keggC/C00120"/>
                  <rdf:li rdf:resource="https://identifiers.org/keggC/M_C00120"/>
                  <rdf:li rdf:resource="https://identifiers.org/keggD/D00029"/>
                  <rdf:li rdf:resource="https://identifiers.org/keggD/M_D00029"/>
                  <rdf:li rdf:resource="https://identifiers.org/metacyc.compound/BIOTIN"/>
                  <rdf:li rdf:resource="https://identifiers.org/metacycM/BIOTIN"/>
                  <rdf:li rdf:resource="https://identifiers.org/reactome/R-ALL-199207"/>
                  <rdf:li rdf:resource="https://identifiers.org/reactome/R-ALL-199238"/>
                  <rdf:li rdf:resource="https://identifiers.org/reactome/R-ALL-29582"/>
                  <rdf:li rdf:resource="https://identifiers.org/reactomeM/R-ALL-199207"/>
                  <rdf:li rdf:resource="https://identifiers.org/reactomeM/R-ALL-199238"/>
                  <rdf:li rdf:resource="https://identifiers.org/reactomeM/R-ALL-29582"/>
                  <rdf:li rdf:resource="https://identifiers.org/sabiork.compound/1936"/>
                  <rdf:li rdf:resource="https://identifiers.org/sabiorkM/1936"/>
                  <rdf:li rdf:resource="https://identifiers.org/seed.compound/cpd00104"/>
                  <rdf:li rdf:resource="https://identifiers.org/seedM/M_cpd00104"/>
                  <rdf:li rdf:resource="https://identifiers.org/seedM/cpd00104"/>
                  <rdf:li rdf:resource="https://identifiers.org/metanetx.chemical/MNXM304"/>
                </rdf:Bag>
              </bqbiol:is>
            </rdf:Description>
          </rdf:RDF>
        </annotation>
      </species>
      <species metaid="meta_M_fdred__91__c__93__" sboTerm="SBO:0000247" id="M_fdred__91__c__93__" name="ferredoxin (reduced) 2[4Fe-4S]" compartment="c" hasOnlySubstanceUnits="false" boundaryCondition="false" constant="false" fbc:charge="0" fbc:chemicalFormula="Fe8S8X">
        <annotation>
          <rdf:RDF xmlns:rdf="http://www.w3.org/1999/02/22-rdf-syntax-ns#" xmlns:dcterms="http://purl.org/dc/terms/" xmlns:vCard="http://www.w3.org/2001/vcard-rdf/3.0#" xmlns:vCard4="http://www.w3.org/2006/vcard/ns#" xmlns:bqbiol="http://biomodels.net/biology-qualifiers/" xmlns:bqmodel="http://biomodels.net/model-qualifiers/">
            <rdf:Description rdf:about="#meta_M_fdred__91__c__93__">
              <bqbiol:is>
                <rdf:Bag>
                  <rdf:li rdf:resource="https://identifiers.org/bigg.metabolite/fdred"/>
                  <rdf:li rdf:resource="https://identifiers.org/biggM/M_fdred"/>
                  <rdf:li rdf:resource="https://identifiers.org/biggM/fdred"/>
                  <rdf:li rdf:resource="https://identifiers.org/seed.compound/cpd15877"/>
                  <rdf:li rdf:resource="https://identifiers.org/seedM/M_cpd15877"/>
                  <rdf:li rdf:resource="https://identifiers.org/seedM/cpd15877"/>
                  <rdf:li rdf:resource="https://identifiers.org/metanetx.chemical/MNXM96998"/>
                  <rdf:li rdf:resource="https://identifiers.org/kegg.compound/C00138"/>
                </rdf:Bag>
              </bqbiol:is>
            </rdf:Description>
          </rdf:RDF>
        </annotation>
      </species>
      <species metaid="meta_M_fe2__91__c__93__" sboTerm="SBO:0000247" id="M_fe2__91__c__93__" name="Fe2+" compartment="c" hasOnlySubstanceUnits="false" boundaryCondition="false" constant="false" fbc:charge="0" fbc:chemicalFormula="Fe">
        <annotation>
          <rdf:RDF xmlns:rdf="http://www.w3.org/1999/02/22-rdf-syntax-ns#" xmlns:dcterms="http://purl.org/dc/terms/" xmlns:vCard="http://www.w3.org/2001/vcard-rdf/3.0#" xmlns:vCard4="http://www.w3.org/2006/vcard/ns#" xmlns:bqbiol="http://biomodels.net/biology-qualifiers/" xmlns:bqmodel="http://biomodels.net/model-qualifiers/">
            <rdf:Description rdf:about="#meta_M_fe2__91__c__93__">
              <bqbiol:is>
                <rdf:Bag>
                  <rdf:li rdf:resource="https://identifiers.org/chebi/CHEBI:176613"/>
                  <rdf:li rdf:resource="https://identifiers.org/chebi/CHEBI:29033"/>
                  <rdf:li rdf:resource="https://identifiers.org/chebi/13319"/>
                  <rdf:li rdf:resource="https://identifiers.org/chebi/13321"/>
                  <rdf:li rdf:resource="https://identifiers.org/chebi/176613"/>
                  <rdf:li rdf:resource="https://identifiers.org/chebi/21129"/>
                  <rdf:li rdf:resource="https://identifiers.org/chebi/24876"/>
                  <rdf:li rdf:resource="https://identifiers.org/chebi/29033"/>
                  <rdf:li rdf:resource="https://identifiers.org/chebi/34754"/>
                  <rdf:li rdf:resource="https://identifiers.org/chebi/49599"/>
                  <rdf:li rdf:resource="https://identifiers.org/bigg.metabolite/fe2"/>
                  <rdf:li rdf:resource="https://identifiers.org/biggM/M_fe2"/>
                  <rdf:li rdf:resource="https://identifiers.org/biggM/fe2"/>
                  <rdf:li rdf:resource="https://identifiers.org/hmdb/HMDB0000692"/>
                  <rdf:li rdf:resource="https://identifiers.org/hmdb/HMDB0012943"/>
                  <rdf:li rdf:resource="https://identifiers.org/hmdb/HMDB0015531"/>
                  <rdf:li rdf:resource="https://identifiers.org/hmdb/HMDB00692"/>
                  <rdf:li rdf:resource="https://identifiers.org/hmdb/HMDB12943"/>
                  <rdf:li rdf:resource="https://identifiers.org/hmdb/HMDB15531"/>
                  <rdf:li rdf:resource="https://identifiers.org/kegg.compound/C14818"/>
                  <rdf:li rdf:resource="https://identifiers.org/keggC/C14818"/>
                  <rdf:li rdf:resource="https://identifiers.org/keggC/M_C14818"/>
                  <rdf:li rdf:resource="https://identifiers.org/metacyc.compound/FE+2"/>
                  <rdf:li rdf:resource="https://identifiers.org/metacycM/FE+2"/>
                  <rdf:li rdf:resource="https://identifiers.org/reactome/R-ALL-111793"/>
                  <rdf:li rdf:resource="https://identifiers.org/reactome/R-ALL-113531"/>
                  <rdf:li rdf:resource="https://identifiers.org/reactome/R-ALL-1222286"/>
                  <rdf:li rdf:resource="https://identifiers.org/reactome/R-ALL-1362385"/>
                  <rdf:li rdf:resource="https://identifiers.org/reactome/R-ALL-1650774"/>
                  <rdf:li rdf:resource="https://identifiers.org/reactome/R-ALL-1981115"/>
                  <rdf:li rdf:resource="https://identifiers.org/reactome/R-ALL-2318766"/>
                  <rdf:li rdf:resource="https://identifiers.org/reactome/R-ALL-352605"/>
                  <rdf:li rdf:resource="https://identifiers.org/reactome/R-ALL-389631"/>
                  <rdf:li rdf:resource="https://identifiers.org/reactome/R-ALL-435347"/>
                  <rdf:li rdf:resource="https://identifiers.org/reactome/R-ALL-71067"/>
                  <rdf:li rdf:resource="https://identifiers.org/reactome/R-ALL-917810"/>
                  <rdf:li rdf:resource="https://identifiers.org/reactomeM/R-ALL-111793"/>
                  <rdf:li rdf:resource="https://identifiers.org/reactomeM/R-ALL-113531"/>
                  <rdf:li rdf:resource="https://identifiers.org/reactomeM/R-ALL-1222286"/>
                  <rdf:li rdf:resource="https://identifiers.org/reactomeM/R-ALL-1362385"/>
                  <rdf:li rdf:resource="https://identifiers.org/reactomeM/R-ALL-1650774"/>
                  <rdf:li rdf:resource="https://identifiers.org/reactomeM/R-ALL-1981115"/>
                  <rdf:li rdf:resource="https://identifiers.org/reactomeM/R-ALL-2318766"/>
                  <rdf:li rdf:resource="https://identifiers.org/reactomeM/R-ALL-352605"/>
                  <rdf:li rdf:resource="https://identifiers.org/reactomeM/R-ALL-389631"/>
                  <rdf:li rdf:resource="https://identifiers.org/reactomeM/R-ALL-435347"/>
                  <rdf:li rdf:resource="https://identifiers.org/reactomeM/R-ALL-71067"/>
                  <rdf:li rdf:resource="https://identifiers.org/reactomeM/R-ALL-917810"/>
                  <rdf:li rdf:resource="https://identifiers.org/sabiork.compound/1275"/>
                  <rdf:li rdf:resource="https://identifiers.org/sabiorkM/1275"/>
                  <rdf:li rdf:resource="https://identifiers.org/seed.compound/cpd10515"/>
                  <rdf:li rdf:resource="https://identifiers.org/seedM/M_cpd10515"/>
                  <rdf:li rdf:resource="https://identifiers.org/seedM/cpd10515"/>
                  <rdf:li rdf:resource="https://identifiers.org/metanetx.chemical/MNXM726711"/>
                </rdf:Bag>
              </bqbiol:is>
            </rdf:Description>
          </rdf:RDF>
        </annotation>
      </species>
      <species metaid="meta_M_h2s__91__c__93__" sboTerm="SBO:0000247" id="M_h2s__91__c__93__" name="Hydrogen sulfide" compartment="c" hasOnlySubstanceUnits="false" boundaryCondition="false" constant="false" fbc:charge="0" fbc:chemicalFormula="H2S">
        <annotation>
          <rdf:RDF xmlns:rdf="http://www.w3.org/1999/02/22-rdf-syntax-ns#" xmlns:dcterms="http://purl.org/dc/terms/" xmlns:vCard="http://www.w3.org/2001/vcard-rdf/3.0#" xmlns:vCard4="http://www.w3.org/2006/vcard/ns#" xmlns:bqbiol="http://biomodels.net/biology-qualifiers/" xmlns:bqmodel="http://biomodels.net/model-qualifiers/">
            <rdf:Description rdf:about="#meta_M_h2s__91__c__93__">
              <bqbiol:is>
                <rdf:Bag>
                  <rdf:li rdf:resource="https://identifiers.org/chebi/CHEBI:16136"/>
                  <rdf:li rdf:resource="https://identifiers.org/chebi/CHEBI:29919"/>
                  <rdf:li rdf:resource="https://identifiers.org/chebi/CHEBI:30488"/>
                  <rdf:li rdf:resource="https://identifiers.org/chebi/CHEBI:30489"/>
                  <rdf:li rdf:resource="https://identifiers.org/chebi/CHEBI:37180"/>
                  <rdf:li rdf:resource="https://identifiers.org/chebi/13356"/>
                  <rdf:li rdf:resource="https://identifiers.org/chebi/14414"/>
                  <rdf:li rdf:resource="https://identifiers.org/chebi/16136"/>
                  <rdf:li rdf:resource="https://identifiers.org/chebi/24639"/>
                  <rdf:li rdf:resource="https://identifiers.org/chebi/29919"/>
                  <rdf:li rdf:resource="https://identifiers.org/chebi/30488"/>
                  <rdf:li rdf:resource="https://identifiers.org/chebi/30489"/>
                  <rdf:li rdf:resource="https://identifiers.org/chebi/37180"/>
                  <rdf:li rdf:resource="https://identifiers.org/chebi/43058"/>
                  <rdf:li rdf:resource="https://identifiers.org/chebi/45489"/>
                  <rdf:li rdf:resource="https://identifiers.org/chebi/5787"/>
                  <rdf:li rdf:resource="https://identifiers.org/bigg.metabolite/HC00250"/>
                  <rdf:li rdf:resource="https://identifiers.org/bigg.metabolite/h2s"/>
                  <rdf:li rdf:resource="https://identifiers.org/biggM/HC00250"/>
                  <rdf:li rdf:resource="https://identifiers.org/biggM/M_HC00250"/>
                  <rdf:li rdf:resource="https://identifiers.org/biggM/M_h2s"/>
                  <rdf:li rdf:resource="https://identifiers.org/biggM/h2s"/>
                  <rdf:li rdf:resource="https://identifiers.org/envipath/32de3cf4-e3e6-4168-956e-32fa5ddb0ce1/compound/6fca0a43-b0f0-41dd-a454-c7880342d6be"/>
                  <rdf:li rdf:resource="https://identifiers.org/envipath/5882df9c-dae1-4d80-a40e-db4724271456/compound/0b237b94-a6df-4792-8866-246b2230eef0"/>
                  <rdf:li rdf:resource="https://identifiers.org/envipath/650babc9-9d68-4b73-9332-11972ca26f7b/compound/83aab241-d065-45ef-a799-98fdad5bcf04"/>
                  <rdf:li rdf:resource="https://identifiers.org/envipathM/32de3cf4-e3e6-4168-956e-32fa5ddb0ce1/compound/6fca0a43-b0f0-41dd-a454-c7880342d6be"/>
                  <rdf:li rdf:resource="https://identifiers.org/envipathM/5882df9c-dae1-4d80-a40e-db4724271456/compound/0b237b94-a6df-4792-8866-246b2230eef0"/>
                  <rdf:li rdf:resource="https://identifiers.org/envipathM/650babc9-9d68-4b73-9332-11972ca26f7b/compound/83aab241-d065-45ef-a799-98fdad5bcf04"/>
                  <rdf:li rdf:resource="https://identifiers.org/hmdb/HMDB0003276"/>
                  <rdf:li rdf:resource="https://identifiers.org/hmdb/HMDB03276"/>
                  <rdf:li rdf:resource="https://identifiers.org/kegg.compound/C00283"/>
                  <rdf:li rdf:resource="https://identifiers.org/keggC/C00283"/>
                  <rdf:li rdf:resource="https://identifiers.org/keggC/M_C00283"/>
                  <rdf:li rdf:resource="https://identifiers.org/metacyc.compound/CPD-846"/>
                  <rdf:li rdf:resource="https://identifiers.org/metacyc.compound/HS"/>
                  <rdf:li rdf:resource="https://identifiers.org/metacycM/CPD-846"/>
                  <rdf:li rdf:resource="https://identifiers.org/metacycM/HS"/>
                  <rdf:li rdf:resource="https://identifiers.org/reactome/R-ALL-1614532"/>
                  <rdf:li rdf:resource="https://identifiers.org/reactome/R-ALL-1655881"/>
                  <rdf:li rdf:resource="https://identifiers.org/reactome/R-ALL-1663154"/>
                  <rdf:li rdf:resource="https://identifiers.org/reactomeM/R-ALL-1614532"/>
                  <rdf:li rdf:resource="https://identifiers.org/reactomeM/R-ALL-1655881"/>
                  <rdf:li rdf:resource="https://identifiers.org/reactomeM/R-ALL-1663154"/>
                  <rdf:li rdf:resource="https://identifiers.org/sabiork.compound/2007"/>
                  <rdf:li rdf:resource="https://identifiers.org/sabiorkM/2007"/>
                  <rdf:li rdf:resource="https://identifiers.org/seed.compound/cpd00239"/>
                  <rdf:li rdf:resource="https://identifiers.org/seed.compound/cpd24697"/>
                  <rdf:li rdf:resource="https://identifiers.org/seedM/M_cpd00239"/>
                  <rdf:li rdf:resource="https://identifiers.org/seedM/M_cpd24697"/>
                  <rdf:li rdf:resource="https://identifiers.org/seedM/cpd00239"/>
                  <rdf:li rdf:resource="https://identifiers.org/seedM/cpd24697"/>
                  <rdf:li rdf:resource="https://identifiers.org/metanetx.chemical/MNXM124865"/>
                </rdf:Bag>
              </bqbiol:is>
            </rdf:Description>
          </rdf:RDF>
        </annotation>
      </species>
      <species metaid="meta_M_btnp__91__c__93__" sboTerm="SBO:0000247" id="M_btnp__91__c__93__" name="Biotin synthesis protein (uncharged)" compartment="c" hasOnlySubstanceUnits="false" boundaryCondition="false" constant="false" fbc:charge="0" fbc:chemicalFormula="R">
        <notes>
          <html xmlns="http://www.w3.org/1999/xhtml">
            <p>metKEGGID: Unassigned</p>
          </html>
        </notes>
      </species>
      <species metaid="meta_M_btamp__91__c__93__" sboTerm="SBO:0000247" id="M_btamp__91__c__93__" name="Biotinyl-5&apos;-AMP" compartment="c" hasOnlySubstanceUnits="false" boundaryCondition="false" constant="false" fbc:charge="0" fbc:chemicalFormula="C20H27N7O9PS">
        <annotation>
          <rdf:RDF xmlns:rdf="http://www.w3.org/1999/02/22-rdf-syntax-ns#" xmlns:dcterms="http://purl.org/dc/terms/" xmlns:vCard="http://www.w3.org/2001/vcard-rdf/3.0#" xmlns:vCard4="http://www.w3.org/2006/vcard/ns#" xmlns:bqbiol="http://biomodels.net/biology-qualifiers/" xmlns:bqmodel="http://biomodels.net/model-qualifiers/">
            <rdf:Description rdf:about="#meta_M_btamp__91__c__93__">
              <bqbiol:is>
                <rdf:Bag>
                  <rdf:li rdf:resource="https://identifiers.org/chebi/CHEBI:3110"/>
                  <rdf:li rdf:resource="https://identifiers.org/chebi/CHEBI:62414"/>
                  <rdf:li rdf:resource="https://identifiers.org/chebi/3110"/>
                  <rdf:li rdf:resource="https://identifiers.org/chebi/62414"/>
                  <rdf:li rdf:resource="https://identifiers.org/bigg.metabolite/btamp"/>
                  <rdf:li rdf:resource="https://identifiers.org/biggM/M_btamp"/>
                  <rdf:li rdf:resource="https://identifiers.org/biggM/btamp"/>
                  <rdf:li rdf:resource="https://identifiers.org/hmdb/HMDB0004220"/>
                  <rdf:li rdf:resource="https://identifiers.org/hmdb/HMDB0006520"/>
                  <rdf:li rdf:resource="https://identifiers.org/hmdb/HMDB04220"/>
                  <rdf:li rdf:resource="https://identifiers.org/hmdb/HMDB06520"/>
                  <rdf:li rdf:resource="https://identifiers.org/kegg.compound/C05921"/>
                  <rdf:li rdf:resource="https://identifiers.org/keggC/C05921"/>
                  <rdf:li rdf:resource="https://identifiers.org/keggC/M_C05921"/>
                  <rdf:li rdf:resource="https://identifiers.org/metacyc.compound/BIO-5-AMP"/>
                  <rdf:li rdf:resource="https://identifiers.org/metacycM/BIO-5-AMP"/>
                  <rdf:li rdf:resource="https://identifiers.org/seed.compound/cpd03517"/>
                  <rdf:li rdf:resource="https://identifiers.org/seed.compound/cpd22432"/>
                  <rdf:li rdf:resource="https://identifiers.org/seedM/M_cpd03517"/>
                  <rdf:li rdf:resource="https://identifiers.org/seedM/M_cpd22432"/>
                  <rdf:li rdf:resource="https://identifiers.org/seedM/cpd03517"/>
                  <rdf:li rdf:resource="https://identifiers.org/seedM/cpd22432"/>
                  <rdf:li rdf:resource="https://identifiers.org/metanetx.chemical/MNXM1104306"/>
                </rdf:Bag>
              </bqbiol:is>
            </rdf:Description>
          </rdf:RDF>
        </annotation>
      </species>
      <species metaid="meta_M_g1p__91__c__93__" sboTerm="SBO:0000247" id="M_g1p__91__c__93__" name="D-Glucose 1-phosphate" compartment="c" hasOnlySubstanceUnits="false" boundaryCondition="false" constant="false" fbc:charge="0" fbc:chemicalFormula="C6H11O9P">
        <annotation>
          <rdf:RDF xmlns:rdf="http://www.w3.org/1999/02/22-rdf-syntax-ns#" xmlns:dcterms="http://purl.org/dc/terms/" xmlns:vCard="http://www.w3.org/2001/vcard-rdf/3.0#" xmlns:vCard4="http://www.w3.org/2006/vcard/ns#" xmlns:bqbiol="http://biomodels.net/biology-qualifiers/" xmlns:bqmodel="http://biomodels.net/model-qualifiers/">
            <rdf:Description rdf:about="#meta_M_g1p__91__c__93__">
              <bqbiol:is>
                <rdf:Bag>
                  <rdf:li rdf:resource="https://identifiers.org/chebi/CHEBI:16077"/>
                  <rdf:li rdf:resource="https://identifiers.org/chebi/CHEBI:57629"/>
                  <rdf:li rdf:resource="https://identifiers.org/chebi/12967"/>
                  <rdf:li rdf:resource="https://identifiers.org/chebi/16077"/>
                  <rdf:li rdf:resource="https://identifiers.org/chebi/21001"/>
                  <rdf:li rdf:resource="https://identifiers.org/chebi/4169"/>
                  <rdf:li rdf:resource="https://identifiers.org/chebi/57629"/>
                  <rdf:li rdf:resource="https://identifiers.org/bigg.metabolite/g1p"/>
                  <rdf:li rdf:resource="https://identifiers.org/biggM/M_g1p"/>
                  <rdf:li rdf:resource="https://identifiers.org/biggM/g1p"/>
                  <rdf:li rdf:resource="https://identifiers.org/hmdb/HMDB0000645"/>
                  <rdf:li rdf:resource="https://identifiers.org/hmdb/HMDB0001306"/>
                  <rdf:li rdf:resource="https://identifiers.org/hmdb/HMDB0001586"/>
                  <rdf:li rdf:resource="https://identifiers.org/hmdb/HMDB0003359"/>
                  <rdf:li rdf:resource="https://identifiers.org/hmdb/HMDB0062705"/>
                  <rdf:li rdf:resource="https://identifiers.org/hmdb/HMDB00645"/>
                  <rdf:li rdf:resource="https://identifiers.org/hmdb/HMDB01306"/>
                  <rdf:li rdf:resource="https://identifiers.org/hmdb/HMDB01586"/>
                  <rdf:li rdf:resource="https://identifiers.org/hmdb/HMDB03359"/>
                  <rdf:li rdf:resource="https://identifiers.org/hmdb/HMDB62705"/>
                  <rdf:li rdf:resource="https://identifiers.org/metacyc.compound/D-glucose-1-phosphates"/>
                  <rdf:li rdf:resource="https://identifiers.org/metacycM/D-glucose-1-phosphates"/>
                  <rdf:li rdf:resource="https://identifiers.org/reactome/R-ALL-29548"/>
                  <rdf:li rdf:resource="https://identifiers.org/reactomeM/R-ALL-29548"/>
                  <rdf:li rdf:resource="https://identifiers.org/sabiork.compound/1450"/>
                  <rdf:li rdf:resource="https://identifiers.org/sabiork.compound/23742"/>
                  <rdf:li rdf:resource="https://identifiers.org/sabiorkM/1450"/>
                  <rdf:li rdf:resource="https://identifiers.org/sabiorkM/23742"/>
                  <rdf:li rdf:resource="https://identifiers.org/seed.compound/cpd36413"/>
                  <rdf:li rdf:resource="https://identifiers.org/seedM/M_cpd36413"/>
                  <rdf:li rdf:resource="https://identifiers.org/seedM/cpd36413"/>
                  <rdf:li rdf:resource="https://identifiers.org/metanetx.chemical/MNXM1106065"/>
                  <rdf:li rdf:resource="https://identifiers.org/kegg.compound/C00103"/>
                </rdf:Bag>
              </bqbiol:is>
            </rdf:Description>
          </rdf:RDF>
        </annotation>
      </species>
      <species metaid="meta_M_utp__91__c__93__" sboTerm="SBO:0000247" id="M_utp__91__c__93__" name="UTP" compartment="c" hasOnlySubstanceUnits="false" boundaryCondition="false" constant="false" fbc:charge="0" fbc:chemicalFormula="C9H11N2O15P3">
        <annotation>
          <rdf:RDF xmlns:rdf="http://www.w3.org/1999/02/22-rdf-syntax-ns#" xmlns:dcterms="http://purl.org/dc/terms/" xmlns:vCard="http://www.w3.org/2001/vcard-rdf/3.0#" xmlns:vCard4="http://www.w3.org/2006/vcard/ns#" xmlns:bqbiol="http://biomodels.net/biology-qualifiers/" xmlns:bqmodel="http://biomodels.net/model-qualifiers/">
            <rdf:Description rdf:about="#meta_M_utp__91__c__93__">
              <bqbiol:is>
                <rdf:Bag>
                  <rdf:li rdf:resource="https://identifiers.org/chebi/CHEBI:15713"/>
                  <rdf:li rdf:resource="https://identifiers.org/chebi/CHEBI:46398"/>
                  <rdf:li rdf:resource="https://identifiers.org/chebi/CHEBI:57481"/>
                  <rdf:li rdf:resource="https://identifiers.org/chebi/13510"/>
                  <rdf:li rdf:resource="https://identifiers.org/chebi/15713"/>
                  <rdf:li rdf:resource="https://identifiers.org/chebi/27233"/>
                  <rdf:li rdf:resource="https://identifiers.org/chebi/37567"/>
                  <rdf:li rdf:resource="https://identifiers.org/chebi/46397"/>
                  <rdf:li rdf:resource="https://identifiers.org/chebi/46398"/>
                  <rdf:li rdf:resource="https://identifiers.org/chebi/57481"/>
                  <rdf:li rdf:resource="https://identifiers.org/chebi/9850"/>
                  <rdf:li rdf:resource="https://identifiers.org/bigg.metabolite/utp"/>
                  <rdf:li rdf:resource="https://identifiers.org/biggM/M_utp"/>
                  <rdf:li rdf:resource="https://identifiers.org/biggM/utp"/>
                  <rdf:li rdf:resource="https://identifiers.org/hmdb/HMDB0000285"/>
                  <rdf:li rdf:resource="https://identifiers.org/hmdb/HMDB00285"/>
                  <rdf:li rdf:resource="https://identifiers.org/kegg.compound/C00075"/>
                  <rdf:li rdf:resource="https://identifiers.org/keggC/C00075"/>
                  <rdf:li rdf:resource="https://identifiers.org/keggC/M_C00075"/>
                  <rdf:li rdf:resource="https://identifiers.org/metacyc.compound/UTP"/>
                  <rdf:li rdf:resource="https://identifiers.org/metacycM/UTP"/>
                  <rdf:li rdf:resource="https://identifiers.org/reactome/R-ALL-110731"/>
                  <rdf:li rdf:resource="https://identifiers.org/reactome/R-ALL-113562"/>
                  <rdf:li rdf:resource="https://identifiers.org/reactome/R-ALL-29494"/>
                  <rdf:li rdf:resource="https://identifiers.org/reactome/R-ALL-417877"/>
                  <rdf:li rdf:resource="https://identifiers.org/reactomeM/R-ALL-110731"/>
                  <rdf:li rdf:resource="https://identifiers.org/reactomeM/R-ALL-113562"/>
                  <rdf:li rdf:resource="https://identifiers.org/reactomeM/R-ALL-29494"/>
                  <rdf:li rdf:resource="https://identifiers.org/reactomeM/R-ALL-417877"/>
                  <rdf:li rdf:resource="https://identifiers.org/sabiork.compound/1288"/>
                  <rdf:li rdf:resource="https://identifiers.org/sabiorkM/1288"/>
                  <rdf:li rdf:resource="https://identifiers.org/seed.compound/cpd00062"/>
                  <rdf:li rdf:resource="https://identifiers.org/seedM/M_cpd00062"/>
                  <rdf:li rdf:resource="https://identifiers.org/seedM/cpd00062"/>
                  <rdf:li rdf:resource="https://identifiers.org/metanetx.chemical/MNXM1101474"/>
                </rdf:Bag>
              </bqbiol:is>
            </rdf:Description>
          </rdf:RDF>
        </annotation>
      </species>
      <species metaid="meta_M_udpg__91__c__93__" sboTerm="SBO:0000247" id="M_udpg__91__c__93__" name="UDPglucose" compartment="c" hasOnlySubstanceUnits="false" boundaryCondition="false" constant="false" fbc:charge="0" fbc:chemicalFormula="C15H22N2O17P2">
        <annotation>
          <rdf:RDF xmlns:rdf="http://www.w3.org/1999/02/22-rdf-syntax-ns#" xmlns:dcterms="http://purl.org/dc/terms/" xmlns:vCard="http://www.w3.org/2001/vcard-rdf/3.0#" xmlns:vCard4="http://www.w3.org/2006/vcard/ns#" xmlns:bqbiol="http://biomodels.net/biology-qualifiers/" xmlns:bqmodel="http://biomodels.net/model-qualifiers/">
            <rdf:Description rdf:about="#meta_M_udpg__91__c__93__">
              <bqbiol:is>
                <rdf:Bag>
                  <rdf:li rdf:resource="https://identifiers.org/chebi/CHEBI:18066"/>
                  <rdf:li rdf:resource="https://identifiers.org/chebi/CHEBI:46229"/>
                  <rdf:li rdf:resource="https://identifiers.org/chebi/CHEBI:58367"/>
                  <rdf:li rdf:resource="https://identifiers.org/chebi/CHEBI:58885"/>
                  <rdf:li rdf:resource="https://identifiers.org/chebi/13498"/>
                  <rdf:li rdf:resource="https://identifiers.org/chebi/13505"/>
                  <rdf:li rdf:resource="https://identifiers.org/chebi/18066"/>
                  <rdf:li rdf:resource="https://identifiers.org/chebi/22103"/>
                  <rdf:li rdf:resource="https://identifiers.org/chebi/27234"/>
                  <rdf:li rdf:resource="https://identifiers.org/chebi/42885"/>
                  <rdf:li rdf:resource="https://identifiers.org/chebi/46228"/>
                  <rdf:li rdf:resource="https://identifiers.org/chebi/46229"/>
                  <rdf:li rdf:resource="https://identifiers.org/chebi/52249"/>
                  <rdf:li rdf:resource="https://identifiers.org/chebi/58367"/>
                  <rdf:li rdf:resource="https://identifiers.org/chebi/58885"/>
                  <rdf:li rdf:resource="https://identifiers.org/chebi/9845"/>
                  <rdf:li rdf:resource="https://identifiers.org/chebi/9895"/>
                  <rdf:li rdf:resource="https://identifiers.org/bigg.metabolite/udpg"/>
                  <rdf:li rdf:resource="https://identifiers.org/biggM/M_udpg"/>
                  <rdf:li rdf:resource="https://identifiers.org/biggM/udpg"/>
                  <rdf:li rdf:resource="https://identifiers.org/kegg.compound/C00029"/>
                  <rdf:li rdf:resource="https://identifiers.org/keggC/C00029"/>
                  <rdf:li rdf:resource="https://identifiers.org/keggC/M_C00029"/>
                  <rdf:li rdf:resource="https://identifiers.org/metacyc.compound/CPD-12575"/>
                  <rdf:li rdf:resource="https://identifiers.org/metacycM/CPD-12575"/>
                  <rdf:li rdf:resource="https://identifiers.org/reactome/R-ALL-173594"/>
                  <rdf:li rdf:resource="https://identifiers.org/reactome/R-ALL-29410"/>
                  <rdf:li rdf:resource="https://identifiers.org/reactome/R-ALL-417855"/>
                  <rdf:li rdf:resource="https://identifiers.org/reactome/R-ALL-744227"/>
                  <rdf:li rdf:resource="https://identifiers.org/reactomeM/R-ALL-173594"/>
                  <rdf:li rdf:resource="https://identifiers.org/reactomeM/R-ALL-29410"/>
                  <rdf:li rdf:resource="https://identifiers.org/reactomeM/R-ALL-417855"/>
                  <rdf:li rdf:resource="https://identifiers.org/reactomeM/R-ALL-744227"/>
                  <rdf:li rdf:resource="https://identifiers.org/sabiork.compound/1277"/>
                  <rdf:li rdf:resource="https://identifiers.org/sabiork.compound/3918"/>
                  <rdf:li rdf:resource="https://identifiers.org/sabiorkM/1277"/>
                  <rdf:li rdf:resource="https://identifiers.org/sabiorkM/3918"/>
                  <rdf:li rdf:resource="https://identifiers.org/seed.compound/cpd00026"/>
                  <rdf:li rdf:resource="https://identifiers.org/seed.compound/cpd28293"/>
                  <rdf:li rdf:resource="https://identifiers.org/seedM/M_cpd00026"/>
                  <rdf:li rdf:resource="https://identifiers.org/seedM/M_cpd28293"/>
                  <rdf:li rdf:resource="https://identifiers.org/seedM/cpd00026"/>
                  <rdf:li rdf:resource="https://identifiers.org/seedM/cpd28293"/>
                  <rdf:li rdf:resource="https://identifiers.org/metanetx.chemical/MNXM1104702"/>
                </rdf:Bag>
              </bqbiol:is>
            </rdf:Description>
          </rdf:RDF>
        </annotation>
      </species>
      <species metaid="meta_M_g6p__91__c__93__" sboTerm="SBO:0000247" id="M_g6p__91__c__93__" name="D-Glucose 6-phosphate" compartment="c" hasOnlySubstanceUnits="false" boundaryCondition="false" constant="false" fbc:charge="0" fbc:chemicalFormula="C6H11O9P">
        <annotation>
          <rdf:RDF xmlns:rdf="http://www.w3.org/1999/02/22-rdf-syntax-ns#" xmlns:dcterms="http://purl.org/dc/terms/" xmlns:vCard="http://www.w3.org/2001/vcard-rdf/3.0#" xmlns:vCard4="http://www.w3.org/2006/vcard/ns#" xmlns:bqbiol="http://biomodels.net/biology-qualifiers/" xmlns:bqmodel="http://biomodels.net/model-qualifiers/">
            <rdf:Description rdf:about="#meta_M_g6p__91__c__93__">
              <bqbiol:is>
                <rdf:Bag>
                  <rdf:li rdf:resource="https://identifiers.org/chebi/CHEBI:14314"/>
                  <rdf:li rdf:resource="https://identifiers.org/chebi/CHEBI:4170"/>
                  <rdf:li rdf:resource="https://identifiers.org/chebi/CHEBI:61548"/>
                  <rdf:li rdf:resource="https://identifiers.org/chebi/14314"/>
                  <rdf:li rdf:resource="https://identifiers.org/chebi/4170"/>
                  <rdf:li rdf:resource="https://identifiers.org/chebi/61548"/>
                  <rdf:li rdf:resource="https://identifiers.org/bigg.metabolite/g6p"/>
                  <rdf:li rdf:resource="https://identifiers.org/biggM/M_g6p"/>
                  <rdf:li rdf:resource="https://identifiers.org/biggM/g6p"/>
                  <rdf:li rdf:resource="https://identifiers.org/hmdb/HMDB0001401"/>
                  <rdf:li rdf:resource="https://identifiers.org/hmdb/HMDB0001549"/>
                  <rdf:li rdf:resource="https://identifiers.org/hmdb/HMDB0006793"/>
                  <rdf:li rdf:resource="https://identifiers.org/hmdb/HMDB01401"/>
                  <rdf:li rdf:resource="https://identifiers.org/hmdb/HMDB01549"/>
                  <rdf:li rdf:resource="https://identifiers.org/hmdb/HMDB06793"/>
                  <rdf:li rdf:resource="https://identifiers.org/kegg.compound/C00092"/>
                  <rdf:li rdf:resource="https://identifiers.org/keggC/C00092"/>
                  <rdf:li rdf:resource="https://identifiers.org/keggC/M_C00092"/>
                  <rdf:li rdf:resource="https://identifiers.org/metacyc.compound/D-glucopyranose-6-phosphate"/>
                  <rdf:li rdf:resource="https://identifiers.org/metacyc.compound/Glucose-6-phosphate"/>
                  <rdf:li rdf:resource="https://identifiers.org/metacycM/D-glucopyranose-6-phosphate"/>
                  <rdf:li rdf:resource="https://identifiers.org/metacycM/Glucose-6-phosphate"/>
                  <rdf:li rdf:resource="https://identifiers.org/reactome/R-ALL-1629756"/>
                  <rdf:li rdf:resource="https://identifiers.org/reactomeM/R-ALL-1629756"/>
                  <rdf:li rdf:resource="https://identifiers.org/sabiork.compound/1404"/>
                  <rdf:li rdf:resource="https://identifiers.org/sabiork.compound/1405"/>
                  <rdf:li rdf:resource="https://identifiers.org/sabiorkM/1404"/>
                  <rdf:li rdf:resource="https://identifiers.org/sabiorkM/1405"/>
                  <rdf:li rdf:resource="https://identifiers.org/seed.compound/cpd00079"/>
                  <rdf:li rdf:resource="https://identifiers.org/seed.compound/cpd26836"/>
                  <rdf:li rdf:resource="https://identifiers.org/seedM/M_cpd00079"/>
                  <rdf:li rdf:resource="https://identifiers.org/seedM/M_cpd26836"/>
                  <rdf:li rdf:resource="https://identifiers.org/seedM/cpd00079"/>
                  <rdf:li rdf:resource="https://identifiers.org/seedM/cpd26836"/>
                  <rdf:li rdf:resource="https://identifiers.org/metanetx.chemical/MNXM1105858"/>
                </rdf:Bag>
              </bqbiol:is>
            </rdf:Description>
          </rdf:RDF>
        </annotation>
      </species>
      <species metaid="meta_M_ppcoa__91__c__93__" sboTerm="SBO:0000247" id="M_ppcoa__91__c__93__" name="Propanoyl-CoA" compartment="c" hasOnlySubstanceUnits="false" boundaryCondition="false" constant="false" fbc:charge="0" fbc:chemicalFormula="C24H36N7O17P3S">
        <annotation>
          <rdf:RDF xmlns:rdf="http://www.w3.org/1999/02/22-rdf-syntax-ns#" xmlns:dcterms="http://purl.org/dc/terms/" xmlns:vCard="http://www.w3.org/2001/vcard-rdf/3.0#" xmlns:vCard4="http://www.w3.org/2006/vcard/ns#" xmlns:bqbiol="http://biomodels.net/biology-qualifiers/" xmlns:bqmodel="http://biomodels.net/model-qualifiers/">
            <rdf:Description rdf:about="#meta_M_ppcoa__91__c__93__">
              <bqbiol:is>
                <rdf:Bag>
                  <rdf:li rdf:resource="https://identifiers.org/chebi/CHEBI:15539"/>
                  <rdf:li rdf:resource="https://identifiers.org/chebi/CHEBI:57392"/>
                  <rdf:li rdf:resource="https://identifiers.org/chebi/14904"/>
                  <rdf:li rdf:resource="https://identifiers.org/chebi/14907"/>
                  <rdf:li rdf:resource="https://identifiers.org/chebi/15539"/>
                  <rdf:li rdf:resource="https://identifiers.org/chebi/26295"/>
                  <rdf:li rdf:resource="https://identifiers.org/chebi/57392"/>
                  <rdf:li rdf:resource="https://identifiers.org/chebi/8479"/>
                  <rdf:li rdf:resource="https://identifiers.org/slm/SLM:000389157"/>
                  <rdf:li rdf:resource="https://identifiers.org/slm/000389157"/>
                  <rdf:li rdf:resource="https://identifiers.org/bigg.metabolite/ppcoa"/>
                  <rdf:li rdf:resource="https://identifiers.org/biggM/M_ppcoa"/>
                  <rdf:li rdf:resource="https://identifiers.org/biggM/ppcoa"/>
                  <rdf:li rdf:resource="https://identifiers.org/kegg.compound/C00100"/>
                  <rdf:li rdf:resource="https://identifiers.org/keggC/C00100"/>
                  <rdf:li rdf:resource="https://identifiers.org/keggC/M_C00100"/>
                  <rdf:li rdf:resource="https://identifiers.org/lipidmaps/LMFA07050364"/>
                  <rdf:li rdf:resource="https://identifiers.org/lipidmapsM/LMFA07050364"/>
                  <rdf:li rdf:resource="https://identifiers.org/metacyc.compound/PROPIONYL-COA"/>
                  <rdf:li rdf:resource="https://identifiers.org/metacycM/PROPIONYL-COA"/>
                  <rdf:li rdf:resource="https://identifiers.org/reactome/R-ALL-192314"/>
                  <rdf:li rdf:resource="https://identifiers.org/reactome/R-ALL-70843"/>
                  <rdf:li rdf:resource="https://identifiers.org/reactomeM/R-ALL-192314"/>
                  <rdf:li rdf:resource="https://identifiers.org/reactomeM/R-ALL-70843"/>
                  <rdf:li rdf:resource="https://identifiers.org/sabiork.compound/1933"/>
                  <rdf:li rdf:resource="https://identifiers.org/sabiorkM/1933"/>
                  <rdf:li rdf:resource="https://identifiers.org/seed.compound/cpd00086"/>
                  <rdf:li rdf:resource="https://identifiers.org/seedM/M_cpd00086"/>
                  <rdf:li rdf:resource="https://identifiers.org/seedM/cpd00086"/>
                  <rdf:li rdf:resource="https://identifiers.org/metanetx.chemical/MNXM1106156"/>
                </rdf:Bag>
              </bqbiol:is>
            </rdf:Description>
          </rdf:RDF>
        </annotation>
      </species>
      <species metaid="meta_M_2obut__91__c__93__" sboTerm="SBO:0000247" id="M_2obut__91__c__93__" name="2-Oxobutanoate" compartment="c" hasOnlySubstanceUnits="false" boundaryCondition="false" constant="false" fbc:charge="0" fbc:chemicalFormula="C4H5O3">
        <annotation>
          <rdf:RDF xmlns:rdf="http://www.w3.org/1999/02/22-rdf-syntax-ns#" xmlns:dcterms="http://purl.org/dc/terms/" xmlns:vCard="http://www.w3.org/2001/vcard-rdf/3.0#" xmlns:vCard4="http://www.w3.org/2006/vcard/ns#" xmlns:bqbiol="http://biomodels.net/biology-qualifiers/" xmlns:bqmodel="http://biomodels.net/model-qualifiers/">
            <rdf:Description rdf:about="#meta_M_2obut__91__c__93__">
              <bqbiol:is>
                <rdf:Bag>
                  <rdf:li rdf:resource="https://identifiers.org/chebi/CHEBI:144836"/>
                  <rdf:li rdf:resource="https://identifiers.org/chebi/CHEBI:16763"/>
                  <rdf:li rdf:resource="https://identifiers.org/chebi/CHEBI:30831"/>
                  <rdf:li rdf:resource="https://identifiers.org/chebi/11636"/>
                  <rdf:li rdf:resource="https://identifiers.org/chebi/1250"/>
                  <rdf:li rdf:resource="https://identifiers.org/chebi/144836"/>
                  <rdf:li rdf:resource="https://identifiers.org/chebi/16763"/>
                  <rdf:li rdf:resource="https://identifiers.org/chebi/19741"/>
                  <rdf:li rdf:resource="https://identifiers.org/chebi/19743"/>
                  <rdf:li rdf:resource="https://identifiers.org/chebi/30831"/>
                  <rdf:li rdf:resource="https://identifiers.org/chebi/39748"/>
                  <rdf:li rdf:resource="https://identifiers.org/bigg.metabolite/2obut"/>
                  <rdf:li rdf:resource="https://identifiers.org/biggM/2obut"/>
                  <rdf:li rdf:resource="https://identifiers.org/biggM/M_2obut"/>
                  <rdf:li rdf:resource="https://identifiers.org/envipath/32de3cf4-e3e6-4168-956e-32fa5ddb0ce1/compound/1d8dba15-23b7-4916-91ba-3b00be5e4e8b"/>
                  <rdf:li rdf:resource="https://identifiers.org/envipath/650babc9-9d68-4b73-9332-11972ca26f7b/compound/86a149cf-c031-463b-aa33-253fcbde268f"/>
                  <rdf:li rdf:resource="https://identifiers.org/envipathM/32de3cf4-e3e6-4168-956e-32fa5ddb0ce1/compound/1d8dba15-23b7-4916-91ba-3b00be5e4e8b"/>
                  <rdf:li rdf:resource="https://identifiers.org/envipathM/650babc9-9d68-4b73-9332-11972ca26f7b/compound/86a149cf-c031-463b-aa33-253fcbde268f"/>
                  <rdf:li rdf:resource="https://identifiers.org/hmdb/HMDB0000005"/>
                  <rdf:li rdf:resource="https://identifiers.org/hmdb/HMDB00005"/>
                  <rdf:li rdf:resource="https://identifiers.org/hmdb/HMDB0006544"/>
                  <rdf:li rdf:resource="https://identifiers.org/hmdb/HMDB06544"/>
                  <rdf:li rdf:resource="https://identifiers.org/kegg.compound/C00109"/>
                  <rdf:li rdf:resource="https://identifiers.org/keggC/C00109"/>
                  <rdf:li rdf:resource="https://identifiers.org/keggC/M_C00109"/>
                  <rdf:li rdf:resource="https://identifiers.org/lipidmaps/LMFA01060002"/>
                  <rdf:li rdf:resource="https://identifiers.org/lipidmapsM/LMFA01060002"/>
                  <rdf:li rdf:resource="https://identifiers.org/metacyc.compound/2-OXOBUTANOATE"/>
                  <rdf:li rdf:resource="https://identifiers.org/metacycM/2-OXOBUTANOATE"/>
                  <rdf:li rdf:resource="https://identifiers.org/reactome/R-ALL-936714"/>
                  <rdf:li rdf:resource="https://identifiers.org/reactomeM/R-ALL-936714"/>
                  <rdf:li rdf:resource="https://identifiers.org/sabiork.compound/1934"/>
                  <rdf:li rdf:resource="https://identifiers.org/sabiorkM/1934"/>
                  <rdf:li rdf:resource="https://identifiers.org/seed.compound/cpd00094"/>
                  <rdf:li rdf:resource="https://identifiers.org/seedM/M_cpd00094"/>
                  <rdf:li rdf:resource="https://identifiers.org/seedM/cpd00094"/>
                  <rdf:li rdf:resource="https://identifiers.org/metanetx.chemical/MNXM159"/>
                </rdf:Bag>
              </bqbiol:is>
            </rdf:Description>
          </rdf:RDF>
        </annotation>
      </species>
      <species metaid="meta_M_mal__45__L__91__c__93__" sboTerm="SBO:0000247" id="M_mal__45__L__91__c__93__" name="L-Malate" compartment="c" hasOnlySubstanceUnits="false" boundaryCondition="false" constant="false" fbc:charge="0" fbc:chemicalFormula="C4H4O5">
        <annotation>
          <rdf:RDF xmlns:rdf="http://www.w3.org/1999/02/22-rdf-syntax-ns#" xmlns:dcterms="http://purl.org/dc/terms/" xmlns:vCard="http://www.w3.org/2001/vcard-rdf/3.0#" xmlns:vCard4="http://www.w3.org/2006/vcard/ns#" xmlns:bqbiol="http://biomodels.net/biology-qualifiers/" xmlns:bqmodel="http://biomodels.net/model-qualifiers/">
            <rdf:Description rdf:about="#meta_M_mal__45__L__91__c__93__">
              <bqbiol:is>
                <rdf:Bag>
                  <rdf:li rdf:resource="https://identifiers.org/chebi/CHEBI:15589"/>
                  <rdf:li rdf:resource="https://identifiers.org/chebi/CHEBI:30797"/>
                  <rdf:li rdf:resource="https://identifiers.org/chebi/11066"/>
                  <rdf:li rdf:resource="https://identifiers.org/chebi/13140"/>
                  <rdf:li rdf:resource="https://identifiers.org/chebi/15589"/>
                  <rdf:li rdf:resource="https://identifiers.org/chebi/18784"/>
                  <rdf:li rdf:resource="https://identifiers.org/chebi/18785"/>
                  <rdf:li rdf:resource="https://identifiers.org/chebi/30797"/>
                  <rdf:li rdf:resource="https://identifiers.org/chebi/423"/>
                  <rdf:li rdf:resource="https://identifiers.org/bigg.metabolite/mal__L"/>
                  <rdf:li rdf:resource="https://identifiers.org/biggM/M_mal__L"/>
                  <rdf:li rdf:resource="https://identifiers.org/biggM/mal-L"/>
                  <rdf:li rdf:resource="https://identifiers.org/biggM/mal__L"/>
                  <rdf:li rdf:resource="https://identifiers.org/hmdb/HMDB0000156"/>
                  <rdf:li rdf:resource="https://identifiers.org/hmdb/HMDB0000744"/>
                  <rdf:li rdf:resource="https://identifiers.org/hmdb/HMDB00156"/>
                  <rdf:li rdf:resource="https://identifiers.org/hmdb/HMDB00744"/>
                  <rdf:li rdf:resource="https://identifiers.org/kegg.compound/C00149"/>
                  <rdf:li rdf:resource="https://identifiers.org/keggC/C00149"/>
                  <rdf:li rdf:resource="https://identifiers.org/keggC/M_C00149"/>
                  <rdf:li rdf:resource="https://identifiers.org/metacyc.compound/MAL"/>
                  <rdf:li rdf:resource="https://identifiers.org/metacycM/MAL"/>
                  <rdf:li rdf:resource="https://identifiers.org/reactome/R-ALL-113544"/>
                  <rdf:li rdf:resource="https://identifiers.org/reactome/R-ALL-198498"/>
                  <rdf:li rdf:resource="https://identifiers.org/reactomeM/R-ALL-113544"/>
                  <rdf:li rdf:resource="https://identifiers.org/reactomeM/R-ALL-198498"/>
                  <rdf:li rdf:resource="https://identifiers.org/sabiork.compound/1918"/>
                  <rdf:li rdf:resource="https://identifiers.org/sabiorkM/1918"/>
                  <rdf:li rdf:resource="https://identifiers.org/seed.compound/cpd00130"/>
                  <rdf:li rdf:resource="https://identifiers.org/seedM/M_cpd00130"/>
                  <rdf:li rdf:resource="https://identifiers.org/seedM/cpd00130"/>
                  <rdf:li rdf:resource="https://identifiers.org/metanetx.chemical/MNXM1107192"/>
                </rdf:Bag>
              </bqbiol:is>
            </rdf:Description>
          </rdf:RDF>
        </annotation>
      </species>
      <species metaid="meta_M_g3p__91__c__93__" sboTerm="SBO:0000247" id="M_g3p__91__c__93__" name="Glyceraldehyde 3-phosphate" compartment="c" hasOnlySubstanceUnits="false" boundaryCondition="false" constant="false" fbc:charge="0" fbc:chemicalFormula="C3H5O6P">
        <annotation>
          <rdf:RDF xmlns:rdf="http://www.w3.org/1999/02/22-rdf-syntax-ns#" xmlns:dcterms="http://purl.org/dc/terms/" xmlns:vCard="http://www.w3.org/2001/vcard-rdf/3.0#" xmlns:vCard4="http://www.w3.org/2006/vcard/ns#" xmlns:bqbiol="http://biomodels.net/biology-qualifiers/" xmlns:bqmodel="http://biomodels.net/model-qualifiers/">
            <rdf:Description rdf:about="#meta_M_g3p__91__c__93__">
              <bqbiol:is>
                <rdf:Bag>
                  <rdf:li rdf:resource="https://identifiers.org/chebi/CHEBI:17138"/>
                  <rdf:li rdf:resource="https://identifiers.org/chebi/CHEBI:58027"/>
                  <rdf:li rdf:resource="https://identifiers.org/chebi/14333"/>
                  <rdf:li rdf:resource="https://identifiers.org/chebi/17138"/>
                  <rdf:li rdf:resource="https://identifiers.org/chebi/5446"/>
                  <rdf:li rdf:resource="https://identifiers.org/chebi/58027"/>
                  <rdf:li rdf:resource="https://identifiers.org/bigg.metabolite/g3p"/>
                  <rdf:li rdf:resource="https://identifiers.org/biggM/M_g3p"/>
                  <rdf:li rdf:resource="https://identifiers.org/biggM/g3p"/>
                  <rdf:li rdf:resource="https://identifiers.org/hmdb/HMDB0001112"/>
                  <rdf:li rdf:resource="https://identifiers.org/hmdb/HMDB01112"/>
                  <rdf:li rdf:resource="https://identifiers.org/kegg.compound/C00118"/>
                  <rdf:li rdf:resource="https://identifiers.org/keggC/C00661"/>
                  <rdf:li rdf:resource="https://identifiers.org/keggC/M_C00661"/>
                  <rdf:li rdf:resource="https://identifiers.org/metacyc.compound/CPD0-2032"/>
                  <rdf:li rdf:resource="https://identifiers.org/metacycM/CPD0-2032"/>
                  <rdf:li rdf:resource="https://identifiers.org/sabiork.compound/1687"/>
                  <rdf:li rdf:resource="https://identifiers.org/sabiorkM/1687"/>
                  <rdf:li rdf:resource="https://identifiers.org/seed.compound/cpd19005"/>
                  <rdf:li rdf:resource="https://identifiers.org/seedM/M_cpd19005"/>
                  <rdf:li rdf:resource="https://identifiers.org/seedM/cpd19005"/>
                  <rdf:li rdf:resource="https://identifiers.org/metanetx.chemical/MNXM739945"/>
                </rdf:Bag>
              </bqbiol:is>
            </rdf:Description>
          </rdf:RDF>
        </annotation>
      </species>
      <species metaid="meta_M_mthgxl__91__c__93__" sboTerm="SBO:0000247" id="M_mthgxl__91__c__93__" name="Methylglyoxal" compartment="c" hasOnlySubstanceUnits="false" boundaryCondition="false" constant="false" fbc:charge="0" fbc:chemicalFormula="C3H4O2">
        <annotation>
          <rdf:RDF xmlns:rdf="http://www.w3.org/1999/02/22-rdf-syntax-ns#" xmlns:dcterms="http://purl.org/dc/terms/" xmlns:vCard="http://www.w3.org/2001/vcard-rdf/3.0#" xmlns:vCard4="http://www.w3.org/2006/vcard/ns#" xmlns:bqbiol="http://biomodels.net/biology-qualifiers/" xmlns:bqmodel="http://biomodels.net/model-qualifiers/">
            <rdf:Description rdf:about="#meta_M_mthgxl__91__c__93__">
              <bqbiol:is>
                <rdf:Bag>
                  <rdf:li rdf:resource="https://identifiers.org/chebi/CHEBI:17158"/>
                  <rdf:li rdf:resource="https://identifiers.org/chebi/11643"/>
                  <rdf:li rdf:resource="https://identifiers.org/chebi/14599"/>
                  <rdf:li rdf:resource="https://identifiers.org/chebi/17158"/>
                  <rdf:li rdf:resource="https://identifiers.org/chebi/25303"/>
                  <rdf:li rdf:resource="https://identifiers.org/chebi/6875"/>
                  <rdf:li rdf:resource="https://identifiers.org/bigg.metabolite/mthgxl"/>
                  <rdf:li rdf:resource="https://identifiers.org/biggM/M_mthgxl"/>
                  <rdf:li rdf:resource="https://identifiers.org/biggM/mthgxl"/>
                  <rdf:li rdf:resource="https://identifiers.org/envipath/650babc9-9d68-4b73-9332-11972ca26f7b/compound/87b7fac4-f224-43ab-81f4-b95330450174"/>
                  <rdf:li rdf:resource="https://identifiers.org/envipathM/650babc9-9d68-4b73-9332-11972ca26f7b/compound/87b7fac4-f224-43ab-81f4-b95330450174"/>
                  <rdf:li rdf:resource="https://identifiers.org/hmdb/HMDB0001167"/>
                  <rdf:li rdf:resource="https://identifiers.org/hmdb/HMDB01167"/>
                  <rdf:li rdf:resource="https://identifiers.org/kegg.compound/C00546"/>
                  <rdf:li rdf:resource="https://identifiers.org/keggC/C00546"/>
                  <rdf:li rdf:resource="https://identifiers.org/keggC/M_C00546"/>
                  <rdf:li rdf:resource="https://identifiers.org/metacyc.compound/METHYL-GLYOXAL"/>
                  <rdf:li rdf:resource="https://identifiers.org/metacycM/METHYL-GLYOXAL"/>
                  <rdf:li rdf:resource="https://identifiers.org/sabiork.compound/2088"/>
                  <rdf:li rdf:resource="https://identifiers.org/sabiorkM/2088"/>
                  <rdf:li rdf:resource="https://identifiers.org/seed.compound/cpd00428"/>
                  <rdf:li rdf:resource="https://identifiers.org/seedM/M_cpd00428"/>
                  <rdf:li rdf:resource="https://identifiers.org/seedM/cpd00428"/>
                  <rdf:li rdf:resource="https://identifiers.org/metanetx.chemical/MNXM310"/>
                </rdf:Bag>
              </bqbiol:is>
            </rdf:Description>
          </rdf:RDF>
        </annotation>
      </species>
      <species metaid="meta_M_glyald__91__c__93__" sboTerm="SBO:0000247" id="M_glyald__91__c__93__" name="D-Glyceraldehyde" compartment="c" hasOnlySubstanceUnits="false" boundaryCondition="false" constant="false" fbc:charge="0" fbc:chemicalFormula="C3H6O3">
        <annotation>
          <rdf:RDF xmlns:rdf="http://www.w3.org/1999/02/22-rdf-syntax-ns#" xmlns:dcterms="http://purl.org/dc/terms/" xmlns:vCard="http://www.w3.org/2001/vcard-rdf/3.0#" xmlns:vCard4="http://www.w3.org/2006/vcard/ns#" xmlns:bqbiol="http://biomodels.net/biology-qualifiers/" xmlns:bqmodel="http://biomodels.net/model-qualifiers/">
            <rdf:Description rdf:about="#meta_M_glyald__91__c__93__">
              <bqbiol:is>
                <rdf:Bag>
                  <rdf:li rdf:resource="https://identifiers.org/chebi/CHEBI:17378"/>
                  <rdf:li rdf:resource="https://identifiers.org/chebi/12982"/>
                  <rdf:li rdf:resource="https://identifiers.org/chebi/17378"/>
                  <rdf:li rdf:resource="https://identifiers.org/chebi/21025"/>
                  <rdf:li rdf:resource="https://identifiers.org/chebi/39973"/>
                  <rdf:li rdf:resource="https://identifiers.org/chebi/4186"/>
                  <rdf:li rdf:resource="https://identifiers.org/bigg.metabolite/glyald"/>
                  <rdf:li rdf:resource="https://identifiers.org/biggM/M_glyald"/>
                  <rdf:li rdf:resource="https://identifiers.org/biggM/glyald"/>
                  <rdf:li rdf:resource="https://identifiers.org/kegg.compound/C00577"/>
                  <rdf:li rdf:resource="https://identifiers.org/keggC/C00577"/>
                  <rdf:li rdf:resource="https://identifiers.org/keggC/M_C00577"/>
                  <rdf:li rdf:resource="https://identifiers.org/metacyc.compound/GLYCERALD"/>
                  <rdf:li rdf:resource="https://identifiers.org/metacyc.compound/Glyco-CT-Superclass-TRI"/>
                  <rdf:li rdf:resource="https://identifiers.org/metacycM/GLYCERALD"/>
                  <rdf:li rdf:resource="https://identifiers.org/metacycM/Glyco-CT-Superclass-TRI"/>
                  <rdf:li rdf:resource="https://identifiers.org/reactome/R-ALL-30393"/>
                  <rdf:li rdf:resource="https://identifiers.org/reactomeM/R-ALL-30393"/>
                  <rdf:li rdf:resource="https://identifiers.org/sabiork.compound/1409"/>
                  <rdf:li rdf:resource="https://identifiers.org/sabiorkM/1409"/>
                  <rdf:li rdf:resource="https://identifiers.org/seed.compound/cpd00448"/>
                  <rdf:li rdf:resource="https://identifiers.org/seedM/M_cpd00448"/>
                  <rdf:li rdf:resource="https://identifiers.org/seedM/cpd00448"/>
                  <rdf:li rdf:resource="https://identifiers.org/metanetx.chemical/MNXM435"/>
                </rdf:Bag>
              </bqbiol:is>
            </rdf:Description>
          </rdf:RDF>
        </annotation>
      </species>
      <species metaid="meta_M_glyc__91__c__93__" sboTerm="SBO:0000247" id="M_glyc__91__c__93__" name="Glycerol" compartment="c" hasOnlySubstanceUnits="false" boundaryCondition="false" constant="false" fbc:charge="0" fbc:chemicalFormula="C3H8O3">
        <annotation>
          <rdf:RDF xmlns:rdf="http://www.w3.org/1999/02/22-rdf-syntax-ns#" xmlns:dcterms="http://purl.org/dc/terms/" xmlns:vCard="http://www.w3.org/2001/vcard-rdf/3.0#" xmlns:vCard4="http://www.w3.org/2006/vcard/ns#" xmlns:bqbiol="http://biomodels.net/biology-qualifiers/" xmlns:bqmodel="http://biomodels.net/model-qualifiers/">
            <rdf:Description rdf:about="#meta_M_glyc__91__c__93__">
              <bqbiol:is>
                <rdf:Bag>
                  <rdf:li rdf:resource="https://identifiers.org/chebi/CHEBI:17754"/>
                  <rdf:li rdf:resource="https://identifiers.org/chebi/131422"/>
                  <rdf:li rdf:resource="https://identifiers.org/chebi/14334"/>
                  <rdf:li rdf:resource="https://identifiers.org/chebi/17754"/>
                  <rdf:li rdf:resource="https://identifiers.org/chebi/24351"/>
                  <rdf:li rdf:resource="https://identifiers.org/chebi/42998"/>
                  <rdf:li rdf:resource="https://identifiers.org/chebi/5448"/>
                  <rdf:li rdf:resource="https://identifiers.org/bigg.metabolite/glyc"/>
                  <rdf:li rdf:resource="https://identifiers.org/biggM/M_glyc"/>
                  <rdf:li rdf:resource="https://identifiers.org/biggM/glyc"/>
                  <rdf:li rdf:resource="https://identifiers.org/envipath/32de3cf4-e3e6-4168-956e-32fa5ddb0ce1/compound/48edd8a9-6a4a-4900-b0cf-97b1ccaa1125"/>
                  <rdf:li rdf:resource="https://identifiers.org/envipath/650babc9-9d68-4b73-9332-11972ca26f7b/compound/2e8c8093-3269-46b3-be2e-f1df9fdde25c"/>
                  <rdf:li rdf:resource="https://identifiers.org/envipathM/32de3cf4-e3e6-4168-956e-32fa5ddb0ce1/compound/48edd8a9-6a4a-4900-b0cf-97b1ccaa1125"/>
                  <rdf:li rdf:resource="https://identifiers.org/envipathM/650babc9-9d68-4b73-9332-11972ca26f7b/compound/2e8c8093-3269-46b3-be2e-f1df9fdde25c"/>
                  <rdf:li rdf:resource="https://identifiers.org/hmdb/HMDB0000131"/>
                  <rdf:li rdf:resource="https://identifiers.org/hmdb/HMDB00131"/>
                  <rdf:li rdf:resource="https://identifiers.org/kegg.compound/C00116"/>
                  <rdf:li rdf:resource="https://identifiers.org/kegg.drug/D00028"/>
                  <rdf:li rdf:resource="https://identifiers.org/keggC/C00116"/>
                  <rdf:li rdf:resource="https://identifiers.org/keggC/M_C00116"/>
                  <rdf:li rdf:resource="https://identifiers.org/keggD/D00028"/>
                  <rdf:li rdf:resource="https://identifiers.org/keggD/M_D00028"/>
                  <rdf:li rdf:resource="https://identifiers.org/metacyc.compound/GLYCEROL"/>
                  <rdf:li rdf:resource="https://identifiers.org/metacycM/GLYCEROL"/>
                  <rdf:li rdf:resource="https://identifiers.org/reactome/R-ALL-192438"/>
                  <rdf:li rdf:resource="https://identifiers.org/reactome/R-ALL-76116"/>
                  <rdf:li rdf:resource="https://identifiers.org/reactomeM/R-ALL-192438"/>
                  <rdf:li rdf:resource="https://identifiers.org/reactomeM/R-ALL-76116"/>
                  <rdf:li rdf:resource="https://identifiers.org/sabiork.compound/1303"/>
                  <rdf:li rdf:resource="https://identifiers.org/sabiorkM/1303"/>
                  <rdf:li rdf:resource="https://identifiers.org/seed.compound/cpd00100"/>
                  <rdf:li rdf:resource="https://identifiers.org/seedM/M_cpd00100"/>
                  <rdf:li rdf:resource="https://identifiers.org/seedM/cpd00100"/>
                  <rdf:li rdf:resource="https://identifiers.org/metanetx.chemical/MNXM89612"/>
                </rdf:Bag>
              </bqbiol:is>
            </rdf:Description>
          </rdf:RDF>
        </annotation>
      </species>
      <species metaid="meta_M_glyc__45__R__91__c__93__" sboTerm="SBO:0000247" id="M_glyc__45__R__91__c__93__" name="(R)-Glycerate" compartment="c" hasOnlySubstanceUnits="false" boundaryCondition="false" constant="false" fbc:charge="0" fbc:chemicalFormula="C3H5O4">
        <annotation>
          <rdf:RDF xmlns:rdf="http://www.w3.org/1999/02/22-rdf-syntax-ns#" xmlns:dcterms="http://purl.org/dc/terms/" xmlns:vCard="http://www.w3.org/2001/vcard-rdf/3.0#" xmlns:vCard4="http://www.w3.org/2006/vcard/ns#" xmlns:bqbiol="http://biomodels.net/biology-qualifiers/" xmlns:bqmodel="http://biomodels.net/model-qualifiers/">
            <rdf:Description rdf:about="#meta_M_glyc__45__R__91__c__93__">
              <bqbiol:is>
                <rdf:Bag>
                  <rdf:li rdf:resource="https://identifiers.org/chebi/CHEBI:16659"/>
                  <rdf:li rdf:resource="https://identifiers.org/chebi/CHEBI:32398"/>
                  <rdf:li rdf:resource="https://identifiers.org/chebi/10999"/>
                  <rdf:li rdf:resource="https://identifiers.org/chebi/12985"/>
                  <rdf:li rdf:resource="https://identifiers.org/chebi/16659"/>
                  <rdf:li rdf:resource="https://identifiers.org/chebi/21027"/>
                  <rdf:li rdf:resource="https://identifiers.org/chebi/21030"/>
                  <rdf:li rdf:resource="https://identifiers.org/chebi/32398"/>
                  <rdf:li rdf:resource="https://identifiers.org/chebi/4187"/>
                  <rdf:li rdf:resource="https://identifiers.org/chebi/41990"/>
                  <rdf:li rdf:resource="https://identifiers.org/bigg.metabolite/glyc__R"/>
                  <rdf:li rdf:resource="https://identifiers.org/biggM/M_glyc__R"/>
                  <rdf:li rdf:resource="https://identifiers.org/biggM/glyc__R"/>
                  <rdf:li rdf:resource="https://identifiers.org/hmdb/HMDB0000139"/>
                  <rdf:li rdf:resource="https://identifiers.org/hmdb/HMDB00139"/>
                  <rdf:li rdf:resource="https://identifiers.org/kegg.compound/C00258"/>
                  <rdf:li rdf:resource="https://identifiers.org/keggC/C00258"/>
                  <rdf:li rdf:resource="https://identifiers.org/keggC/M_C00258"/>
                  <rdf:li rdf:resource="https://identifiers.org/metacyc.compound/GLYCERATE"/>
                  <rdf:li rdf:resource="https://identifiers.org/metacycM/GLYCERATE"/>
                  <rdf:li rdf:resource="https://identifiers.org/sabiork.compound/1999"/>
                  <rdf:li rdf:resource="https://identifiers.org/sabiork.compound/3917"/>
                  <rdf:li rdf:resource="https://identifiers.org/sabiorkM/1999"/>
                  <rdf:li rdf:resource="https://identifiers.org/sabiorkM/3917"/>
                  <rdf:li rdf:resource="https://identifiers.org/seed.compound/cpd00223"/>
                  <rdf:li rdf:resource="https://identifiers.org/seedM/M_cpd00223"/>
                  <rdf:li rdf:resource="https://identifiers.org/seedM/cpd00223"/>
                  <rdf:li rdf:resource="https://identifiers.org/metanetx.chemical/MNXM732052"/>
                </rdf:Bag>
              </bqbiol:is>
            </rdf:Description>
          </rdf:RDF>
        </annotation>
      </species>
      <species metaid="meta_M_f1p__91__c__93__" sboTerm="SBO:0000247" id="M_f1p__91__c__93__" name="D-Fructose 1-phosphate" compartment="c" hasOnlySubstanceUnits="false" boundaryCondition="false" constant="false" fbc:charge="0" fbc:chemicalFormula="C6H11O9P">
        <annotation>
          <rdf:RDF xmlns:rdf="http://www.w3.org/1999/02/22-rdf-syntax-ns#" xmlns:dcterms="http://purl.org/dc/terms/" xmlns:vCard="http://www.w3.org/2001/vcard-rdf/3.0#" xmlns:vCard4="http://www.w3.org/2006/vcard/ns#" xmlns:bqbiol="http://biomodels.net/biology-qualifiers/" xmlns:bqmodel="http://biomodels.net/model-qualifiers/">
            <rdf:Description rdf:about="#meta_M_f1p__91__c__93__">
              <bqbiol:is>
                <rdf:Bag>
                  <rdf:li rdf:resource="https://identifiers.org/chebi/CHEBI:138881"/>
                  <rdf:li rdf:resource="https://identifiers.org/chebi/CHEBI:139419"/>
                  <rdf:li rdf:resource="https://identifiers.org/chebi/CHEBI:37515"/>
                  <rdf:li rdf:resource="https://identifiers.org/chebi/CHEBI:58674"/>
                  <rdf:li rdf:resource="https://identifiers.org/chebi/138881"/>
                  <rdf:li rdf:resource="https://identifiers.org/chebi/139419"/>
                  <rdf:li rdf:resource="https://identifiers.org/chebi/20930"/>
                  <rdf:li rdf:resource="https://identifiers.org/chebi/37515"/>
                  <rdf:li rdf:resource="https://identifiers.org/chebi/5174"/>
                  <rdf:li rdf:resource="https://identifiers.org/chebi/58674"/>
                  <rdf:li rdf:resource="https://identifiers.org/bigg.metabolite/f1p"/>
                  <rdf:li rdf:resource="https://identifiers.org/biggM/M_f1p"/>
                  <rdf:li rdf:resource="https://identifiers.org/biggM/f1p"/>
                  <rdf:li rdf:resource="https://identifiers.org/hmdb/HMDB0001076"/>
                  <rdf:li rdf:resource="https://identifiers.org/hmdb/HMDB01076"/>
                  <rdf:li rdf:resource="https://identifiers.org/kegg.compound/C01094"/>
                  <rdf:li rdf:resource="https://identifiers.org/keggC/C01094"/>
                  <rdf:li rdf:resource="https://identifiers.org/keggC/M_C01094"/>
                  <rdf:li rdf:resource="https://identifiers.org/metacyc.compound/D-fructofuranose-1-phosphate"/>
                  <rdf:li rdf:resource="https://identifiers.org/metacyc.compound/FRU1P"/>
                  <rdf:li rdf:resource="https://identifiers.org/metacycM/D-fructofuranose-1-phosphate"/>
                  <rdf:li rdf:resource="https://identifiers.org/metacycM/FRU1P"/>
                  <rdf:li rdf:resource="https://identifiers.org/sabiork.compound/1351"/>
                  <rdf:li rdf:resource="https://identifiers.org/sabiork.compound/1458"/>
                  <rdf:li rdf:resource="https://identifiers.org/sabiorkM/1351"/>
                  <rdf:li rdf:resource="https://identifiers.org/sabiorkM/1458"/>
                  <rdf:li rdf:resource="https://identifiers.org/seed.compound/cpd00802"/>
                  <rdf:li rdf:resource="https://identifiers.org/seedM/M_cpd00802"/>
                  <rdf:li rdf:resource="https://identifiers.org/seedM/cpd00802"/>
                  <rdf:li rdf:resource="https://identifiers.org/metanetx.chemical/MNXM1104787"/>
                </rdf:Bag>
              </bqbiol:is>
            </rdf:Description>
          </rdf:RDF>
        </annotation>
      </species>
      <species metaid="meta_M_dhap__91__c__93__" sboTerm="SBO:0000247" id="M_dhap__91__c__93__" name="Dihydroxyacetone phosphate" compartment="c" hasOnlySubstanceUnits="false" boundaryCondition="false" constant="false" fbc:charge="0" fbc:chemicalFormula="C3H5O6P">
        <annotation>
          <rdf:RDF xmlns:rdf="http://www.w3.org/1999/02/22-rdf-syntax-ns#" xmlns:dcterms="http://purl.org/dc/terms/" xmlns:vCard="http://www.w3.org/2001/vcard-rdf/3.0#" xmlns:vCard4="http://www.w3.org/2006/vcard/ns#" xmlns:bqbiol="http://biomodels.net/biology-qualifiers/" xmlns:bqmodel="http://biomodels.net/model-qualifiers/">
            <rdf:Description rdf:about="#meta_M_dhap__91__c__93__">
              <bqbiol:is>
                <rdf:Bag>
                  <rdf:li rdf:resource="https://identifiers.org/chebi/CHEBI:16108"/>
                  <rdf:li rdf:resource="https://identifiers.org/chebi/CHEBI:57642"/>
                  <rdf:li rdf:resource="https://identifiers.org/chebi/14341"/>
                  <rdf:li rdf:resource="https://identifiers.org/chebi/14342"/>
                  <rdf:li rdf:resource="https://identifiers.org/chebi/16108"/>
                  <rdf:li rdf:resource="https://identifiers.org/chebi/24355"/>
                  <rdf:li rdf:resource="https://identifiers.org/chebi/39571"/>
                  <rdf:li rdf:resource="https://identifiers.org/chebi/5454"/>
                  <rdf:li rdf:resource="https://identifiers.org/chebi/57642"/>
                  <rdf:li rdf:resource="https://identifiers.org/bigg.metabolite/dhap"/>
                  <rdf:li rdf:resource="https://identifiers.org/biggM/M_dhap"/>
                  <rdf:li rdf:resource="https://identifiers.org/biggM/dhap"/>
                  <rdf:li rdf:resource="https://identifiers.org/hmdb/HMDB0001473"/>
                  <rdf:li rdf:resource="https://identifiers.org/hmdb/HMDB0011735"/>
                  <rdf:li rdf:resource="https://identifiers.org/hmdb/HMDB01473"/>
                  <rdf:li rdf:resource="https://identifiers.org/hmdb/HMDB11735"/>
                  <rdf:li rdf:resource="https://identifiers.org/kegg.compound/C00111"/>
                  <rdf:li rdf:resource="https://identifiers.org/keggC/C00111"/>
                  <rdf:li rdf:resource="https://identifiers.org/keggC/M_C00111"/>
                  <rdf:li rdf:resource="https://identifiers.org/metacyc.compound/DIHYDROXY-ACETONE-PHOSPHATE"/>
                  <rdf:li rdf:resource="https://identifiers.org/metacycM/DIHYDROXY-ACETONE-PHOSPHATE"/>
                  <rdf:li rdf:resource="https://identifiers.org/reactome/R-ALL-188451"/>
                  <rdf:li rdf:resource="https://identifiers.org/reactome/R-ALL-390404"/>
                  <rdf:li rdf:resource="https://identifiers.org/reactome/R-ALL-75970"/>
                  <rdf:li rdf:resource="https://identifiers.org/reactomeM/R-ALL-188451"/>
                  <rdf:li rdf:resource="https://identifiers.org/reactomeM/R-ALL-390404"/>
                  <rdf:li rdf:resource="https://identifiers.org/reactomeM/R-ALL-75970"/>
                  <rdf:li rdf:resource="https://identifiers.org/sabiork.compound/28"/>
                  <rdf:li rdf:resource="https://identifiers.org/sabiorkM/28"/>
                  <rdf:li rdf:resource="https://identifiers.org/seed.compound/cpd00095"/>
                  <rdf:li rdf:resource="https://identifiers.org/seedM/M_cpd00095"/>
                  <rdf:li rdf:resource="https://identifiers.org/seedM/cpd00095"/>
                  <rdf:li rdf:resource="https://identifiers.org/metanetx.chemical/MNXM77"/>
                </rdf:Bag>
              </bqbiol:is>
            </rdf:Description>
          </rdf:RDF>
        </annotation>
      </species>
      <species metaid="meta_M_rb15bp__91__c__93__" sboTerm="SBO:0000247" id="M_rb15bp__91__c__93__" name="D-Ribulose 1,5-bisphosphate" compartment="c" hasOnlySubstanceUnits="false" boundaryCondition="false" constant="false" fbc:charge="0" fbc:chemicalFormula="C5H8O11P2">
        <annotation>
          <rdf:RDF xmlns:rdf="http://www.w3.org/1999/02/22-rdf-syntax-ns#" xmlns:dcterms="http://purl.org/dc/terms/" xmlns:vCard="http://www.w3.org/2001/vcard-rdf/3.0#" xmlns:vCard4="http://www.w3.org/2006/vcard/ns#" xmlns:bqbiol="http://biomodels.net/biology-qualifiers/" xmlns:bqmodel="http://biomodels.net/model-qualifiers/">
            <rdf:Description rdf:about="#meta_M_rb15bp__91__c__93__">
              <bqbiol:is>
                <rdf:Bag>
                  <rdf:li rdf:resource="https://identifiers.org/bigg.metabolite/rb15bp"/>
                  <rdf:li rdf:resource="https://identifiers.org/biggM/M_rb15bp"/>
                  <rdf:li rdf:resource="https://identifiers.org/biggM/rb15bp"/>
                  <rdf:li rdf:resource="https://identifiers.org/metanetx.chemical/MNXM1106710"/>
                  <rdf:li rdf:resource="https://identifiers.org/kegg.compound/C01182"/>
                </rdf:Bag>
              </bqbiol:is>
            </rdf:Description>
          </rdf:RDF>
        </annotation>
      </species>
      <species metaid="meta_M_3pg__91__c__93__" sboTerm="SBO:0000247" id="M_3pg__91__c__93__" name="3-Phospho-D-glycerate" compartment="c" hasOnlySubstanceUnits="false" boundaryCondition="false" constant="false" fbc:charge="0" fbc:chemicalFormula="C3H4O7P">
        <annotation>
          <rdf:RDF xmlns:rdf="http://www.w3.org/1999/02/22-rdf-syntax-ns#" xmlns:dcterms="http://purl.org/dc/terms/" xmlns:vCard="http://www.w3.org/2001/vcard-rdf/3.0#" xmlns:vCard4="http://www.w3.org/2006/vcard/ns#" xmlns:bqbiol="http://biomodels.net/biology-qualifiers/" xmlns:bqmodel="http://biomodels.net/model-qualifiers/">
            <rdf:Description rdf:about="#meta_M_3pg__91__c__93__">
              <bqbiol:is>
                <rdf:Bag>
                  <rdf:li rdf:resource="https://identifiers.org/chebi/CHEBI:17050"/>
                  <rdf:li rdf:resource="https://identifiers.org/chebi/CHEBI:17794"/>
                  <rdf:li rdf:resource="https://identifiers.org/chebi/CHEBI:57998"/>
                  <rdf:li rdf:resource="https://identifiers.org/chebi/CHEBI:58272"/>
                  <rdf:li rdf:resource="https://identifiers.org/chebi/CHEBI:88005"/>
                  <rdf:li rdf:resource="https://identifiers.org/chebi/11879"/>
                  <rdf:li rdf:resource="https://identifiers.org/chebi/11880"/>
                  <rdf:li rdf:resource="https://identifiers.org/chebi/11882"/>
                  <rdf:li rdf:resource="https://identifiers.org/chebi/12987"/>
                  <rdf:li rdf:resource="https://identifiers.org/chebi/1657"/>
                  <rdf:li rdf:resource="https://identifiers.org/chebi/1659"/>
                  <rdf:li rdf:resource="https://identifiers.org/chebi/17050"/>
                  <rdf:li rdf:resource="https://identifiers.org/chebi/17794"/>
                  <rdf:li rdf:resource="https://identifiers.org/chebi/21029"/>
                  <rdf:li rdf:resource="https://identifiers.org/chebi/24345"/>
                  <rdf:li rdf:resource="https://identifiers.org/chebi/40016"/>
                  <rdf:li rdf:resource="https://identifiers.org/chebi/57998"/>
                  <rdf:li rdf:resource="https://identifiers.org/chebi/58272"/>
                  <rdf:li rdf:resource="https://identifiers.org/chebi/88005"/>
                  <rdf:li rdf:resource="https://identifiers.org/chebi/88352"/>
                  <rdf:li rdf:resource="https://identifiers.org/bigg.metabolite/3pg"/>
                  <rdf:li rdf:resource="https://identifiers.org/biggM/3pg"/>
                  <rdf:li rdf:resource="https://identifiers.org/biggM/M_3pg"/>
                  <rdf:li rdf:resource="https://identifiers.org/hmdb/HMDB0000807"/>
                  <rdf:li rdf:resource="https://identifiers.org/hmdb/HMDB0060180"/>
                  <rdf:li rdf:resource="https://identifiers.org/hmdb/HMDB00807"/>
                  <rdf:li rdf:resource="https://identifiers.org/hmdb/HMDB60180"/>
                  <rdf:li rdf:resource="https://identifiers.org/kegg.compound/C00197"/>
                  <rdf:li rdf:resource="https://identifiers.org/keggC/C00197"/>
                  <rdf:li rdf:resource="https://identifiers.org/keggC/C00597"/>
                  <rdf:li rdf:resource="https://identifiers.org/keggC/M_C00197"/>
                  <rdf:li rdf:resource="https://identifiers.org/keggC/M_C00597"/>
                  <rdf:li rdf:resource="https://identifiers.org/metacyc.compound/G3P"/>
                  <rdf:li rdf:resource="https://identifiers.org/metacycM/G3P"/>
                  <rdf:li rdf:resource="https://identifiers.org/reactome/R-ALL-29728"/>
                  <rdf:li rdf:resource="https://identifiers.org/reactomeM/R-ALL-29728"/>
                  <rdf:li rdf:resource="https://identifiers.org/sabiork.compound/21216"/>
                  <rdf:li rdf:resource="https://identifiers.org/sabiork.compound/30"/>
                  <rdf:li rdf:resource="https://identifiers.org/sabiorkM/21216"/>
                  <rdf:li rdf:resource="https://identifiers.org/sabiorkM/30"/>
                  <rdf:li rdf:resource="https://identifiers.org/seed.compound/cpd00169"/>
                  <rdf:li rdf:resource="https://identifiers.org/seed.compound/cpd30741"/>
                  <rdf:li rdf:resource="https://identifiers.org/seedM/M_cpd00169"/>
                  <rdf:li rdf:resource="https://identifiers.org/seedM/M_cpd30741"/>
                  <rdf:li rdf:resource="https://identifiers.org/seedM/cpd00169"/>
                  <rdf:li rdf:resource="https://identifiers.org/seedM/cpd30741"/>
                  <rdf:li rdf:resource="https://identifiers.org/metanetx.chemical/MNXM727604"/>
                </rdf:Bag>
              </bqbiol:is>
            </rdf:Description>
          </rdf:RDF>
        </annotation>
      </species>
      <species metaid="meta_M_2pglyc__91__c__93__" sboTerm="SBO:0000247" id="M_2pglyc__91__c__93__" name="2-Phosphoglycolate" compartment="c" hasOnlySubstanceUnits="false" boundaryCondition="false" constant="false" fbc:charge="0" fbc:chemicalFormula="C2H2O6P">
        <annotation>
          <rdf:RDF xmlns:rdf="http://www.w3.org/1999/02/22-rdf-syntax-ns#" xmlns:dcterms="http://purl.org/dc/terms/" xmlns:vCard="http://www.w3.org/2001/vcard-rdf/3.0#" xmlns:vCard4="http://www.w3.org/2006/vcard/ns#" xmlns:bqbiol="http://biomodels.net/biology-qualifiers/" xmlns:bqmodel="http://biomodels.net/model-qualifiers/">
            <rdf:Description rdf:about="#meta_M_2pglyc__91__c__93__">
              <bqbiol:is>
                <rdf:Bag>
                  <rdf:li rdf:resource="https://identifiers.org/chebi/CHEBI:17150"/>
                  <rdf:li rdf:resource="https://identifiers.org/chebi/CHEBI:19763"/>
                  <rdf:li rdf:resource="https://identifiers.org/chebi/CHEBI:58033"/>
                  <rdf:li rdf:resource="https://identifiers.org/chebi/11652"/>
                  <rdf:li rdf:resource="https://identifiers.org/chebi/1268"/>
                  <rdf:li rdf:resource="https://identifiers.org/chebi/17150"/>
                  <rdf:li rdf:resource="https://identifiers.org/chebi/19763"/>
                  <rdf:li rdf:resource="https://identifiers.org/chebi/19764"/>
                  <rdf:li rdf:resource="https://identifiers.org/chebi/44849"/>
                  <rdf:li rdf:resource="https://identifiers.org/chebi/58033"/>
                  <rdf:li rdf:resource="https://identifiers.org/bigg.metabolite/2pglyc"/>
                  <rdf:li rdf:resource="https://identifiers.org/biggM/2pglyc"/>
                  <rdf:li rdf:resource="https://identifiers.org/biggM/M_2pglyc"/>
                  <rdf:li rdf:resource="https://identifiers.org/hmdb/HMDB0000816"/>
                  <rdf:li rdf:resource="https://identifiers.org/hmdb/HMDB0060148"/>
                  <rdf:li rdf:resource="https://identifiers.org/hmdb/HMDB00816"/>
                  <rdf:li rdf:resource="https://identifiers.org/hmdb/HMDB60148"/>
                  <rdf:li rdf:resource="https://identifiers.org/kegg.compound/C00988"/>
                  <rdf:li rdf:resource="https://identifiers.org/keggC/C00988"/>
                  <rdf:li rdf:resource="https://identifiers.org/keggC/M_C00988"/>
                  <rdf:li rdf:resource="https://identifiers.org/metacyc.compound/CPD-67"/>
                  <rdf:li rdf:resource="https://identifiers.org/metacycM/CPD-67"/>
                  <rdf:li rdf:resource="https://identifiers.org/sabiork.compound/1350"/>
                  <rdf:li rdf:resource="https://identifiers.org/sabiorkM/1350"/>
                  <rdf:li rdf:resource="https://identifiers.org/seed.compound/cpd00727"/>
                  <rdf:li rdf:resource="https://identifiers.org/seedM/M_cpd00727"/>
                  <rdf:li rdf:resource="https://identifiers.org/seedM/cpd00727"/>
                  <rdf:li rdf:resource="https://identifiers.org/metanetx.chemical/MNXM2074"/>
                </rdf:Bag>
              </bqbiol:is>
            </rdf:Description>
          </rdf:RDF>
        </annotation>
      </species>
      <species metaid="meta_M_glyclt__91__c__93__" sboTerm="SBO:0000247" id="M_glyclt__91__c__93__" name="Glycolate" compartment="c" hasOnlySubstanceUnits="false" boundaryCondition="false" constant="false" fbc:charge="0" fbc:chemicalFormula="C2H3O3">
        <annotation>
          <rdf:RDF xmlns:rdf="http://www.w3.org/1999/02/22-rdf-syntax-ns#" xmlns:dcterms="http://purl.org/dc/terms/" xmlns:vCard="http://www.w3.org/2001/vcard-rdf/3.0#" xmlns:vCard4="http://www.w3.org/2006/vcard/ns#" xmlns:bqbiol="http://biomodels.net/biology-qualifiers/" xmlns:bqmodel="http://biomodels.net/model-qualifiers/">
            <rdf:Description rdf:about="#meta_M_glyclt__91__c__93__">
              <bqbiol:is>
                <rdf:Bag>
                  <rdf:li rdf:resource="https://identifiers.org/chebi/CHEBI:17497"/>
                  <rdf:li rdf:resource="https://identifiers.org/chebi/CHEBI:29805"/>
                  <rdf:li rdf:resource="https://identifiers.org/chebi/14348"/>
                  <rdf:li rdf:resource="https://identifiers.org/chebi/17497"/>
                  <rdf:li rdf:resource="https://identifiers.org/chebi/24388"/>
                  <rdf:li rdf:resource="https://identifiers.org/chebi/24390"/>
                  <rdf:li rdf:resource="https://identifiers.org/chebi/29805"/>
                  <rdf:li rdf:resource="https://identifiers.org/chebi/42865"/>
                  <rdf:li rdf:resource="https://identifiers.org/chebi/5475"/>
                  <rdf:li rdf:resource="https://identifiers.org/bigg.metabolite/glyclt"/>
                  <rdf:li rdf:resource="https://identifiers.org/biggM/M_glyclt"/>
                  <rdf:li rdf:resource="https://identifiers.org/biggM/glyclt"/>
                  <rdf:li rdf:resource="https://identifiers.org/envipath/32de3cf4-e3e6-4168-956e-32fa5ddb0ce1/compound/65f8bf08-1b83-49cd-8f44-8591a6b78f5f"/>
                  <rdf:li rdf:resource="https://identifiers.org/envipath/4fd7f3e0-dd25-43ac-9453-dda3e52396e4/compound/8b8341da-ab0c-4974-87a5-7515166e2965"/>
                  <rdf:li rdf:resource="https://identifiers.org/envipath/5882df9c-dae1-4d80-a40e-db4724271456/compound/fadcee01-99f5-4203-9a94-43ad453f2124"/>
                  <rdf:li rdf:resource="https://identifiers.org/envipath/650babc9-9d68-4b73-9332-11972ca26f7b/compound/9a241561-612f-4e82-99c8-d4ce30c862bf"/>
                  <rdf:li rdf:resource="https://identifiers.org/envipathM/32de3cf4-e3e6-4168-956e-32fa5ddb0ce1/compound/65f8bf08-1b83-49cd-8f44-8591a6b78f5f"/>
                  <rdf:li rdf:resource="https://identifiers.org/envipathM/4fd7f3e0-dd25-43ac-9453-dda3e52396e4/compound/8b8341da-ab0c-4974-87a5-7515166e2965"/>
                  <rdf:li rdf:resource="https://identifiers.org/envipathM/5882df9c-dae1-4d80-a40e-db4724271456/compound/fadcee01-99f5-4203-9a94-43ad453f2124"/>
                  <rdf:li rdf:resource="https://identifiers.org/envipathM/650babc9-9d68-4b73-9332-11972ca26f7b/compound/9a241561-612f-4e82-99c8-d4ce30c862bf"/>
                  <rdf:li rdf:resource="https://identifiers.org/hmdb/HMDB0000115"/>
                  <rdf:li rdf:resource="https://identifiers.org/hmdb/HMDB0003035"/>
                  <rdf:li rdf:resource="https://identifiers.org/hmdb/HMDB00115"/>
                  <rdf:li rdf:resource="https://identifiers.org/hmdb/HMDB03035"/>
                  <rdf:li rdf:resource="https://identifiers.org/kegg.compound/C00160"/>
                  <rdf:li rdf:resource="https://identifiers.org/keggC/C00160"/>
                  <rdf:li rdf:resource="https://identifiers.org/keggC/M_C00160"/>
                  <rdf:li rdf:resource="https://identifiers.org/metacyc.compound/GLYCOLLATE"/>
                  <rdf:li rdf:resource="https://identifiers.org/metacyc.compound/Ketoaldonates"/>
                  <rdf:li rdf:resource="https://identifiers.org/metacycM/GLYCOLLATE"/>
                  <rdf:li rdf:resource="https://identifiers.org/metacycM/Ketoaldonates"/>
                  <rdf:li rdf:resource="https://identifiers.org/reactome/R-ALL-389822"/>
                  <rdf:li rdf:resource="https://identifiers.org/reactomeM/R-ALL-389822"/>
                  <rdf:li rdf:resource="https://identifiers.org/sabiork.compound/1953"/>
                  <rdf:li rdf:resource="https://identifiers.org/sabiorkM/1953"/>
                  <rdf:li rdf:resource="https://identifiers.org/seed.compound/cpd00139"/>
                  <rdf:li rdf:resource="https://identifiers.org/seed.compound/cpd12347"/>
                  <rdf:li rdf:resource="https://identifiers.org/seedM/M_cpd00139"/>
                  <rdf:li rdf:resource="https://identifiers.org/seedM/M_cpd12347"/>
                  <rdf:li rdf:resource="https://identifiers.org/seedM/cpd00139"/>
                  <rdf:li rdf:resource="https://identifiers.org/seedM/cpd12347"/>
                  <rdf:li rdf:resource="https://identifiers.org/metanetx.chemical/MNXM222"/>
                </rdf:Bag>
              </bqbiol:is>
            </rdf:Description>
          </rdf:RDF>
        </annotation>
      </species>
      <species metaid="meta_M_udpglcur__91__c__93__" sboTerm="SBO:0000247" id="M_udpglcur__91__c__93__" name="UDP-D-glucuronate" compartment="c" hasOnlySubstanceUnits="false" boundaryCondition="false" constant="false" fbc:charge="0" fbc:chemicalFormula="C15H19N2O18P2">
        <annotation>
          <rdf:RDF xmlns:rdf="http://www.w3.org/1999/02/22-rdf-syntax-ns#" xmlns:dcterms="http://purl.org/dc/terms/" xmlns:vCard="http://www.w3.org/2001/vcard-rdf/3.0#" xmlns:vCard4="http://www.w3.org/2006/vcard/ns#" xmlns:bqbiol="http://biomodels.net/biology-qualifiers/" xmlns:bqmodel="http://biomodels.net/model-qualifiers/">
            <rdf:Description rdf:about="#meta_M_udpglcur__91__c__93__">
              <bqbiol:is>
                <rdf:Bag>
                  <rdf:li rdf:resource="https://identifiers.org/chebi/CHEBI:17200"/>
                  <rdf:li rdf:resource="https://identifiers.org/chebi/CHEBI:58052"/>
                  <rdf:li rdf:resource="https://identifiers.org/chebi/13489"/>
                  <rdf:li rdf:resource="https://identifiers.org/chebi/13506"/>
                  <rdf:li rdf:resource="https://identifiers.org/chebi/17200"/>
                  <rdf:li rdf:resource="https://identifiers.org/chebi/22104"/>
                  <rdf:li rdf:resource="https://identifiers.org/chebi/46309"/>
                  <rdf:li rdf:resource="https://identifiers.org/chebi/58052"/>
                  <rdf:li rdf:resource="https://identifiers.org/chebi/9846"/>
                  <rdf:li rdf:resource="https://identifiers.org/bigg.metabolite/udpglcur"/>
                  <rdf:li rdf:resource="https://identifiers.org/biggM/M_udpglcur"/>
                  <rdf:li rdf:resource="https://identifiers.org/biggM/udpglcur"/>
                  <rdf:li rdf:resource="https://identifiers.org/hmdb/HMDB0000935"/>
                  <rdf:li rdf:resource="https://identifiers.org/hmdb/HMDB0001384"/>
                  <rdf:li rdf:resource="https://identifiers.org/hmdb/HMDB00935"/>
                  <rdf:li rdf:resource="https://identifiers.org/hmdb/HMDB01384"/>
                  <rdf:li rdf:resource="https://identifiers.org/kegg.compound/C00167"/>
                  <rdf:li rdf:resource="https://identifiers.org/keggC/C00167"/>
                  <rdf:li rdf:resource="https://identifiers.org/keggC/M_C00167"/>
                  <rdf:li rdf:resource="https://identifiers.org/metacyc.compound/UDP-GLUCURONATE"/>
                  <rdf:li rdf:resource="https://identifiers.org/metacycM/UDP-GLUCURONATE"/>
                  <rdf:li rdf:resource="https://identifiers.org/reactome/R-ALL-158601"/>
                  <rdf:li rdf:resource="https://identifiers.org/reactome/R-ALL-174384"/>
                  <rdf:li rdf:resource="https://identifiers.org/reactome/R-ALL-1889970"/>
                  <rdf:li rdf:resource="https://identifiers.org/reactomeM/R-ALL-158601"/>
                  <rdf:li rdf:resource="https://identifiers.org/reactomeM/R-ALL-174384"/>
                  <rdf:li rdf:resource="https://identifiers.org/reactomeM/R-ALL-1889970"/>
                  <rdf:li rdf:resource="https://identifiers.org/sabiork.compound/22782"/>
                  <rdf:li rdf:resource="https://identifiers.org/sabiork.compound/3916"/>
                  <rdf:li rdf:resource="https://identifiers.org/sabiorkM/22782"/>
                  <rdf:li rdf:resource="https://identifiers.org/sabiorkM/3916"/>
                  <rdf:li rdf:resource="https://identifiers.org/seed.compound/cpd00144"/>
                  <rdf:li rdf:resource="https://identifiers.org/seedM/M_cpd00144"/>
                  <rdf:li rdf:resource="https://identifiers.org/seedM/cpd00144"/>
                  <rdf:li rdf:resource="https://identifiers.org/metanetx.chemical/MNXM1104890"/>
                </rdf:Bag>
              </bqbiol:is>
            </rdf:Description>
          </rdf:RDF>
        </annotation>
      </species>
      <species metaid="meta_M_udpgal__91__c__93__" sboTerm="SBO:0000247" id="M_udpgal__91__c__93__" name="UDPgalactose" compartment="c" hasOnlySubstanceUnits="false" boundaryCondition="false" constant="false" fbc:charge="0" fbc:chemicalFormula="C15H22N2O17P2">
        <annotation>
          <rdf:RDF xmlns:rdf="http://www.w3.org/1999/02/22-rdf-syntax-ns#" xmlns:dcterms="http://purl.org/dc/terms/" xmlns:vCard="http://www.w3.org/2001/vcard-rdf/3.0#" xmlns:vCard4="http://www.w3.org/2006/vcard/ns#" xmlns:bqbiol="http://biomodels.net/biology-qualifiers/" xmlns:bqmodel="http://biomodels.net/model-qualifiers/">
            <rdf:Description rdf:about="#meta_M_udpgal__91__c__93__">
              <bqbiol:is>
                <rdf:Bag>
                  <rdf:li rdf:resource="https://identifiers.org/chebi/CHEBI:18307"/>
                  <rdf:li rdf:resource="https://identifiers.org/chebi/CHEBI:58439"/>
                  <rdf:li rdf:resource="https://identifiers.org/chebi/CHEBI:66914"/>
                  <rdf:li rdf:resource="https://identifiers.org/chebi/CHEBI:67119"/>
                  <rdf:li rdf:resource="https://identifiers.org/chebi/13487"/>
                  <rdf:li rdf:resource="https://identifiers.org/chebi/13495"/>
                  <rdf:li rdf:resource="https://identifiers.org/chebi/18307"/>
                  <rdf:li rdf:resource="https://identifiers.org/chebi/22100"/>
                  <rdf:li rdf:resource="https://identifiers.org/chebi/42751"/>
                  <rdf:li rdf:resource="https://identifiers.org/chebi/58439"/>
                  <rdf:li rdf:resource="https://identifiers.org/chebi/66914"/>
                  <rdf:li rdf:resource="https://identifiers.org/chebi/67119"/>
                  <rdf:li rdf:resource="https://identifiers.org/chebi/9811"/>
                  <rdf:li rdf:resource="https://identifiers.org/bigg.metabolite/udpgal"/>
                  <rdf:li rdf:resource="https://identifiers.org/biggM/M_udpgal"/>
                  <rdf:li rdf:resource="https://identifiers.org/biggM/udpgal"/>
                  <rdf:li rdf:resource="https://identifiers.org/hmdb/HMDB0000302"/>
                  <rdf:li rdf:resource="https://identifiers.org/hmdb/HMDB00302"/>
                  <rdf:li rdf:resource="https://identifiers.org/hmdb/HMDB0062573"/>
                  <rdf:li rdf:resource="https://identifiers.org/hmdb/HMDB62573"/>
                  <rdf:li rdf:resource="https://identifiers.org/kegg.compound/C00052"/>
                  <rdf:li rdf:resource="https://identifiers.org/keggC/C00052"/>
                  <rdf:li rdf:resource="https://identifiers.org/keggC/M_C00052"/>
                  <rdf:li rdf:resource="https://identifiers.org/metacyc.compound/CPD-14553"/>
                  <rdf:li rdf:resource="https://identifiers.org/metacycM/CPD-14553"/>
                  <rdf:li rdf:resource="https://identifiers.org/reactome/R-ALL-1981137"/>
                  <rdf:li rdf:resource="https://identifiers.org/reactome/R-ALL-29452"/>
                  <rdf:li rdf:resource="https://identifiers.org/reactome/R-ALL-735682"/>
                  <rdf:li rdf:resource="https://identifiers.org/reactomeM/R-ALL-1981137"/>
                  <rdf:li rdf:resource="https://identifiers.org/reactomeM/R-ALL-29452"/>
                  <rdf:li rdf:resource="https://identifiers.org/reactomeM/R-ALL-735682"/>
                  <rdf:li rdf:resource="https://identifiers.org/sabiork.compound/1283"/>
                  <rdf:li rdf:resource="https://identifiers.org/sabiork.compound/3919"/>
                  <rdf:li rdf:resource="https://identifiers.org/sabiorkM/1283"/>
                  <rdf:li rdf:resource="https://identifiers.org/sabiorkM/3919"/>
                  <rdf:li rdf:resource="https://identifiers.org/seed.compound/cpd00043"/>
                  <rdf:li rdf:resource="https://identifiers.org/seed.compound/cpd30770"/>
                  <rdf:li rdf:resource="https://identifiers.org/seedM/M_cpd00043"/>
                  <rdf:li rdf:resource="https://identifiers.org/seedM/M_cpd30770"/>
                  <rdf:li rdf:resource="https://identifiers.org/seedM/cpd00043"/>
                  <rdf:li rdf:resource="https://identifiers.org/seedM/cpd30770"/>
                  <rdf:li rdf:resource="https://identifiers.org/metanetx.chemical/MNXM1104754"/>
                </rdf:Bag>
              </bqbiol:is>
            </rdf:Description>
          </rdf:RDF>
        </annotation>
      </species>
      <species metaid="meta_M_pep__91__c__93__" sboTerm="SBO:0000247" id="M_pep__91__c__93__" name="Phosphoenolpyruvate" compartment="c" hasOnlySubstanceUnits="false" boundaryCondition="false" constant="false" fbc:charge="0" fbc:chemicalFormula="C3H2O6P">
        <annotation>
          <rdf:RDF xmlns:rdf="http://www.w3.org/1999/02/22-rdf-syntax-ns#" xmlns:dcterms="http://purl.org/dc/terms/" xmlns:vCard="http://www.w3.org/2001/vcard-rdf/3.0#" xmlns:vCard4="http://www.w3.org/2006/vcard/ns#" xmlns:bqbiol="http://biomodels.net/biology-qualifiers/" xmlns:bqmodel="http://biomodels.net/model-qualifiers/">
            <rdf:Description rdf:about="#meta_M_pep__91__c__93__">
              <bqbiol:is>
                <rdf:Bag>
                  <rdf:li rdf:resource="https://identifiers.org/chebi/CHEBI:18021"/>
                  <rdf:li rdf:resource="https://identifiers.org/chebi/CHEBI:44897"/>
                  <rdf:li rdf:resource="https://identifiers.org/chebi/CHEBI:58702"/>
                  <rdf:li rdf:resource="https://identifiers.org/chebi/14812"/>
                  <rdf:li rdf:resource="https://identifiers.org/chebi/18021"/>
                  <rdf:li rdf:resource="https://identifiers.org/chebi/26054"/>
                  <rdf:li rdf:resource="https://identifiers.org/chebi/26055"/>
                  <rdf:li rdf:resource="https://identifiers.org/chebi/44894"/>
                  <rdf:li rdf:resource="https://identifiers.org/chebi/44897"/>
                  <rdf:li rdf:resource="https://identifiers.org/chebi/58702"/>
                  <rdf:li rdf:resource="https://identifiers.org/chebi/8147"/>
                  <rdf:li rdf:resource="https://identifiers.org/bigg.metabolite/pep"/>
                  <rdf:li rdf:resource="https://identifiers.org/biggM/M_pep"/>
                  <rdf:li rdf:resource="https://identifiers.org/biggM/pep"/>
                  <rdf:li rdf:resource="https://identifiers.org/hmdb/HMDB0000263"/>
                  <rdf:li rdf:resource="https://identifiers.org/hmdb/HMDB00263"/>
                  <rdf:li rdf:resource="https://identifiers.org/kegg.compound/C00074"/>
                  <rdf:li rdf:resource="https://identifiers.org/keggC/C00074"/>
                  <rdf:li rdf:resource="https://identifiers.org/keggC/M_C00074"/>
                  <rdf:li rdf:resource="https://identifiers.org/metacyc.compound/PHOSPHO-ENOL-PYRUVATE"/>
                  <rdf:li rdf:resource="https://identifiers.org/metacycM/PHOSPHO-ENOL-PYRUVATE"/>
                  <rdf:li rdf:resource="https://identifiers.org/reactome/R-ALL-29492"/>
                  <rdf:li rdf:resource="https://identifiers.org/reactome/R-ALL-372364"/>
                  <rdf:li rdf:resource="https://identifiers.org/reactomeM/R-ALL-29492"/>
                  <rdf:li rdf:resource="https://identifiers.org/reactomeM/R-ALL-372364"/>
                  <rdf:li rdf:resource="https://identifiers.org/sabiork.compound/32"/>
                  <rdf:li rdf:resource="https://identifiers.org/sabiorkM/32"/>
                  <rdf:li rdf:resource="https://identifiers.org/seed.compound/cpd00061"/>
                  <rdf:li rdf:resource="https://identifiers.org/seedM/M_cpd00061"/>
                  <rdf:li rdf:resource="https://identifiers.org/seedM/cpd00061"/>
                  <rdf:li rdf:resource="https://identifiers.org/metanetx.chemical/MNXM73"/>
                </rdf:Bag>
              </bqbiol:is>
            </rdf:Description>
          </rdf:RDF>
        </annotation>
      </species>
      <species metaid="meta_M_uaccg__91__c__93__" sboTerm="SBO:0000247" id="M_uaccg__91__c__93__" name="UDP-N-acetylglucosamine enolpyruvate" compartment="c" hasOnlySubstanceUnits="false" boundaryCondition="false" constant="false" fbc:charge="0" fbc:chemicalFormula="C20H26N3O19P2">
        <annotation>
          <rdf:RDF xmlns:rdf="http://www.w3.org/1999/02/22-rdf-syntax-ns#" xmlns:dcterms="http://purl.org/dc/terms/" xmlns:vCard="http://www.w3.org/2001/vcard-rdf/3.0#" xmlns:vCard4="http://www.w3.org/2006/vcard/ns#" xmlns:bqbiol="http://biomodels.net/biology-qualifiers/" xmlns:bqmodel="http://biomodels.net/model-qualifiers/">
            <rdf:Description rdf:about="#meta_M_uaccg__91__c__93__">
              <bqbiol:is>
                <rdf:Bag>
                  <rdf:li rdf:resource="https://identifiers.org/chebi/CHEBI:16435"/>
                  <rdf:li rdf:resource="https://identifiers.org/chebi/CHEBI:57771"/>
                  <rdf:li rdf:resource="https://identifiers.org/chebi/CHEBI:68483"/>
                  <rdf:li rdf:resource="https://identifiers.org/chebi/CHEBI:68507"/>
                  <rdf:li rdf:resource="https://identifiers.org/chebi/13466"/>
                  <rdf:li rdf:resource="https://identifiers.org/chebi/13467"/>
                  <rdf:li rdf:resource="https://identifiers.org/chebi/16435"/>
                  <rdf:li rdf:resource="https://identifiers.org/chebi/22110"/>
                  <rdf:li rdf:resource="https://identifiers.org/chebi/57771"/>
                  <rdf:li rdf:resource="https://identifiers.org/chebi/68483"/>
                  <rdf:li rdf:resource="https://identifiers.org/chebi/68507"/>
                  <rdf:li rdf:resource="https://identifiers.org/chebi/9818"/>
                  <rdf:li rdf:resource="https://identifiers.org/bigg.metabolite/uaccg"/>
                  <rdf:li rdf:resource="https://identifiers.org/biggM/M_uaccg"/>
                  <rdf:li rdf:resource="https://identifiers.org/biggM/uaccg"/>
                  <rdf:li rdf:resource="https://identifiers.org/kegg.compound/C04631"/>
                  <rdf:li rdf:resource="https://identifiers.org/keggC/C04631"/>
                  <rdf:li rdf:resource="https://identifiers.org/keggC/M_C04631"/>
                  <rdf:li rdf:resource="https://identifiers.org/metacyc.compound/UDP-ACETYL-CARBOXYVINYL-GLUCOSAMINE"/>
                  <rdf:li rdf:resource="https://identifiers.org/metacycM/UDP-ACETYL-CARBOXYVINYL-GLUCOSAMINE"/>
                  <rdf:li rdf:resource="https://identifiers.org/sabiork.compound/7450"/>
                  <rdf:li rdf:resource="https://identifiers.org/sabiorkM/7450"/>
                  <rdf:li rdf:resource="https://identifiers.org/seed.compound/cpd02820"/>
                  <rdf:li rdf:resource="https://identifiers.org/seedM/M_cpd02820"/>
                  <rdf:li rdf:resource="https://identifiers.org/seedM/cpd02820"/>
                  <rdf:li rdf:resource="https://identifiers.org/metanetx.chemical/MNXM731472"/>
                </rdf:Bag>
              </bqbiol:is>
            </rdf:Description>
          </rdf:RDF>
        </annotation>
      </species>
      <species metaid="meta_M_uamr__91__c__93__" sboTerm="SBO:0000247" id="M_uamr__91__c__93__" name="UDP-MurNAc" compartment="c" hasOnlySubstanceUnits="false" boundaryCondition="false" constant="false" fbc:charge="0" fbc:chemicalFormula="C20H28N3O19P2">
        <annotation>
          <rdf:RDF xmlns:rdf="http://www.w3.org/1999/02/22-rdf-syntax-ns#" xmlns:dcterms="http://purl.org/dc/terms/" xmlns:vCard="http://www.w3.org/2001/vcard-rdf/3.0#" xmlns:vCard4="http://www.w3.org/2006/vcard/ns#" xmlns:bqbiol="http://biomodels.net/biology-qualifiers/" xmlns:bqmodel="http://biomodels.net/model-qualifiers/">
            <rdf:Description rdf:about="#meta_M_uamr__91__c__93__">
              <bqbiol:is>
                <rdf:Bag>
                  <rdf:li rdf:resource="https://identifiers.org/chebi/CHEBI:17882"/>
                  <rdf:li rdf:resource="https://identifiers.org/chebi/CHEBI:58309"/>
                  <rdf:li rdf:resource="https://identifiers.org/chebi/CHEBI:70757"/>
                  <rdf:li rdf:resource="https://identifiers.org/chebi/CHEBI:70765"/>
                  <rdf:li rdf:resource="https://identifiers.org/chebi/CHEBI:88385"/>
                  <rdf:li rdf:resource="https://identifiers.org/chebi/13458"/>
                  <rdf:li rdf:resource="https://identifiers.org/chebi/13477"/>
                  <rdf:li rdf:resource="https://identifiers.org/chebi/17882"/>
                  <rdf:li rdf:resource="https://identifiers.org/chebi/22120"/>
                  <rdf:li rdf:resource="https://identifiers.org/chebi/58309"/>
                  <rdf:li rdf:resource="https://identifiers.org/chebi/70757"/>
                  <rdf:li rdf:resource="https://identifiers.org/chebi/70765"/>
                  <rdf:li rdf:resource="https://identifiers.org/chebi/88385"/>
                  <rdf:li rdf:resource="https://identifiers.org/chebi/9827"/>
                  <rdf:li rdf:resource="https://identifiers.org/bigg.metabolite/uamr"/>
                  <rdf:li rdf:resource="https://identifiers.org/biggM/M_uamr"/>
                  <rdf:li rdf:resource="https://identifiers.org/biggM/uamr"/>
                  <rdf:li rdf:resource="https://identifiers.org/hmdb/HMDB0011720"/>
                  <rdf:li rdf:resource="https://identifiers.org/hmdb/HMDB11720"/>
                  <rdf:li rdf:resource="https://identifiers.org/kegg.compound/C01050"/>
                  <rdf:li rdf:resource="https://identifiers.org/keggC/C01050"/>
                  <rdf:li rdf:resource="https://identifiers.org/keggC/M_C01050"/>
                  <rdf:li rdf:resource="https://identifiers.org/metacyc.compound/UDP-N-ACETYLMURAMATE"/>
                  <rdf:li rdf:resource="https://identifiers.org/metacycM/UDP-N-ACETYLMURAMATE"/>
                  <rdf:li rdf:resource="https://identifiers.org/sabiork.compound/2230"/>
                  <rdf:li rdf:resource="https://identifiers.org/sabiorkM/2230"/>
                  <rdf:li rdf:resource="https://identifiers.org/seed.compound/cpd00773"/>
                  <rdf:li rdf:resource="https://identifiers.org/seedM/M_cpd00773"/>
                  <rdf:li rdf:resource="https://identifiers.org/seedM/cpd00773"/>
                  <rdf:li rdf:resource="https://identifiers.org/metanetx.chemical/MNXM1107410"/>
                </rdf:Bag>
              </bqbiol:is>
            </rdf:Description>
          </rdf:RDF>
        </annotation>
      </species>
      <species metaid="meta_M_man6p__91__c__93__" sboTerm="SBO:0000247" id="M_man6p__91__c__93__" name="D-Mannose 6-phosphate" compartment="c" hasOnlySubstanceUnits="false" boundaryCondition="false" constant="false" fbc:charge="0" fbc:chemicalFormula="C6H11O9P">
        <annotation>
          <rdf:RDF xmlns:rdf="http://www.w3.org/1999/02/22-rdf-syntax-ns#" xmlns:dcterms="http://purl.org/dc/terms/" xmlns:vCard="http://www.w3.org/2001/vcard-rdf/3.0#" xmlns:vCard4="http://www.w3.org/2006/vcard/ns#" xmlns:bqbiol="http://biomodels.net/biology-qualifiers/" xmlns:bqmodel="http://biomodels.net/model-qualifiers/">
            <rdf:Description rdf:about="#meta_M_man6p__91__c__93__">
              <bqbiol:is>
                <rdf:Bag>
                  <rdf:li rdf:resource="https://identifiers.org/chebi/CHEBI:43896"/>
                  <rdf:li rdf:resource="https://identifiers.org/chebi/CHEBI:48066"/>
                  <rdf:li rdf:resource="https://identifiers.org/chebi/CHEBI:58735"/>
                  <rdf:li rdf:resource="https://identifiers.org/chebi/CHEBI:60332"/>
                  <rdf:li rdf:resource="https://identifiers.org/chebi/12328"/>
                  <rdf:li rdf:resource="https://identifiers.org/chebi/43894"/>
                  <rdf:li rdf:resource="https://identifiers.org/chebi/43896"/>
                  <rdf:li rdf:resource="https://identifiers.org/chebi/48066"/>
                  <rdf:li rdf:resource="https://identifiers.org/chebi/58735"/>
                  <rdf:li rdf:resource="https://identifiers.org/chebi/60332"/>
                  <rdf:li rdf:resource="https://identifiers.org/bigg.metabolite/man6p"/>
                  <rdf:li rdf:resource="https://identifiers.org/biggM/M_man6p"/>
                  <rdf:li rdf:resource="https://identifiers.org/biggM/man6p"/>
                  <rdf:li rdf:resource="https://identifiers.org/kegg.compound/C00275"/>
                  <rdf:li rdf:resource="https://identifiers.org/keggC/C00275"/>
                  <rdf:li rdf:resource="https://identifiers.org/keggC/M_C00275"/>
                  <rdf:li rdf:resource="https://identifiers.org/metacyc.compound/CPD-15979"/>
                  <rdf:li rdf:resource="https://identifiers.org/metacyc.compound/MANNOSE-6P"/>
                  <rdf:li rdf:resource="https://identifiers.org/metacycM/CPD-15979"/>
                  <rdf:li rdf:resource="https://identifiers.org/metacycM/MANNOSE-6P"/>
                  <rdf:li rdf:resource="https://identifiers.org/sabiork.compound/1323"/>
                  <rdf:li rdf:resource="https://identifiers.org/sabiork.compound/24709"/>
                  <rdf:li rdf:resource="https://identifiers.org/sabiorkM/1323"/>
                  <rdf:li rdf:resource="https://identifiers.org/sabiorkM/24709"/>
                  <rdf:li rdf:resource="https://identifiers.org/seed.compound/cpd00235"/>
                  <rdf:li rdf:resource="https://identifiers.org/seedM/M_cpd00235"/>
                  <rdf:li rdf:resource="https://identifiers.org/seedM/cpd00235"/>
                  <rdf:li rdf:resource="https://identifiers.org/metanetx.chemical/MNXM1105857"/>
                </rdf:Bag>
              </bqbiol:is>
            </rdf:Description>
          </rdf:RDF>
        </annotation>
      </species>
      <species metaid="meta_M_f6p__91__c__93__" sboTerm="SBO:0000247" id="M_f6p__91__c__93__" name="D-Fructose 6-phosphate" compartment="c" hasOnlySubstanceUnits="false" boundaryCondition="false" constant="false" fbc:charge="0" fbc:chemicalFormula="C6H11O9P">
        <annotation>
          <rdf:RDF xmlns:rdf="http://www.w3.org/1999/02/22-rdf-syntax-ns#" xmlns:dcterms="http://purl.org/dc/terms/" xmlns:vCard="http://www.w3.org/2001/vcard-rdf/3.0#" xmlns:vCard4="http://www.w3.org/2006/vcard/ns#" xmlns:bqbiol="http://biomodels.net/biology-qualifiers/" xmlns:bqmodel="http://biomodels.net/model-qualifiers/">
            <rdf:Description rdf:about="#meta_M_f6p__91__c__93__">
              <bqbiol:is>
                <rdf:Bag>
                  <rdf:li rdf:resource="https://identifiers.org/chebi/CHEBI:16084"/>
                  <rdf:li rdf:resource="https://identifiers.org/chebi/CHEBI:57634"/>
                  <rdf:li rdf:resource="https://identifiers.org/chebi/CHEBI:61527"/>
                  <rdf:li rdf:resource="https://identifiers.org/chebi/CHEBI:61553"/>
                  <rdf:li rdf:resource="https://identifiers.org/chebi/10375"/>
                  <rdf:li rdf:resource="https://identifiers.org/chebi/12352"/>
                  <rdf:li rdf:resource="https://identifiers.org/chebi/16084"/>
                  <rdf:li rdf:resource="https://identifiers.org/chebi/22768"/>
                  <rdf:li rdf:resource="https://identifiers.org/chebi/42378"/>
                  <rdf:li rdf:resource="https://identifiers.org/chebi/57634"/>
                  <rdf:li rdf:resource="https://identifiers.org/chebi/61527"/>
                  <rdf:li rdf:resource="https://identifiers.org/chebi/61553"/>
                  <rdf:li rdf:resource="https://identifiers.org/bigg.metabolite/f6p"/>
                  <rdf:li rdf:resource="https://identifiers.org/biggM/M_f6p"/>
                  <rdf:li rdf:resource="https://identifiers.org/biggM/f6p"/>
                  <rdf:li rdf:resource="https://identifiers.org/hmdb/HMDB0003971"/>
                  <rdf:li rdf:resource="https://identifiers.org/hmdb/HMDB03971"/>
                  <rdf:li rdf:resource="https://identifiers.org/kegg.compound/C00085"/>
                  <rdf:li rdf:resource="https://identifiers.org/keggC/C00085"/>
                  <rdf:li rdf:resource="https://identifiers.org/keggC/C05345"/>
                  <rdf:li rdf:resource="https://identifiers.org/keggC/M_C00085"/>
                  <rdf:li rdf:resource="https://identifiers.org/keggC/M_C05345"/>
                  <rdf:li rdf:resource="https://identifiers.org/metacyc.compound/CPD-18719"/>
                  <rdf:li rdf:resource="https://identifiers.org/metacyc.compound/FRUCTOSE-6P"/>
                  <rdf:li rdf:resource="https://identifiers.org/metacycM/CPD-18719"/>
                  <rdf:li rdf:resource="https://identifiers.org/metacycM/FRUCTOSE-6P"/>
                  <rdf:li rdf:resource="https://identifiers.org/reactome/R-ALL-29512"/>
                  <rdf:li rdf:resource="https://identifiers.org/reactomeM/R-ALL-29512"/>
                  <rdf:li rdf:resource="https://identifiers.org/sabiork.compound/25"/>
                  <rdf:li rdf:resource="https://identifiers.org/sabiorkM/25"/>
                  <rdf:li rdf:resource="https://identifiers.org/seed.compound/cpd00072"/>
                  <rdf:li rdf:resource="https://identifiers.org/seed.compound/cpd19035"/>
                  <rdf:li rdf:resource="https://identifiers.org/seedM/M_cpd00072"/>
                  <rdf:li rdf:resource="https://identifiers.org/seedM/M_cpd19035"/>
                  <rdf:li rdf:resource="https://identifiers.org/seedM/cpd00072"/>
                  <rdf:li rdf:resource="https://identifiers.org/seedM/cpd19035"/>
                  <rdf:li rdf:resource="https://identifiers.org/metanetx.chemical/MNXM1107898"/>
                </rdf:Bag>
              </bqbiol:is>
            </rdf:Description>
          </rdf:RDF>
        </annotation>
      </species>
      <species metaid="meta_M_man1p__91__c__93__" sboTerm="SBO:0000247" id="M_man1p__91__c__93__" name="D-Mannose 1-phosphate" compartment="c" hasOnlySubstanceUnits="false" boundaryCondition="false" constant="false" fbc:charge="0" fbc:chemicalFormula="C6H11O9P">
        <annotation>
          <rdf:RDF xmlns:rdf="http://www.w3.org/1999/02/22-rdf-syntax-ns#" xmlns:dcterms="http://purl.org/dc/terms/" xmlns:vCard="http://www.w3.org/2001/vcard-rdf/3.0#" xmlns:vCard4="http://www.w3.org/2006/vcard/ns#" xmlns:bqbiol="http://biomodels.net/biology-qualifiers/" xmlns:bqmodel="http://biomodels.net/model-qualifiers/">
            <rdf:Description rdf:about="#meta_M_man1p__91__c__93__">
              <bqbiol:is>
                <rdf:Bag>
                  <rdf:li rdf:resource="https://identifiers.org/chebi/CHEBI:18205"/>
                  <rdf:li rdf:resource="https://identifiers.org/chebi/CHEBI:35374"/>
                  <rdf:li rdf:resource="https://identifiers.org/chebi/CHEBI:58409"/>
                  <rdf:li rdf:resource="https://identifiers.org/chebi/10261"/>
                  <rdf:li rdf:resource="https://identifiers.org/chebi/12327"/>
                  <rdf:li rdf:resource="https://identifiers.org/chebi/18205"/>
                  <rdf:li rdf:resource="https://identifiers.org/chebi/21058"/>
                  <rdf:li rdf:resource="https://identifiers.org/chebi/22404"/>
                  <rdf:li rdf:resource="https://identifiers.org/chebi/35374"/>
                  <rdf:li rdf:resource="https://identifiers.org/chebi/4210"/>
                  <rdf:li rdf:resource="https://identifiers.org/chebi/43854"/>
                  <rdf:li rdf:resource="https://identifiers.org/chebi/58409"/>
                  <rdf:li rdf:resource="https://identifiers.org/bigg.metabolite/man1p"/>
                  <rdf:li rdf:resource="https://identifiers.org/biggM/M_man1p"/>
                  <rdf:li rdf:resource="https://identifiers.org/biggM/man1p"/>
                  <rdf:li rdf:resource="https://identifiers.org/hmdb/HMDB0001436"/>
                  <rdf:li rdf:resource="https://identifiers.org/hmdb/HMDB0006330"/>
                  <rdf:li rdf:resource="https://identifiers.org/hmdb/HMDB01436"/>
                  <rdf:li rdf:resource="https://identifiers.org/hmdb/HMDB06330"/>
                  <rdf:li rdf:resource="https://identifiers.org/kegg.compound/C00636"/>
                  <rdf:li rdf:resource="https://identifiers.org/keggC/C00636"/>
                  <rdf:li rdf:resource="https://identifiers.org/keggC/M_C00636"/>
                  <rdf:li rdf:resource="https://identifiers.org/metacyc.compound/MANNOSE-1P"/>
                  <rdf:li rdf:resource="https://identifiers.org/metacycM/MANNOSE-1P"/>
                  <rdf:li rdf:resource="https://identifiers.org/reactome/R-ALL-532531"/>
                  <rdf:li rdf:resource="https://identifiers.org/reactomeM/R-ALL-532531"/>
                  <rdf:li rdf:resource="https://identifiers.org/sabiork.compound/1342"/>
                  <rdf:li rdf:resource="https://identifiers.org/sabiork.compound/1489"/>
                  <rdf:li rdf:resource="https://identifiers.org/sabiorkM/1342"/>
                  <rdf:li rdf:resource="https://identifiers.org/sabiorkM/1489"/>
                  <rdf:li rdf:resource="https://identifiers.org/seed.compound/cpd00485"/>
                  <rdf:li rdf:resource="https://identifiers.org/seedM/M_cpd00485"/>
                  <rdf:li rdf:resource="https://identifiers.org/seedM/cpd00485"/>
                  <rdf:li rdf:resource="https://identifiers.org/metanetx.chemical/MNXM1106057"/>
                </rdf:Bag>
              </bqbiol:is>
            </rdf:Description>
          </rdf:RDF>
        </annotation>
      </species>
      <species metaid="meta_M_gdpmann__91__c__93__" sboTerm="SBO:0000247" id="M_gdpmann__91__c__93__" name="GDP-D-mannose" compartment="c" hasOnlySubstanceUnits="false" boundaryCondition="false" constant="false" fbc:charge="0" fbc:chemicalFormula="C16H23N5O16P2">
        <annotation>
          <rdf:RDF xmlns:rdf="http://www.w3.org/1999/02/22-rdf-syntax-ns#" xmlns:dcterms="http://purl.org/dc/terms/" xmlns:vCard="http://www.w3.org/2001/vcard-rdf/3.0#" xmlns:vCard4="http://www.w3.org/2006/vcard/ns#" xmlns:bqbiol="http://biomodels.net/biology-qualifiers/" xmlns:bqmodel="http://biomodels.net/model-qualifiers/">
            <rdf:Description rdf:about="#meta_M_gdpmann__91__c__93__">
              <bqbiol:is>
                <rdf:Bag>
                  <rdf:li rdf:resource="https://identifiers.org/chebi/CHEBI:15820"/>
                  <rdf:li rdf:resource="https://identifiers.org/chebi/CHEBI:57527"/>
                  <rdf:li rdf:resource="https://identifiers.org/chebi/13328"/>
                  <rdf:li rdf:resource="https://identifiers.org/chebi/13333"/>
                  <rdf:li rdf:resource="https://identifiers.org/chebi/13340"/>
                  <rdf:li rdf:resource="https://identifiers.org/chebi/15820"/>
                  <rdf:li rdf:resource="https://identifiers.org/chebi/21159"/>
                  <rdf:li rdf:resource="https://identifiers.org/chebi/42729"/>
                  <rdf:li rdf:resource="https://identifiers.org/chebi/5225"/>
                  <rdf:li rdf:resource="https://identifiers.org/chebi/57527"/>
                  <rdf:li rdf:resource="https://identifiers.org/bigg.metabolite/gdpmann"/>
                  <rdf:li rdf:resource="https://identifiers.org/biggM/M_gdpmann"/>
[truncated: 4,745,941 more chars]
