# Supplementary material for: A Genome-Scale Metabolic Model of Methanoperedens nitroreducens: Assessing Bioenergetics and Thermodynamic Feasibility
Source: Metabolites. 2022 Mar 31;12(4):314. doi: 10.3390/metabo12040314 (PMC9024614; doi:10.3390/metabo12040314)
Supplement: Supplementary file 1 [file metabolites-12-00314-s001.zip › Data Sheet S2 iMN22HE.json]

{
"metabolites":[
{
"id":"ala-L[c]",
"name":"L-Alanine",
"compartment":"c",
"charge":0,
"formula":"C3H7NO2",
"annotation":{
"bigg.metabolite":"ala__L",
"biggM":[
"M_ala__L",
"ala-L",
"ala__L"
],
"chebi":[
"CHEBI:16977",
"CHEBI:32431",
"CHEBI:32432",
"CHEBI:57972",
"CHEBI:76050",
"13069",
"16977",
"21216",
"32431",
"32432",
"40734",
"40735",
"46308",
"57972",
"6171",
"76050"
],
"envipath":"650babc9-9d68-4b73-9332-11972ca26f7b/compound/1aad160f-1c5e-48e0-9473-6305321b31ed",
"envipathM":"650babc9-9d68-4b73-9332-11972ca26f7b/compound/1aad160f-1c5e-48e0-9473-6305321b31ed",
"hmdb":[
"HMDB0000161",
"HMDB00161"
],
"kegg.compound":"C00041",
"kegg.drug":"D00012",
"keggC":[
"C00041",
"M_C00041"
],
"keggD":[
"D00012",
"M_D00012"
],
"metacyc.compound":"L-ALPHA-ALANINE",
"metacycM":"L-ALPHA-ALANINE",
"metanetx.chemical":"MNXM1105732",
"reactome":[
"R-ALL-29432",
"R-ALL-352036",
"R-ALL-379697",
"R-ALL-389664"
],
"reactomeM":[
"R-ALL-29432",
"R-ALL-352036",
"R-ALL-379697",
"R-ALL-389664"
],
"sabiork.compound":"67",
"sabiorkM":"67",
"sbo":"SBO:0000247",
"seed.compound":"cpd00035",
"seedM":[
"M_cpd00035",
"cpd00035"
]
}
},
{
"id":"nad[c]",
"name":"Nicotinamide adenine dinucleotide",
"compartment":"c",
"charge":0,
"formula":"C21H26N7O14P2",
"annotation":{
"bigg.metabolite":"nad",
"biggM":[
"M_nad",
"nad"
],
"chebi":[
"CHEBI:15846",
"CHEBI:44215",
"CHEBI:57540",
"13393",
"13394",
"15846",
"21901",
"44214",
"44215",
"44281",
"57540",
"7422"
],
"hmdb":[
"HMDB0000902",
"HMDB00902"
],
"kegg.compound":"C00003",
"kegg.drug":"D00002",
"keggC":[
"C00003",
"M_C00003"
],
"keggD":[
"D00002",
"M_D00002"
],
"metacyc.compound":"NAD",
"metacycM":"NAD",
"metanetx.chemical":"MNXM8",
"reactome":[
"R-ALL-113526",
"R-ALL-192307",
"R-ALL-194653",
"R-ALL-29360",
"R-ALL-352330",
"R-ALL-427523"
],
"reactomeM":[
"R-ALL-113526",
"R-ALL-192307",
"R-ALL-194653",
"R-ALL-29360",
"R-ALL-352330",
"R-ALL-427523"
],
"sabiork.compound":"37",
"sabiorkM":"37",
"sbo":"SBO:0000247",
"seed.compound":"cpd00003",
"seedM":[
"M_cpd00003",
"cpd00003"
]
}
},
{
"id":"h2o[c]",
"name":"H2O",
"compartment":"c",
"charge":0,
"formula":"H2O",
"annotation":{
"bigg.metabolite":"h2o",
"biggM":[
"M_h2o",
"h2o"
],
"chebi":[
"CHEBI:15377",
"CHEBI:29374",
"CHEBI:29375",
"CHEBI:33806",
"CHEBI:33811",
"CHEBI:33813",
"CHEBI:41981",
"10743",
"13352",
"15377",
"27313",
"29373",
"29374",
"29375",
"33806",
"33811",
"33813",
"41979",
"41981",
"42043",
"42857",
"43228",
"44292",
"44701",
"44819",
"5585"
],
"envipath":[
"5882df9c-dae1-4d80-a40e-db4724271456/compound/969d0227-3069-4e44-9525-7ae7bad84170",
"650babc9-9d68-4b73-9332-11972ca26f7b/compound/799908db-b8c9-4982-86cb-1f225e2ad08c",
"650babc9-9d68-4b73-9332-11972ca26f7b/compound/e7f34a8e-cded-4793-b6d5-792335b38636"
],
"envipathM":[
"5882df9c-dae1-4d80-a40e-db4724271456/compound/969d0227-3069-4e44-9525-7ae7bad84170",
"650babc9-9d68-4b73-9332-11972ca26f7b/compound/799908db-b8c9-4982-86cb-1f225e2ad08c",
"650babc9-9d68-4b73-9332-11972ca26f7b/compound/e7f34a8e-cded-4793-b6d5-792335b38636"
],
"hmdb":[
"HMDB0002111",
"HMDB02111"
],
"kegg.compound":"C00001",
"kegg.drug":[
"D00001",
"D03703",
"D06249",
"D06322"
],
"keggC":[
"C00001",
"M_C00001"
],
"keggD":[
"D00001",
"D03703",
"D06249",
"D06322",
"M_D00001",
"M_D03703",
"M_D06249",
"M_D06322"
],
"metacyc.compound":"WATER",
"metacycM":"WATER",
"metanetx.chemical":"WATER",
"reactome":[
"R-ALL-109276",
"R-ALL-113518",
"R-ALL-113519",
"R-ALL-113521",
"R-ALL-141343",
"R-ALL-1605715",
"R-ALL-189422",
"R-ALL-2022884",
"R-ALL-2429665",
"R-ALL-29356",
"R-ALL-351603",
"R-ALL-5668574"
],
"reactomeM":[
"R-ALL-109276",
"R-ALL-113518",
"R-ALL-113519",
"R-ALL-113521",
"R-ALL-141343",
"R-ALL-1605715",
"R-ALL-189422",
"R-ALL-2022884",
"R-ALL-2429665",
"R-ALL-29356",
"R-ALL-351603",
"R-ALL-5668574"
],
"sabiork.compound":"40",
"sabiorkM":"40",
"sbo":"SBO:0000247",
"seed.compound":"cpd00001",
"seedM":[
"M_cpd00001",
"cpd00001"
]
}
},
{
"id":"pyr[c]",
"name":"Pyruvate",
"compartment":"c",
"charge":0,
"formula":"C3H3O3",
"annotation":{
"bigg.metabolite":"pyr",
"biggM":[
"M_pyr",
"pyr"
],
"chebi":[
"CHEBI:15361",
"CHEBI:177913",
"CHEBI:32816",
"14987",
"15361",
"177913",
"26462",
"26466",
"32816",
"45253",
"8685"
],
"envipath":[
"32de3cf4-e3e6-4168-956e-32fa5ddb0ce1/compound/dc01020e-8c7e-4087-9f56-cf8c962b7437",
"650babc9-9d68-4b73-9332-11972ca26f7b/compound/ccc99777-54dc-42d4-a97e-009b780d3905"
],
"envipathM":[
"32de3cf4-e3e6-4168-956e-32fa5ddb0ce1/compound/dc01020e-8c7e-4087-9f56-cf8c962b7437",
"650babc9-9d68-4b73-9332-11972ca26f7b/compound/ccc99777-54dc-42d4-a97e-009b780d3905"
],
"hmdb":[
"HMDB0000243",
"HMDB00243"
],
"kegg.compound":"C00022",
"keggC":[
"C00022",
"M_C00022"
],
"lipidmaps":"LMFA01060077",
"lipidmapsM":"LMFA01060077",
"metacyc.compound":"PYRUVATE",
"metacycM":"PYRUVATE",
"metanetx.chemical":"MNXM23",
"reactome":[
"R-ALL-113557",
"R-ALL-29398",
"R-ALL-389680",
"R-ALL-429750"
],
"reactomeM":[
"R-ALL-113557",
"R-ALL-29398",
"R-ALL-389680",
"R-ALL-429750"
],
"sabiork.compound":"33",
"sabiorkM":"33",
"sbo":"SBO:0000247",
"seed.compound":"cpd00020",
"seedM":[
"M_cpd00020",
"cpd00020"
]
}
},
{
"id":"nh4[c]",
"name":"Ammonium",
"compartment":"c",
"charge":0,
"formula":"H4N",
"annotation":{
"bigg.metabolite":[
"nh3",
"nh4"
],
"biggM":[
"M_nh3",
"M_nh4",
"nh3",
"nh4"
],
"chebi":[
"CHEBI:135980",
"CHEBI:16134",
"CHEBI:28938",
"13405",
"13406",
"13407",
"135980",
"13771",
"16134",
"22533",
"22534",
"28938",
"44269",
"44284",
"44404",
"49783",
"7434",
"7435"
],
"envipath":[
"32de3cf4-e3e6-4168-956e-32fa5ddb0ce1/compound/41e4c903-407f-49f7-bf6b-0a94d39fa3a7",
"5882df9c-dae1-4d80-a40e-db4724271456/compound/27a89bdf-42f7-478f-91d8-e39881581096",
"650babc9-9d68-4b73-9332-11972ca26f7b/compound/96667bd9-aeae-4e8f-89d3-100d0396af05"
],
"envipathM":[
"32de3cf4-e3e6-4168-956e-32fa5ddb0ce1/compound/41e4c903-407f-49f7-bf6b-0a94d39fa3a7",
"5882df9c-dae1-4d80-a40e-db4724271456/compound/27a89bdf-42f7-478f-91d8-e39881581096",
"650babc9-9d68-4b73-9332-11972ca26f7b/compound/96667bd9-aeae-4e8f-89d3-100d0396af05"
],
"hmdb":[
"HMDB0000051",
"HMDB00051",
"HMDB0041827",
"HMDB41827"
],
"kegg.compound":"C01342",
"kegg.drug":[
"D02915",
"D02916"
],
"keggC":[
"C00014",
"C01342",
"M_C00014",
"M_C01342"
],
"keggD":[
"D02915",
"D02916",
"M_D02915",
"M_D02916"
],
"metacyc.compound":[
"AMMONIA",
"AMMONIUM"
],
"metacycM":[
"AMMONIA",
"AMMONIUM"
],
"metanetx.chemical":"MNXM729302",
"reactome":[
"R-ALL-113561",
"R-ALL-140912",
"R-ALL-2022135",
"R-ALL-29382",
"R-ALL-31633",
"R-ALL-389843",
"R-ALL-76230"
],
"reactomeM":[
"R-ALL-113561",
"R-ALL-140912",
"R-ALL-2022135",
"R-ALL-29382",
"R-ALL-31633",
"R-ALL-389843",
"R-ALL-76230"
],
"sabiork.compound":[
"1268",
"43"
],
"sabiorkM":[
"1268",
"43"
],
"sbo":"SBO:0000247",
"seed.compound":[
"cpd00013",
"cpd19013"
],
"seedM":[
"M_cpd00013",
"M_cpd19013",
"cpd00013",
"cpd19013"
]
}
},
{
"id":"nadh[c]",
"name":"Nicotinamide adenine dinucleotide - reduced",
"compartment":"c",
"charge":0,
"formula":"C21H27N7O14P2",
"annotation":{
"bigg.metabolite":"nadh",
"biggM":[
"M_nadh",
"nadh"
],
"chebi":[
"CHEBI:16908",
"CHEBI:57945",
"13395",
"13396",
"16908",
"21902",
"44216",
"57945",
"7423"
],
"hmdb":[
"HMDB0001487",
"HMDB01487"
],
"kegg.compound":"C00004",
"keggC":[
"C00004",
"M_C00004"
],
"metacyc.compound":"NADH",
"metacycM":"NADH",
"metanetx.chemical":"MNXM10",
"reactome":[
"R-ALL-192305",
"R-ALL-194697",
"R-ALL-29362",
"R-ALL-73473"
],
"reactomeM":[
"R-ALL-192305",
"R-ALL-194697",
"R-ALL-29362",
"R-ALL-73473"
],
"sabiork.compound":"38",
"sabiorkM":"38",
"sbo":"SBO:0000247",
"seed.compound":"cpd00004",
"seedM":[
"M_cpd00004",
"cpd00004"
]
}
},
{
"id":"h[c]",
"name":"H+",
"compartment":"c",
"charge":0,
"formula":"H",
"annotation":{
"bigg.metabolite":"h",
"biggM":[
"M_h",
"h"
],
"chebi":[
"CHEBI:15378",
"CHEBI:24636",
"CHEBI:29233",
"CHEBI:29234",
"10744",
"13357",
"15378",
"24636",
"29233",
"29234",
"5584"
],
"hmdb":[
"HMDB0059597",
"HMDB59597"
],
"kegg.compound":"C00080",
"keggC":[
"C00080",
"M_C00080"
],
"metacyc.compound":"PROTON",
"metacycM":"PROTON",
"metanetx.chemical":"MNXM1",
"reactome":[
"R-ALL-1132304",
"R-ALL-113529",
"R-ALL-1470067",
"R-ALL-156540",
"R-ALL-1614597",
"R-ALL-163953",
"R-ALL-193465",
"R-ALL-194688",
"R-ALL-2000349",
"R-ALL-2429673",
"R-ALL-2872447",
"R-ALL-351626",
"R-ALL-372511",
"R-ALL-374900",
"R-ALL-425969",
"R-ALL-425978",
"R-ALL-425999",
"R-ALL-427899",
"R-ALL-428040",
"R-ALL-428548",
"R-ALL-5228597",
"R-ALL-5244410",
"R-ALL-5668577",
"R-ALL-70106",
"R-ALL-74722"
],
"reactomeM":[
"R-ALL-1132304",
"R-ALL-113529",
"R-ALL-1470067",
"R-ALL-156540",
"R-ALL-1614597",
"R-ALL-163953",
"R-ALL-193465",
"R-ALL-194688",
"R-ALL-2000349",
"R-ALL-2429673",
"R-ALL-2872447",
"R-ALL-351626",
"R-ALL-372511",
"R-ALL-374900",
"R-ALL-425969",
"R-ALL-425978",
"R-ALL-425999",
"R-ALL-427899",
"R-ALL-428040",
"R-ALL-428548",
"R-ALL-5228597",
"R-ALL-5244410",
"R-ALL-5668577",
"R-ALL-70106",
"R-ALL-74722"
],
"sabiork.compound":"39",
"sabiorkM":"39",
"sbo":"SBO:0000247",
"seed.compound":"cpd00067",
"seedM":[
"M_cpd00067",
"cpd00067"
]
}
},
{
"id":"glu-L[c]",
"name":"L-Glutamate",
"compartment":"c",
"charge":0,
"formula":"C5H8NO4",
"annotation":{
"bigg.metabolite":"glu__L",
"biggM":[
"M_glu__L",
"glu-L",
"glu__L"
],
"chebi":[
"CHEBI:16015",
"CHEBI:29985",
"CHEBI:29988",
"13107",
"16015",
"21301",
"21304",
"29985",
"29988",
"42825",
"6224"
],
"hmdb":[
"HMDB0000148",
"HMDB00148"
],
"kegg.compound":"C00025",
"kegg.drug":"D00007",
"keggC":[
"C00025",
"M_C00025"
],
"keggD":[
"D00007",
"M_D00007"
],
"metacyc.compound":"GLT",
"metacycM":"GLT",
"metanetx.chemical":"MNXM741173",
"reactome":[
"R-ALL-113552",
"R-ALL-210382",
"R-ALL-210509",
"R-ALL-29404",
"R-ALL-428614"
],
"reactomeM":[
"R-ALL-113552",
"R-ALL-210382",
"R-ALL-210509",
"R-ALL-29404",
"R-ALL-428614"
],
"sabiork.compound":"73",
"sabiorkM":"73",
"sbo":"SBO:0000247",
"seed.compound":"cpd00023",
"seedM":[
"M_cpd00023",
"cpd00023"
]
}
},
{
"id":"oaa[c]",
"name":"Oxaloacetate",
"compartment":"c",
"charge":0,
"formula":"C4H2O5",
"annotation":{
"bigg.metabolite":"oaa",
"biggM":[
"M_oaa",
"oaa"
],
"chebi":[
"CHEBI:16452",
"CHEBI:30744",
"12820",
"14703",
"16452",
"24958",
"24959",
"25731",
"25734",
"30744",
"7812"
],
"envipath":[
"32de3cf4-e3e6-4168-956e-32fa5ddb0ce1/compound/be7c543c-40bd-4698-9821-22f2e65c38f3",
"4fd7f3e0-dd25-43ac-9453-dda3e52396e4/compound/133a11f3-81b0-4384-837e-1ccdd0a2a645",
"650babc9-9d68-4b73-9332-11972ca26f7b/compound/40afaad4-431a-4e3c-b4c7-020dbe4bdd2a"
],
"envipathM":[
"32de3cf4-e3e6-4168-956e-32fa5ddb0ce1/compound/be7c543c-40bd-4698-9821-22f2e65c38f3",
"4fd7f3e0-dd25-43ac-9453-dda3e52396e4/compound/133a11f3-81b0-4384-837e-1ccdd0a2a645",
"650babc9-9d68-4b73-9332-11972ca26f7b/compound/40afaad4-431a-4e3c-b4c7-020dbe4bdd2a"
],
"hmdb":[
"HMDB0000223",
"HMDB00223"
],
"kegg.compound":"C00036",
"keggC":[
"C00036",
"M_C00036"
],
"lipidmaps":"LMFA01170120",
"lipidmapsM":"LMFA01170120",
"metacyc.compound":"OXALACETIC_ACID",
"metacycM":"OXALACETIC_ACID",
"metanetx.chemical":"MNXM46",
"reactome":[
"R-ALL-113587",
"R-ALL-76213"
],
"reactomeM":[
"R-ALL-113587",
"R-ALL-76213"
],
"sabiork.compound":"1915",
"sabiorkM":"1915",
"sbo":"SBO:0000247",
"seed.compound":"cpd00032",
"seedM":[
"M_cpd00032",
"cpd00032"
]
}
},
{
"id":"akg[c]",
"name":"2-Oxoglutarate",
"compartment":"c",
"charge":0,
"formula":"C5H4O5",
"annotation":{
"bigg.metabolite":"akg",
"biggM":[
"M_akg",
"akg"
],
"chebi":[
"CHEBI:16810",
"CHEBI:30915",
"CHEBI:30916",
"11638",
"1253",
"16810",
"19748",
"19749",
"30915",
"30916",
"40661"
],
"envipath":[
"32de3cf4-e3e6-4168-956e-32fa5ddb0ce1/compound/5b0a94f6-d411-44fd-bcc1-fb79b4e697f5",
"4fd7f3e0-dd25-43ac-9453-dda3e52396e4/compound/6557f3f2-0ab8-494b-a865-8ce0eae788a9"
],
"envipathM":[
"32de3cf4-e3e6-4168-956e-32fa5ddb0ce1/compound/5b0a94f6-d411-44fd-bcc1-fb79b4e697f5",
"4fd7f3e0-dd25-43ac-9453-dda3e52396e4/compound/6557f3f2-0ab8-494b-a865-8ce0eae788a9"
],
"hmdb":[
"HMDB0000208",
"HMDB0002812",
"HMDB00208",
"HMDB0062781",
"HMDB02812",
"HMDB62781"
],
"kegg.compound":"C00026",
"keggC":[
"C00026",
"M_C00026"
],
"metacyc.compound":"2-KETOGLUTARATE",
"metacycM":"2-KETOGLUTARATE",
"metanetx.chemical":"MNXM20",
"reactome":[
"R-ALL-113594",
"R-ALL-113671",
"R-ALL-1650779",
"R-ALL-29406",
"R-ALL-389537",
"R-ALL-561075"
],
"reactomeM":[
"R-ALL-113594",
"R-ALL-113671",
"R-ALL-1650779",
"R-ALL-29406",
"R-ALL-389537",
"R-ALL-561075"
],
"sabiork.compound":"1922",
"sabiorkM":"1922",
"sbo":"SBO:0000247",
"seed.compound":"cpd00024",
"seedM":[
"M_cpd00024",
"cpd00024"
]
}
},
{
"id":"asp-L[c]",
"name":"L-Aspartate",
"compartment":"c",
"charge":0,
"formula":"C4H6NO4",
"annotation":{
"bigg.metabolite":"asp__L",
"biggM":[
"M_asp__L",
"asp-L",
"asp__L"
],
"chebi":[
"CHEBI:17053",
"CHEBI:176631",
"CHEBI:177910",
"CHEBI:29991",
"CHEBI:29993",
"13085",
"17053",
"176631",
"177910",
"21244",
"21247",
"29991",
"29993",
"40853",
"40900",
"40913",
"40942",
"6193"
],
"envipath":"32de3cf4-e3e6-4168-956e-32fa5ddb0ce1/compound/4b0cdcb0-137a-4ddc-8e5c-2b55ea238c15",
"envipathM":"32de3cf4-e3e6-4168-956e-32fa5ddb0ce1/compound/4b0cdcb0-137a-4ddc-8e5c-2b55ea238c15",
"hmdb":[
"HMDB0000191",
"HMDB00191"
],
"kegg.compound":"C00049",
"kegg.drug":"D00013",
"keggC":[
"C00049",
"M_C00049"
],
"keggD":[
"D00013",
"M_D00013"
],
"metacyc.compound":"L-ASPARTATE",
"metacycM":"L-ASPARTATE",
"metanetx.chemical":"MNXM1108206",
"reactome":[
"R-ALL-113553",
"R-ALL-29448",
"R-ALL-351973",
"R-ALL-427963"
],
"reactomeM":[
"R-ALL-113553",
"R-ALL-29448",
"R-ALL-351973",
"R-ALL-427963"
],
"sabiork.compound":"71",
"sabiorkM":"71",
"sbo":"SBO:0000247",
"seed.compound":"cpd00041",
"seedM":[
"M_cpd00041",
"cpd00041"
]
}
},
{
"id":"atp[c]",
"name":"ATP",
"compartment":"c",
"charge":0,
"formula":"C10H12N5O13P3",
"annotation":{
"bigg.metabolite":"atp",
"biggM":[
"M_atp",
"atp"
],
"chebi":[
"CHEBI:15422",
"CHEBI:237958",
"CHEBI:30616",
"CHEBI:57299",
"10789",
"10841",
"13236",
"15422",
"22249",
"2359",
"237958",
"30616",
"40938",
"57299"
],
"hmdb":[
"HMDB0000538",
"HMDB00538"
],
"kegg.compound":"C00002",
"kegg.drug":"D08646",
"keggC":[
"C00002",
"M_C00002"
],
"keggD":[
"D08646",
"M_D08646"
],
"metacyc.compound":"ATP",
"metacycM":"ATP",
"metanetx.chemical":"MNXM3",
"reactome":[
"R-ALL-113592",
"R-ALL-113593",
"R-ALL-114570",
"R-ALL-114571",
"R-ALL-139836",
"R-ALL-211579",
"R-ALL-29358",
"R-ALL-389573",
"R-ALL-5632460"
],
"reactomeM":[
"R-ALL-113592",
"R-ALL-113593",
"R-ALL-114570",
"R-ALL-114571",
"R-ALL-139836",
"R-ALL-211579",
"R-ALL-29358",
"R-ALL-389573",
"R-ALL-5632460"
],
"sabiork.compound":"34",
"sabiorkM":"34",
"sbo":"SBO:0000247",
"seed.compound":"cpd00002",
"seedM":[
"M_cpd00002",
"cpd00002"
]
}
},
{
"id":"citr-L[c]",
"name":"L-Citrulline",
"compartment":"c",
"charge":0,
"formula":"C6H13N3O3",
"annotation":{
"bigg.metabolite":"citr__L",
"biggM":[
"M_citr__L",
"citr__L"
],
"chebi":[
"CHEBI:16349",
"CHEBI:57743",
"13092",
"16349",
"21257",
"41489",
"57743",
"6203"
],
"hmdb":[
"HMDB0000904",
"HMDB00904"
],
"kegg.compound":"C00327",
"kegg.drug":"D07706",
"keggC":[
"C00327",
"M_C00327"
],
"keggD":[
"D07706",
"M_D07706"
],
"metacyc.compound":"L-CITRULLINE",
"metacycM":"L-CITRULLINE",
"metanetx.chemical":"MNXM732471",
"reactome":[
"R-ALL-113567",
"R-ALL-29968"
],
"reactomeM":[
"R-ALL-113567",
"R-ALL-29968"
],
"sabiork.compound":"1329",
"sabiorkM":"1329",
"sbo":"SBO:0000247",
"seed.compound":"cpd00274",
"seedM":[
"M_cpd00274",
"cpd00274"
]
}
},
{
"id":"amp[c]",
"name":"AMP",
"compartment":"c",
"charge":0,
"formula":"C10H12N5O7P",
"annotation":{
"bigg.metabolite":"amp",
"biggM":[
"M_amp",
"amp"
],
"chebi":[
"CHEBI:16027",
"CHEBI:40721",
"CHEBI:456215",
"12056",
"13234",
"13235",
"13736",
"13740",
"16027",
"22242",
"22245",
"2356",
"40510",
"40721",
"40726",
"40786",
"40826",
"456215",
"47222"
],
"hmdb":[
"HMDB0000045",
"HMDB00045"
],
"kegg.compound":"C00020",
"kegg.drug":"D02769",
"keggC":[
"C00020",
"M_C00020"
],
"keggD":[
"D02769",
"M_D02769"
],
"metacyc.compound":[
"AMP",
"AMP-GROUP"
],
"metacycM":[
"AMP",
"AMP-GROUP"
],
"metanetx.chemical":"MNXM728294",
"reactome":[
"R-ALL-109275",
"R-ALL-159448",
"R-ALL-164121",
"R-ALL-2046064",
"R-ALL-389620",
"R-ALL-76577"
],
"reactomeM":[
"R-ALL-109275",
"R-ALL-159448",
"R-ALL-164121",
"R-ALL-2046064",
"R-ALL-389620",
"R-ALL-76577"
],
"sabiork.compound":"1273",
"sabiorkM":"1273",
"sbo":"SBO:0000247",
"seed.compound":"cpd00018",
"seedM":[
"M_cpd00018",
"cpd00018"
]
}
},
{
"id":"argsuc[c]",
"name":"N(omega)-(L-Arginino)succinate",
"compartment":"c",
"charge":0,
"formula":"C10H17N4O6",
"annotation":{
"bigg.metabolite":"argsuc",
"biggM":[
"M_argsuc",
"argsuc"
],
"chebi":[
"CHEBI:15682",
"CHEBI:57472",
"10960",
"15682",
"21475",
"57472",
"7098"
],
"hmdb":[
"HMDB0000052",
"HMDB0001006",
"HMDB00052",
"HMDB01006"
],
"kegg.compound":"C03406",
"keggC":[
"C03406",
"M_C03406"
],
"metacyc.compound":"L-ARGININO-SUCCINATE",
"metacycM":"L-ARGININO-SUCCINATE",
"metanetx.chemical":"MNXM722743",
"reactome":"R-ALL-34575",
"reactomeM":"R-ALL-34575",
"sabiork.compound":"4057",
"sabiorkM":"4057",
"sbo":"SBO:0000247",
"seed.compound":[
"cpd02152",
"cpd29673"
],
"seedM":[
"M_cpd02152",
"M_cpd29673",
"cpd02152",
"cpd29673"
]
}
},
{
"id":"ppi[c]",
"name":"Diphosphate",
"compartment":"c",
"charge":0,
"formula":"HO7P2",
"annotation":{
"bigg.metabolite":"ppi",
"biggM":[
"M_ppi",
"ppi"
],
"chebi":[
"CHEBI:18361",
"CHEBI:29888",
"CHEBI:33017",
"CHEBI:33019",
"CHEBI:45212",
"13420",
"18361",
"29888",
"33017",
"33018",
"33019",
"42009",
"45067",
"45208",
"45212",
"8683"
],
"hmdb":[
"HMDB0000250",
"HMDB00250"
],
"kegg.compound":"C00013",
"keggC":[
"C00013",
"M_C00013"
],
"metacyc.compound":[
"PPI",
"PYROPHOSPHATE-GROUP"
],
"metacycM":[
"PPI",
"PYROPHOSPHATE-GROUP"
],
"metanetx.chemical":"MNXM11",
"reactome":[
"R-ALL-111294",
"R-ALL-113541",
"R-ALL-113542",
"R-ALL-114654",
"R-ALL-159450",
"R-ALL-2046049",
"R-ALL-389593"
],
"reactomeM":[
"R-ALL-111294",
"R-ALL-113541",
"R-ALL-113542",
"R-ALL-114654",
"R-ALL-159450",
"R-ALL-2046049",
"R-ALL-389593"
],
"sabiork.compound":"1267",
"sabiorkM":"1267",
"sbo":"SBO:0000247",
"seed.compound":[
"cpd00012",
"cpd27828"
],
"seedM":[
"M_cpd00012",
"M_cpd27828",
"cpd00012",
"cpd27828"
]
}
},
{
"id":"arg-L[c]",
"name":"L-Arginine",
"compartment":"c",
"charge":0,
"formula":"C6H15N4O2",
"annotation":{
"bigg.metabolite":"arg__L",
"biggM":[
"M_arg__L",
"arg-L",
"arg__L"
],
"chebi":[
"CHEBI:16467",
"CHEBI:32681",
"CHEBI:32682",
"CHEBI:32683",
"13077",
"133495",
"16467",
"21235",
"32681",
"32682",
"32683",
"42927",
"6185"
],
"hmdb":[
"HMDB0000517",
"HMDB00517",
"HMDB0062762",
"HMDB62762"
],
"kegg.compound":"C00062",
"kegg.drug":"D02982",
"keggC":[
"C00062",
"M_C00062"
],
"keggD":[
"D02982",
"M_D02982"
],
"metacyc.compound":"ARG",
"metacycM":"ARG",
"metanetx.chemical":"MNXM739527",
"reactome":[
"R-ALL-113530",
"R-ALL-29468",
"R-ALL-351977",
"R-ALL-374064",
"R-ALL-428011"
],
"reactomeM":[
"R-ALL-113530",
"R-ALL-29468",
"R-ALL-351977",
"R-ALL-374064",
"R-ALL-428011"
],
"sabiork.compound":[
"23080",
"80"
],
"sabiorkM":[
"23080",
"80"
],
"sbo":"SBO:0000247",
"seed.compound":"cpd00051",
"seedM":[
"M_cpd00051",
"cpd00051"
]
}
},
{
"id":"fum[c]",
"name":"Fumarate",
"compartment":"c",
"charge":0,
"formula":"C4H2O4",
"annotation":{
"bigg.metabolite":"fum",
"biggM":[
"M_fum",
"fum"
],
"chebi":[
"CHEBI:18012",
"CHEBI:29806",
"CHEBI:37154",
"14284",
"18012",
"24122",
"24124",
"29806",
"37154",
"42511",
"42743",
"5190"
],
"envipath":"32de3cf4-e3e6-4168-956e-32fa5ddb0ce1/compound/709035ec-4868-4de8-9095-06428f6be14b",
"envipathM":"32de3cf4-e3e6-4168-956e-32fa5ddb0ce1/compound/709035ec-4868-4de8-9095-06428f6be14b",
"hmdb":[
"HMDB0000134",
"HMDB00134"
],
"kegg.compound":"C00122",
"kegg.drug":"D02308",
"keggC":[
"C00122",
"M_C00122"
],
"keggD":[
"D02308",
"M_D02308"
],
"metacyc.compound":"FUM",
"metacycM":"FUM",
"metanetx.chemical":"MNXM737340",
"reactome":[
"R-ALL-113588",
"R-ALL-29586"
],
"reactomeM":[
"R-ALL-113588",
"R-ALL-29586"
],
"sabiork.compound":"1910",
"sabiorkM":"1910",
"sbo":"SBO:0000247",
"seed.compound":"cpd00106",
"seedM":[
"M_cpd00106",
"cpd00106"
],
"slm":[
"SLM:000389686",
"000389686"
]
}
},
{
"id":"gtp[c]",
"name":"GTP",
"compartment":"c",
"charge":0,
"formula":"C10H12N5O14P3",
"annotation":{
"bigg.metabolite":"gtp",
"biggM":[
"M_gtp",
"gtp"
],
"chebi":[
"CHEBI:15996",
"CHEBI:37565",
"CHEBI:57600",
"13342",
"15996",
"24451",
"37565",
"42934",
"5234",
"57600"
],
"hmdb":[
"HMDB0001273",
"HMDB01273"
],
"kegg.compound":"C00044",
"keggC":[
"C00044",
"M_C00044"
],
"metacyc.compound":"GTP",
"metacycM":"GTP",
"metanetx.chemical":"MNXM1103553",
"reactome":[
"R-ALL-113571",
"R-ALL-113573",
"R-ALL-114625",
"R-ALL-114626",
"R-ALL-1806221",
"R-ALL-1996291",
"R-ALL-2213216",
"R-ALL-29438",
"R-ALL-5617813",
"R-ALL-983318"
],
"reactomeM":[
"R-ALL-113571",
"R-ALL-113573",
"R-ALL-114625",
"R-ALL-114626",
"R-ALL-1806221",
"R-ALL-1996291",
"R-ALL-2213216",
"R-ALL-29438",
"R-ALL-5617813",
"R-ALL-983318"
],
"sabiork.compound":"1282",
"sabiorkM":"1282",
"sbo":"SBO:0000247",
"seed.compound":"cpd00038",
"seedM":[
"M_cpd00038",
"cpd00038"
]
}
},
{
"id":"imp[c]",
"name":"IMP",
"compartment":"c",
"charge":0,
"formula":"C10H11N4O8P",
"annotation":{
"bigg.metabolite":"imp",
"biggM":[
"M_imp",
"imp"
],
"chebi":[
"CHEBI:17202",
"CHEBI:58053",
"12057",
"12063",
"13372",
"13373",
"14457",
"17202",
"19271",
"43418",
"43475",
"43524",
"43563",
"43611",
"47501",
"58053",
"5849"
],
"hmdb":[
"HMDB0000175",
"HMDB00175"
],
"kegg.compound":"C00130",
"keggC":[
"C00130",
"M_C00130"
],
"metacyc.compound":"IMP",
"metacycM":"IMP",
"metanetx.chemical":"MNXM1101868",
"reactome":[
"R-ALL-109286",
"R-ALL-2509792",
"R-ALL-29602",
"R-ALL-3221708"
],
"reactomeM":[
"R-ALL-109286",
"R-ALL-2509792",
"R-ALL-29602",
"R-ALL-3221708"
],
"sabiork.compound":"1306",
"sabiorkM":"1306",
"sbo":"SBO:0000247",
"seed.compound":"cpd00114",
"seedM":[
"M_cpd00114",
"cpd00114"
]
}
},
{
"id":"dcamp[c]",
"name":"N6-(1,2-Dicarboxyethyl)-AMP",
"compartment":"c",
"charge":0,
"formula":"C14H14N5O11P",
"annotation":{
"bigg.metabolite":"dcamp",
"biggM":[
"M_dcamp",
"dcamp"
],
"chebi":[
"CHEBI:15919",
"CHEBI:57567",
"12656",
"12657",
"15919",
"21857",
"22262",
"39869",
"57567",
"7405"
],
"hmdb":[
"HMDB0000536",
"HMDB0001332",
"HMDB0011633",
"HMDB00536",
"HMDB0059653",
"HMDB01332",
"HMDB11633",
"HMDB59653"
],
"kegg.compound":"C03794",
"keggC":[
"C03794",
"M_C03794"
],
"metacyc.compound":"ADENYLOSUCC",
"metacycM":"ADENYLOSUCC",
"metanetx.chemical":"MNXM1103622",
"reactome":"R-ALL-35141",
"reactomeM":"R-ALL-35141",
"sabiork.compound":"1886",
"sabiorkM":"1886",
"sbo":"SBO:0000247",
"seed.compound":"cpd02375",
"seedM":[
"M_cpd02375",
"cpd02375"
]
}
},
{
"id":"gdp[c]",
"name":"GDP",
"compartment":"c",
"charge":0,
"formula":"C10H12N5O11P2",
"annotation":{
"bigg.metabolite":"gdp",
"biggM":[
"M_gdp",
"gdp"
],
"chebi":[
"CHEBI:17552",
"CHEBI:58189",
"CHEBI:65180",
"13327",
"14379",
"17552",
"24448",
"42738",
"5212",
"58189",
"65180"
],
"hmdb":[
"HMDB0001201",
"HMDB01201"
],
"kegg.compound":"C00035",
"keggC":[
"C00035",
"M_C00035"
],
"metacyc.compound":[
"GDP",
"GDP-GROUP"
],
"metacycM":[
"GDP",
"GDP-GROUP"
],
"metanetx.chemical":"MNXM1103285",
"reactome":[
"R-ALL-111349",
"R-ALL-113525",
"R-ALL-114549",
"R-ALL-114622",
"R-ALL-114623",
"R-ALL-1467290",
"R-ALL-1996292",
"R-ALL-205689",
"R-ALL-29420",
"R-ALL-5617810"
],
"reactomeM":[
"R-ALL-111349",
"R-ALL-113525",
"R-ALL-114549",
"R-ALL-114622",
"R-ALL-114623",
"R-ALL-1467290",
"R-ALL-1996292",
"R-ALL-205689",
"R-ALL-29420",
"R-ALL-5617810"
],
"sabiork.compound":"1280",
"sabiorkM":"1280",
"sbo":"SBO:0000247",
"seed.compound":"cpd00031",
"seedM":[
"M_cpd00031",
"cpd00031"
]
}
},
{
"id":"pi[c]",
"name":"Phosphate",
"compartment":"c",
"charge":0,
"formula":"HO4P",
"annotation":{
"bigg.metabolite":"pi",
"biggM":[
"M_pi",
"pi"
],
"chebi":[
"CHEBI:18367",
"CHEBI:26020",
"CHEBI:26078",
"CHEBI:35780",
"CHEBI:39745",
"CHEBI:43474",
"14791",
"18367",
"26020",
"26078",
"29137",
"29139",
"35780",
"39739",
"39745",
"43470",
"43474",
"45024",
"7793"
],
"envipath":[
"32de3cf4-e3e6-4168-956e-32fa5ddb0ce1/compound/c581b2ce-6238-45de-abc0-60ca8d47ed04",
"5882df9c-dae1-4d80-a40e-db4724271456/compound/84684967-eade-48d4-b25d-c4aede0a0836",
"5882df9c-dae1-4d80-a40e-db4724271456/compound/ad82c39b-2edb-4953-b971-79a2d2ea6e26",
"650babc9-9d68-4b73-9332-11972ca26f7b/compound/aac01fea-4223-49c1-8b12-cd50f11ebfc8",
"650babc9-9d68-4b73-9332-11972ca26f7b/compound/db5219ee-60cb-4370-b066-340c9faf069c"
],
"envipathM":[
"32de3cf4-e3e6-4168-956e-32fa5ddb0ce1/compound/c581b2ce-6238-45de-abc0-60ca8d47ed04",
"5882df9c-dae1-4d80-a40e-db4724271456/compound/84684967-eade-48d4-b25d-c4aede0a0836",
"5882df9c-dae1-4d80-a40e-db4724271456/compound/ad82c39b-2edb-4953-b971-79a2d2ea6e26",
"650babc9-9d68-4b73-9332-11972ca26f7b/compound/aac01fea-4223-49c1-8b12-cd50f11ebfc8",
"650babc9-9d68-4b73-9332-11972ca26f7b/compound/db5219ee-60cb-4370-b066-340c9faf069c"
],
"hmdb":[
"HMDB0000973",
"HMDB0001429",
"HMDB0002105",
"HMDB0002142",
"HMDB0005947",
"HMDB00973",
"HMDB01429",
"HMDB02105",
"HMDB02142",
"HMDB05947"
],
"kegg.compound":"C00009",
"kegg.drug":"D05467",
"keggC":[
"C00009",
"M_C00009"
],
"keggD":[
"D05467",
"M_D05467"
],
"metacyc.compound":[
"CPD-16459",
"CPD-20124",
"Isoprenoid-Derivatives",
"PHOSPHATE-GROUP",
"Pi"
],
"metacycM":[
"CPD-16459",
"CPD-20124",
"Isoprenoid-Derivatives",
"PHOSPHATE-GROUP",
"Pi"
],
"metanetx.chemical":"MNXM9",
"reactome":[
"R-ALL-109277",
"R-ALL-1132287",
"R-ALL-113548",
"R-ALL-113550",
"R-ALL-113551",
"R-ALL-114640",
"R-ALL-2255331",
"R-ALL-29372",
"R-ALL-5228339",
"R-ALL-947590"
],
"reactomeM":[
"R-ALL-109277",
"R-ALL-1132287",
"R-ALL-113548",
"R-ALL-113550",
"R-ALL-113551",
"R-ALL-114640",
"R-ALL-2255331",
"R-ALL-29372",
"R-ALL-5228339",
"R-ALL-947590"
],
"sabiork.compound":"36",
"sabiorkM":"36",
"sbo":"SBO:0000247",
"seed.compound":[
"cpd00009",
"cpd27787"
],
"seedM":[
"M_cpd00009",
"M_cpd27787",
"cpd00009",
"cpd27787"
]
}
},
{
"id":"cbp[c]",
"name":"Carbamoyl phosphate",
"compartment":"c",
"charge":0,
"formula":"CH2NO5P",
"annotation":{
"bigg.metabolite":"cbp",
"biggM":[
"M_cbp",
"cbp"
],
"chebi":[
"CHEBI:17672",
"CHEBI:58228",
"13942",
"17672",
"23005",
"3389",
"41567",
"58228"
],
"hmdb":[
"HMDB0001096",
"HMDB01096"
],
"kegg.compound":"C00169",
"keggC":[
"C00169",
"M_C00169"
],
"metacyc.compound":"CARBAMOYL-P",
"metacycM":"CARBAMOYL-P",
"metanetx.chemical":"MNXM138",
"reactome":[
"R-ALL-111647",
"R-ALL-29676"
],
"reactomeM":[
"R-ALL-111647",
"R-ALL-29676"
],
"sabiork.compound":"1311",
"sabiorkM":"1311",
"sbo":"SBO:0000247",
"seed.compound":"cpd00146",
"seedM":[
"M_cpd00146",
"cpd00146"
]
}
},
{
"id":"cbasp[c]",
"name":"N-Carbamoyl-L-aspartate",
"compartment":"c",
"charge":0,
"formula":"C5H6N2O5",
"annotation":{
"bigg.metabolite":"cbasp",
"biggM":[
"M_cbasp",
"cbasp"
],
"chebi":[
"CHEBI:15859",
"CHEBI:32814",
"12496",
"12593",
"15859",
"21687",
"21688",
"32814",
"44316",
"7257"
],
"hmdb":[
"HMDB0000828",
"HMDB00828"
],
"kegg.compound":"C00438",
"keggC":[
"C00438",
"M_C00438"
],
"metacyc.compound":"CARBAMYUL-L-ASPARTATE",
"metacycM":"CARBAMYUL-L-ASPARTATE",
"metanetx.chemical":"MNXM465",
"reactome":"R-ALL-111628",
"reactomeM":"R-ALL-111628",
"sabiork.compound":"2049",
"sabiorkM":"2049",
"sbo":"SBO:0000247",
"seed.compound":"cpd00343",
"seedM":[
"M_cpd00343",
"cpd00343"
]
}
},
{
"id":"ala-B[c]",
"name":"beta-Alanine",
"compartment":"c",
"charge":0,
"formula":"C3H7NO2",
"annotation":{
"bigg.metabolite":"ala_B",
"biggM":[
"M_ala_B",
"ala_B"
],
"chebi":[
"CHEBI:16958",
"CHEBI:57966",
"CHEBI:63070",
"10343",
"12389",
"16958",
"22821",
"41050",
"57966",
"63070"
],
"envipath":"650babc9-9d68-4b73-9332-11972ca26f7b/compound/0352ab69-1208-420e-b7c9-87b5b436f4df",
"envipathM":"650babc9-9d68-4b73-9332-11972ca26f7b/compound/0352ab69-1208-420e-b7c9-87b5b436f4df",
"hmdb":[
"HMDB0000056",
"HMDB00056"
],
"kegg.compound":"C00099",
"kegg.drug":"D07561",
"keggC":[
"C00099",
"M_C00099"
],
"keggD":[
"D07561",
"M_D07561"
],
"metacyc.compound":"B-ALANINE",
"metacycM":"B-ALANINE",
"metanetx.chemical":"MNXM144",
"reactome":[
"R-ALL-352021",
"R-ALL-73590",
"R-ALL-909777"
],
"reactomeM":[
"R-ALL-352021",
"R-ALL-73590",
"R-ALL-909777"
],
"sabiork.compound":"1932",
"sabiorkM":"1932",
"sbo":"SBO:0000247",
"seed.compound":"cpd00085",
"seedM":[
"M_cpd00085",
"cpd00085"
]
}
},
{
"id":"co2[c]",
"name":"CO2",
"compartment":"c",
"charge":0,
"formula":"CO2",
"annotation":{
"bigg.metabolite":"co2",
"biggM":[
"M_co2",
"co2"
],
"chebi":[
"CHEBI:139538",
"CHEBI:16526",
"13282",
"13283",
"13284",
"13285",
"139538",
"16526",
"23011",
"3283",
"48829"
],
"envipath":[
"32de3cf4-e3e6-4168-956e-32fa5ddb0ce1/compound/05f60af4-0a3f-4ead-9a29-33bb0f123379",
"650babc9-9d68-4b73-9332-11972ca26f7b/compound/2ec3da94-5f50-4525-81b1-5607c5c7a3d3"
],
"envipathM":[
"32de3cf4-e3e6-4168-956e-32fa5ddb0ce1/compound/05f60af4-0a3f-4ead-9a29-33bb0f123379",
"650babc9-9d68-4b73-9332-11972ca26f7b/compound/2ec3da94-5f50-4525-81b1-5607c5c7a3d3"
],
"hmdb":[
"HMDB0001967",
"HMDB01967"
],
"kegg.compound":"C00011",
"kegg.drug":"D00004",
"keggC":[
"C00011",
"M_C00011"
],
"keggD":[
"D00004",
"M_D00004"
],
"metacyc.compound":"CARBON-DIOXIDE",
"metacycM":"CARBON-DIOXIDE",
"metanetx.chemical":"MNXM13",
"reactome":[
"R-ALL-113528",
"R-ALL-1237009",
"R-ALL-159751",
"R-ALL-159942",
"R-ALL-189480",
"R-ALL-29376",
"R-ALL-389536",
"R-ALL-5668565"
],
"reactomeM":[
"R-ALL-113528",
"R-ALL-1237009",
"R-ALL-159751",
"R-ALL-159942",
"R-ALL-189480",
"R-ALL-29376",
"R-ALL-389536",
"R-ALL-5668565"
],
"sabiork.compound":"1266",
"sabiorkM":"1266",
"sbo":"SBO:0000247",
"seed.compound":"cpd00011",
"seedM":[
"M_cpd00011",
"cpd00011"
]
}
},
{
"id":"trnaala[c]",
"name":"tRNA(Ala)",
"compartment":"c",
"charge":0,
"formula":"R",
"annotation":{
"bigg.metabolite":"trnaala",
"biggM":[
"M_trnaala",
"trnaala"
],
"chebi":[
"CHEBI:29170",
"10672",
"15166",
"29170"
],
"kegg.compound":"C01635",
"keggC":[
"C01635",
"M_C01635"
],
"metacyc.compound":"ALA-tRNAs",
"metacycM":"ALA-tRNAs",
"metanetx.chemical":"MNXM89576",
"sabiork.compound":"3841",
"sabiorkM":"3841",
"sbo":"SBO:0000247",
"seed.compound":[
"cpd11906",
"cpd22249"
],
"seedM":[
"M_cpd11906",
"M_cpd22249",
"cpd11906",
"cpd22249"
]
}
},
{
"id":"alatrna[c]",
"name":"L-Alanyl-tRNA(Ala)",
"compartment":"c",
"charge":0,
"formula":"C3H6NOR",
"annotation":{
"bigg.metabolite":"alatrna",
"biggM":[
"M_alatrna",
"alatrna"
],
"kegg.compound":"C00886",
"metanetx.chemical":"MNXM741209",
"rheaG":"9923",
"sbo":"SBO:0000247"
}
},
{
"id":"trnaasp[c]",
"name":"tRNA(Asp)",
"compartment":"c",
"charge":0,
"formula":"R",
"annotation":{
"bigg.metabolite":"trnaasp",
"biggM":[
"M_trnaasp",
"trnaasp"
],
"chebi":[
"CHEBI:29186",
"10675",
"15169",
"29186"
],
"kegg.compound":"C01638",
"keggC":[
"C01638",
"M_C01638"
],
"metacyc.compound":"ASP-tRNAs",
"metacycM":"ASP-tRNAs",
"metanetx.chemical":"MNXM90752",
"sabiork.compound":"3846",
"sabiorkM":"3846",
"sbo":"SBO:0000247",
"seed.compound":[
"cpd11909",
"cpd22286"
],
"seedM":[
"M_cpd11909",
"M_cpd22286",
"cpd11909",
"cpd22286"
]
}
},
{
"id":"asptrna[c]",
"name":"L-Aspartyl-tRNA(Asp)",
"compartment":"c",
"charge":0,
"formula":"C4H5NO3R",
"annotation":{
"bigg.metabolite":"asptrna",
"biggM":[
"M_asptrna",
"asptrna"
],
"kegg.compound":"C02984",
"metanetx.chemical":"MNXM730163",
"rheaG":"9678",
"sbo":"SBO:0000247"
}
},
{
"id":"gln-L[c]",
"name":"L-Glutamine",
"compartment":"c",
"charge":0,
"formula":"C5H10N2O3",
"annotation":{
"bigg.metabolite":"gln__L",
"biggM":[
"M_gln__L",
"gln-L",
"gln__L"
],
"chebi":[
"CHEBI:18050",
"CHEBI:28300",
"CHEBI:32665",
"CHEBI:32666",
"CHEBI:32678",
"CHEBI:32679",
"CHEBI:58359",
"13110",
"18050",
"21308",
"24316",
"28300",
"32665",
"32666",
"32678",
"32679",
"42812",
"42814",
"42899",
"42943",
"5432",
"58359",
"6227"
],
"hmdb":[
"HMDB0000641",
"HMDB00641"
],
"kegg.compound":"C00064",
"kegg.drug":"D00015",
"keggC":[
"C00064",
"C00303",
"M_C00064",
"M_C00303"
],
"keggD":[
"D00015",
"M_D00015"
],
"metacyc.compound":"GLN",
"metacycM":"GLN",
"metanetx.chemical":"MNXM37",
"reactome":[
"R-ALL-113522",
"R-ALL-212615",
"R-ALL-29472"
],
"reactomeM":[
"R-ALL-113522",
"R-ALL-212615",
"R-ALL-29472"
],
"sabiork.compound":[
"2011",
"74"
],
"sabiorkM":[
"2011",
"74"
],
"sbo":"SBO:0000247",
"seed.compound":[
"cpd00053",
"cpd00253"
],
"seedM":[
"M_cpd00053",
"M_cpd00253",
"cpd00053",
"cpd00253"
]
}
},
{
"id":"asn-L[c]",
"name":"L-Asparagine",
"compartment":"c",
"charge":0,
"formula":"C4H8N2O3",
"annotation":{
"bigg.metabolite":"asn__L",
"biggM":[
"M_asn__L",
"asn-L",
"asn__L"
],
"chebi":[
"CHEBI:17196",
"CHEBI:32650",
"CHEBI:32651",
"CHEBI:58048",
"13083",
"17196",
"21242",
"32650",
"32651",
"40902",
"58048",
"6191"
],
"hmdb":[
"HMDB0000168",
"HMDB00168"
],
"kegg.compound":"C00152",
"keggC":[
"C00152",
"M_C00152"
],
"metacyc.compound":"ASN",
"metacycM":"ASN",
"metanetx.chemical":"MNXM1107821",
"reactome":[
"R-ALL-29642",
"R-ALL-351980",
"R-ALL-379703"
],
"reactomeM":[
"R-ALL-29642",
"R-ALL-351980",
"R-ALL-379703"
],
"sabiork.compound":"72",
"sabiorkM":"72",
"sbo":"SBO:0000247",
"seed.compound":"cpd00132",
"seedM":[
"M_cpd00132",
"cpd00132"
]
}
},
{
"id":"4pasp[c]",
"name":"4-Phospho-L-aspartate",
"compartment":"c",
"charge":0,
"formula":"C4H6NO7P",
"annotation":{
"bigg.metabolite":"4pasp",
"biggM":[
"4pasp",
"M_4pasp"
],
"chebi":[
"CHEBI:15836",
"CHEBI:30407",
"CHEBI:57535",
"12042",
"13062",
"15836",
"1925",
"20471",
"20472",
"21246",
"30407",
"57535"
],
"hmdb":[
"HMDB0012250",
"HMDB12250"
],
"kegg.compound":"C03082",
"keggC":[
"C03082",
"M_C03082"
],
"metacyc.compound":"L-BETA-ASPARTYL-P",
"metacycM":"L-BETA-ASPARTYL-P",
"metanetx.chemical":"MNXM1177",
"sabiork.compound":"1733",
"sabiorkM":"1733",
"sbo":"SBO:0000247",
"seed.compound":"cpd01977",
"seedM":[
"M_cpd01977",
"cpd01977"
]
}
},
{
"id":"adp[c]",
"name":"ADP",
"compartment":"c",
"charge":0,
"formula":"C10H12N5O10P2",
"annotation":{
"bigg.metabolite":"adp",
"biggM":[
"M_adp",
"adp"
],
"chebi":[
"CHEBI:16761",
"CHEBI:456216",
"CHEBI:87518",
"13222",
"16761",
"22244",
"2342",
"40553",
"456216",
"87518"
],
"hmdb":[
"HMDB0001341",
"HMDB01341"
],
"kegg.compound":"C00008",
"kegg.glycan":"G11113",
"keggC":[
"C00008",
"M_C00008"
],
"keggG":[
"G11113",
"M_G11113"
],
"metacyc.compound":[
"ADP",
"ADP-GROUP"
],
"metacycM":[
"ADP",
"ADP-GROUP"
],
"metanetx.chemical":"MNXM40333",
"reactome":[
"R-ALL-113581",
"R-ALL-113582",
"R-ALL-114564",
"R-ALL-114565",
"R-ALL-196180",
"R-ALL-211606",
"R-ALL-29370",
"R-ALL-5632457",
"R-ALL-8931884"
],
"reactomeM":[
"R-ALL-113581",
"R-ALL-113582",
"R-ALL-114564",
"R-ALL-114565",
"R-ALL-196180",
"R-ALL-211606",
"R-ALL-29370",
"R-ALL-5632457",
"R-ALL-8931884"
],
"sabiork.compound":"35",
"sabiorkM":"35",
"sbo":"SBO:0000247",
"seed.compound":[
"cpd00008",
"cpd22244"
],
"seedM":[
"M_cpd00008",
"M_cpd22244",
"cpd00008",
"cpd22244"
]
}
},
{
"id":"nadph[c]",
"name":"Nicotinamide adenine dinucleotide phosphate - reduced",
"compartment":"c",
"charge":0,
"formula":"C21H26N7O17P3",
"annotation":{
"bigg.metabolite":"nadph",
"biggM":[
"M_nadph",
"nadph"
],
"chebi":[
"CHEBI:16474",
"CHEBI:57783",
"13399",
"13400",
"16474",
"21904",
"44286",
"57783",
"7425"
],
"hmdb":[
"HMDB0000221",
"HMDB0000799",
"HMDB0006341",
"HMDB00221",
"HMDB00799",
"HMDB06341"
],
"kegg.compound":"C00005",
"keggC":[
"C00005",
"M_C00005"
],
"metacyc.compound":"NADPH",
"metacycM":"NADPH",
"metanetx.chemical":"MNXM738702",
"reactome":[
"R-ALL-113600",
"R-ALL-113601",
"R-ALL-113602",
"R-ALL-194725",
"R-ALL-2000347",
"R-ALL-29364",
"R-ALL-351627",
"R-ALL-5623644"
],
"reactomeM":[
"R-ALL-113600",
"R-ALL-113601",
"R-ALL-113602",
"R-ALL-194725",
"R-ALL-2000347",
"R-ALL-29364",
"R-ALL-351627",
"R-ALL-5623644"
],
"sabiork.compound":"1262",
"sabiorkM":"1262",
"sbo":"SBO:0000247",
"seed.compound":"cpd00005",
"seedM":[
"M_cpd00005",
"cpd00005"
]
}
},
{
"id":"aspsa[c]",
"name":"L-Aspartate 4-semialdehyde",
"compartment":"c",
"charge":0,
"formula":"C4H7NO3",
"annotation":{
"bigg.metabolite":"aspsa",
"biggM":[
"M_aspsa",
"aspsa"
],
"chebi":[
"CHEBI:13086",
"CHEBI:18051",
"CHEBI:537519",
"13086",
"13087",
"18051",
"21245",
"40847",
"537519",
"6194"
],
"hmdb":[
"HMDB0012249",
"HMDB12249"
],
"kegg.compound":"C00441",
"keggC":[
"C00441",
"M_C00441"
],
"metacyc.compound":"L-ASPARTATE-SEMIALDEHYDE",
"metacycM":"L-ASPARTATE-SEMIALDEHYDE",
"metanetx.chemical":"MNXM361",
"sabiork.compound":"2052",
"sabiorkM":"2052",
"sbo":"SBO:0000247",
"seed.compound":"cpd00346",
"seedM":[
"M_cpd00346",
"cpd00346"
]
}
},
{
"id":"nadp[c]",
"name":"Nicotinamide adenine dinucleotide phosphate",
"compartment":"c",
"charge":0,
"formula":"C21H25N7O17P3",
"annotation":{
"bigg.metabolite":"nadp",
"biggM":[
"M_nadp",
"nadp"
],
"chebi":[
"CHEBI:18009",
"CHEBI:25523",
"CHEBI:44409",
"CHEBI:58349",
"13397",
"13398",
"18009",
"21903",
"25523",
"44405",
"44409",
"58349",
"7424"
],
"hmdb":[
"HMDB0000217",
"HMDB00217"
],
"kegg.compound":"C00006",
"keggC":[
"C00006",
"M_C00006"
],
"metacyc.compound":"NADP",
"metacycM":"NADP",
"metanetx.chemical":"MNXM5",
"reactome":[
"R-ALL-113563",
"R-ALL-113564",
"R-ALL-194668",
"R-ALL-2000348",
"R-ALL-29366",
"R-ALL-351628",
"R-ALL-389556",
"R-ALL-5623650"
],
"reactomeM":[
"R-ALL-113563",
"R-ALL-113564",
"R-ALL-194668",
"R-ALL-2000348",
"R-ALL-29366",
"R-ALL-351628",
"R-ALL-389556",
"R-ALL-5623650"
],
"sabiork.compound":"1263",
"sabiorkM":"1263",
"sbo":"SBO:0000247",
"seed.compound":"cpd00006",
"seedM":[
"M_cpd00006",
"cpd00006"
]
}
},
{
"id":"hom-L[c]",
"name":"L-Homoserine",
"compartment":"c",
"charge":0,
"formula":"C4H9NO3",
"annotation":{
"bigg.metabolite":"hom__L",
"biggM":[
"M_hom__L",
"hom__L"
],
"chebi":[
"CHEBI:15699",
"CHEBI:57476",
"13123",
"15699",
"21330",
"43131",
"57476",
"6246"
],
"hmdb":[
"HMDB0000719",
"HMDB00719"
],
"kegg.compound":"C00263",
"keggC":[
"C00263",
"M_C00263"
],
"metacyc.compound":"HOMO-SER",
"metacycM":"HOMO-SER",
"metanetx.chemical":"MNXM353",
"sabiork.compound":"2001",
"sabiorkM":"2001",
"sbo":"SBO:0000247",
"seed.compound":"cpd00227",
"seedM":[
"M_cpd00227",
"cpd00227"
]
}
},
{
"id":"amet[c]",
"name":"S-Adenosyl-L-methionine",
"compartment":"c",
"charge":0,
"formula":"C15H23N6O5S",
"annotation":{
"bigg.metabolite":"amet",
"biggM":[
"M_amet",
"amet"
],
"chebi":[
"CHEBI:142094",
"CHEBI:15414",
"CHEBI:33442",
"CHEBI:59789",
"CHEBI:67040",
"10786",
"10833",
"12742",
"12757",
"12760",
"142094",
"15414",
"22036",
"33442",
"45607",
"527887",
"59789",
"67040",
"8946"
],
"hmdb":[
"HMDB0001185",
"HMDB0062709",
"HMDB01185",
"HMDB62709"
],
"kegg.compound":"C00019",
"keggC":[
"C00019",
"M_C00019"
],
"metacyc.compound":"S-ADENOSYLMETHIONINE",
"metacycM":"S-ADENOSYLMETHIONINE",
"metanetx.chemical":"MNXM1102072",
"reactome":[
"R-ALL-2162265",
"R-ALL-71284",
"R-ALL-77087"
],
"reactomeM":[
"R-ALL-2162265",
"R-ALL-71284",
"R-ALL-77087"
],
"sabiork.compound":"1272",
"sabiorkM":"1272",
"sbo":"SBO:0000247",
"seed.compound":[
"cpd00017",
"cpd33804"
],
"seedM":[
"M_cpd00017",
"M_cpd33804",
"cpd00017",
"cpd33804"
]
}
},
{
"id":"caphis[c]",
"name":"2-(3-Carboxy-3-aminopropyl)-L-histidine",
"compartment":"c",
"charge":0,
"formula":"C10H16N4O4",
"annotation":{
"bigg.metabolite":"caphis",
"biggM":[
"M_caphis",
"caphis"
],
"chebi":[
"CHEBI:17144",
"CHEBI:58031",
"11464",
"17144",
"19410",
"58031",
"966"
],
"hmdb":[
"HMDB0011655",
"HMDB11655"
],
"kegg.compound":"C04441",
"metanetx.chemical":"MNXM3804",
"sbo":"SBO:0000247",
"seed.compound":"cpd02710",
"seedM":[
"M_cpd02710",
"cpd02710"
]
}
},
{
"id":"ahcys[c]",
"name":"S-Adenosyl-L-homocysteine",
"compartment":"c",
"charge":0,
"formula":"C14H20N6O5S",
"annotation":{
"bigg.metabolite":"ahcys",
"biggM":[
"M_ahcys",
"ahcys"
],
"chebi":[
"CHEBI:16680",
"CHEBI:57856",
"CHEBI:67009",
"12741",
"12759",
"12761",
"16680",
"22034",
"45495",
"57856",
"67009",
"8945"
],
"hmdb":[
"HMDB0000939",
"HMDB00939"
],
"kegg.compound":"C00021",
"keggC":[
"C00021",
"M_C00021"
],
"metacyc.compound":"ADENOSYL-HOMO-CYS",
"metacycM":"ADENOSYL-HOMO-CYS",
"metanetx.chemical":"MNXM1102167",
"reactome":[
"R-ALL-2162252",
"R-ALL-71285",
"R-ALL-77502"
],
"reactomeM":[
"R-ALL-2162252",
"R-ALL-71285",
"R-ALL-77502"
],
"sabiork.compound":"1274",
"sabiorkM":"1274",
"sbo":"SBO:0000247",
"seed.compound":"cpd00019",
"seedM":[
"M_cpd00019",
"cpd00019"
]
}
},
{
"id":"cmaphis[c]",
"name":"2-[3-Carboxy-3-(methylammonio)propyl]-L-histidine",
"compartment":"c",
"charge":0,
"formula":"C11H18N4O4",
"annotation":{
"bigg.metabolite":"cmaphis",
"biggM":[
"M_cmaphis",
"cmaphis"
],
"kegg.compound":"C04692",
"metanetx.chemical":"MNXM735140",
"sbo":"SBO:0000247"
}
},
{
"id":"5oxpro[c]",
"name":"5-Oxoproline",
"compartment":"c",
"charge":0,
"formula":"C5H6NO3",
"annotation":{
"bigg.metabolite":"5oxpro",
"biggM":[
"5oxpro",
"M_5oxpro"
],
"chebi":[
"CHEBI:16010",
"CHEBI:18183",
"CHEBI:57606",
"CHEBI:58402",
"12153",
"12157",
"16010",
"18183",
"20619",
"20624",
"2113",
"2116",
"44704",
"44943",
"57606",
"58402"
],
"hmdb":[
"HMDB0000267",
"HMDB0000805",
"HMDB00267",
"HMDB0060262",
"HMDB00805",
"HMDB60262"
],
"kegg.compound":"C01879",
"keggC":[
"C01879",
"M_C01879"
],
"metacyc.compound":"5-OXOPROLINE",
"metacycM":"5-OXOPROLINE",
"metanetx.chemical":"MNXM722719",
"reactome":"R-ALL-1247942",
"reactomeM":"R-ALL-1247942",
"sabiork.compound":[
"2329",
"2392"
],
"sabiorkM":[
"2329",
"2392"
],
"sbo":"SBO:0000247",
"seed.compound":"cpd01293",
"seedM":[
"M_cpd01293",
"cpd01293"
]
}
},
{
"id":"uacgam[c]",
"name":"UDP-N-acetyl-D-glucosamine",
"compartment":"c",
"charge":0,
"formula":"C17H25N3O17P2",
"annotation":{
"bigg.metabolite":"uacgam",
"biggM":[
"M_uacgam",
"uacgam"
],
"chebi":[
"CHEBI:16264",
"CHEBI:57705",
"13456",
"13473",
"13475",
"13476",
"16264",
"22115",
"46243",
"57705",
"9823"
],
"hmdb":[
"HMDB0000290",
"HMDB00290"
],
"kegg.compound":"C00043",
"keggC":[
"C00043",
"M_C00043"
],
"metacyc.compound":"UDP-N-ACETYL-D-GLUCOSAMINE",
"metacycM":"UDP-N-ACETYL-D-GLUCOSAMINE",
"metanetx.chemical":"MNXM1104529",
"reactome":[
"R-ALL-162756",
"R-ALL-3499326",
"R-ALL-914003"
],
"reactomeM":[
"R-ALL-162756",
"R-ALL-3499326",
"R-ALL-914003"
],
"sabiork.compound":"1925",
"sabiorkM":"1925",
"sbo":"SBO:0000247",
"seed.compound":"cpd00037",
"seedM":[
"M_cpd00037",
"cpd00037"
]
}
},
{
"id":"acmana[c]",
"name":"N-Acetyl-D-mannosamine",
"compartment":"c",
"charge":0,
"formula":"C8H15NO6",
"annotation":{
"bigg.metabolite":"acmana",
"biggM":[
"M_acmana",
"acmana"
],
"chebi":[
"CHEBI:63153",
"63153"
],
"kegg.compound":"C00645",
"keggC":[
"C00645",
"M_C00645"
],
"metacyc.compound":"N-acetyl-D-mannosamine",
"metacycM":"N-acetyl-D-mannosamine",
"metanetx.chemical":"MNXM1105881",
"sabiork.compound":"25302",
"sabiorkM":"25302",
"sbo":"SBO:0000247",
"seed.compound":"cpd00492",
"seedM":[
"M_cpd00492",
"cpd00492"
]
}
},
{
"id":"udp[c]",
"name":"UDP",
"compartment":"c",
"charge":0,
"formula":"C9H11N2O12P2",
"annotation":{
"bigg.metabolite":"udp",
"biggM":[
"M_udp",
"udp"
],
"chebi":[
"CHEBI:17659",
"CHEBI:58223",
"13445",
"17659",
"27230",
"46402",
"58223",
"9802"
],
"hmdb":[
"HMDB0000295",
"HMDB00295"
],
"kegg.compound":"C00015",
"keggC":[
"C00015",
"M_C00015"
],
"metacyc.compound":[
"UDP",
"UDP-GROUP"
],
"metacycM":[
"UDP",
"UDP-GROUP"
],
"metanetx.chemical":"MNXM1102128",
"reactome":[
"R-ALL-110096",
"R-ALL-110732",
"R-ALL-158602",
"R-ALL-205687",
"R-ALL-417888"
],
"reactomeM":[
"R-ALL-110096",
"R-ALL-110732",
"R-ALL-158602",
"R-ALL-205687",
"R-ALL-417888"
],
"sabiork.compound":"1269",
"sabiorkM":"1269",
"sbo":"SBO:0000247",
"seed.compound":"cpd00014",
"seedM":[
"M_cpd00014",
"cpd00014"
]
}
},
{
"id":"orn[c]",
"name":"Ornithine",
"compartment":"c",
"charge":0,
"formula":"C5H13N2O2",
"annotation":{
"bigg.metabolite":[
"orn",
"orn__L"
],
"biggM":[
"M_orn",
"M_orn__L",
"orn",
"orn__L"
],
"chebi":[
"CHEBI:15729",
"CHEBI:44667",
"CHEBI:46911",
"CHEBI:46914",
"13148",
"15729",
"21367",
"44667",
"46911",
"46914",
"6280"
],
"hmdb":[
"HMDB0000214",
"HMDB0000818",
"HMDB0004984",
"HMDB00214",
"HMDB00818",
"HMDB04984"
],
"kegg.compound":"C01602",
"kegg.drug":"D08302",
"keggC":[
"C00077",
"M_C00077"
],
"keggD":[
"D08302",
"M_D08302"
],
"metacyc.compound":"L-ORNITHINE",
"metacycM":"L-ORNITHINE",
"metanetx.chemical":"MNXM741175",
"reactome":[
"R-ALL-113585",
"R-ALL-113586",
"R-ALL-29498",
"R-ALL-375800"
],
"reactomeM":[
"R-ALL-113585",
"R-ALL-113586",
"R-ALL-29498",
"R-ALL-375800"
],
"sabiork.compound":"1290",
"sabiorkM":"1290",
"sbo":"SBO:0000247",
"seed.compound":"cpd00064",
"seedM":[
"M_cpd00064",
"cpd00064"
]
}
},
{
"id":"agm[c]",
"name":"Agmatine",
"compartment":"c",
"charge":0,
"formula":"C5H16N4",
"annotation":{
"bigg.metabolite":"agm",
"biggM":[
"M_agm",
"agm"
],
"chebi":[
"CHEBI:17431",
"CHEBI:58145",
"13747",
"17431",
"18576",
"2514",
"40556",
"58145"
],
"hmdb":[
"HMDB0001432",
"HMDB0060259",
"HMDB01432",
"HMDB60259"
],
"kegg.compound":"C00179",
"keggC":[
"C00179",
"M_C00179"
],
"metacyc.compound":"AGMATHINE",
"metacycM":"AGMATHINE",
"metanetx.chemical":"MNXM328",
"reactome":[
"R-ALL-351164",
"R-ALL-549309"
],
"reactomeM":[
"R-ALL-351164",
"R-ALL-549309"
],
"sabiork.compound":"4059",
"sabiorkM":"4059",
"sbo":"SBO:0000247",
"seed.compound":"cpd00152",
"seedM":[
"M_cpd00152",
"cpd00152"
]
}
},
{
"id":"ptrc[c]",
"name":"Putrescine",
"compartment":"c",
"charge":0,
"formula":"C4H14N2",
"annotation":{
"bigg.metabolite":"ptrc",
"biggM":[
"M_ptrc",
"ptrc"
],
"chebi":[
"CHEBI:17148",
"CHEBI:172953",
"CHEBI:326268",
"14972",
"17148",
"172953",
"26405",
"326268",
"45092",
"8650"
],
"hmdb":[
"HMDB0001414",
"HMDB0060243",
"HMDB01414",
"HMDB60243"
],
"kegg.compound":"C00134",
"keggC":[
"C00134",
"M_C00134"
],
"metacyc.compound":"PUTRESCINE",
"metacycM":"PUTRESCINE",
"metanetx.chemical":"MNXM118",
"reactome":[
"R-ALL-141350",
"R-ALL-29610"
],
"reactomeM":[
"R-ALL-141350",
"R-ALL-29610"
],
"sabiork.compound":"1941",
"sabiorkM":"1941",
"sbo":"SBO:0000247",
"seed.compound":[
"cpd00118",
"cpd12215"
],
"seedM":[
"M_cpd00118",
"M_cpd12215",
"cpd00118",
"cpd12215"
]
}
},
{
"id":"urea[c]",
"name":"Urea",
"compartment":"c",
"charge":0,
"formula":"CH4N2O",
"annotation":{
"bigg.metabolite":"urea",
"biggM":[
"M_urea",
"urea"
],
"chebi":[
"CHEBI:134711",
"CHEBI:16199",
"CHEBI:32285",
"CHEBI:48376",
"134711",
"15292",
"16199",
"27218",
"32285",
"46379",
"48376",
"9888"
],
"envipath":[
"32de3cf4-e3e6-4168-956e-32fa5ddb0ce1/compound/e1054e0b-a299-4b89-b470-455c007d2bc6",
"5882df9c-dae1-4d80-a40e-db4724271456/compound/a4a8116a-0fc4-4ad8-b192-1387a253bac6",
"650babc9-9d68-4b73-9332-11972ca26f7b/compound/f410026a-1678-4d69-b6ac-505c7b9fe316"
],
"envipathM":[
"32de3cf4-e3e6-4168-956e-32fa5ddb0ce1/compound/e1054e0b-a299-4b89-b470-455c007d2bc6",
"5882df9c-dae1-4d80-a40e-db4724271456/compound/a4a8116a-0fc4-4ad8-b192-1387a253bac6",
"650babc9-9d68-4b73-9332-11972ca26f7b/compound/f410026a-1678-4d69-b6ac-505c7b9fe316"
],
"hmdb":[
"HMDB0000294",
"HMDB00294"
],
"kegg.compound":"C00086",
"kegg.drug":[
"D00023",
"D01749",
"D10496"
],
"keggC":[
"C00086",
"M_C00086"
],
"keggD":[
"D00023",
"D01749",
"D10496",
"M_D00023",
"M_D01749",
"M_D10496"
],
"metacyc.compound":"UREA",
"metacycM":"UREA",
"metanetx.chemical":"MNXM117",
"reactome":[
"R-ALL-29514",
"R-ALL-374061",
"R-ALL-432019"
],
"reactomeM":[
"R-ALL-29514",
"R-ALL-374061",
"R-ALL-432019"
],
"sabiork.compound":"1798",
"sabiorkM":"1798",
"sbo":"SBO:0000247",
"seed.compound":"cpd00073",
"seedM":[
"M_cpd00073",
"cpd00073"
]
}
},
{
"id":"glu5p[c]",
"name":"L-Glutamate 5-phosphate",
"compartment":"c",
"charge":0,
"formula":"C5H8NO7P",
"annotation":{
"bigg.metabolite":"glu5p",
"biggM":[
"M_glu5p",
"glu5p"
],
"chebi":[
"CHEBI:17798",
"CHEBI:58274",
"13108",
"13113",
"17798",
"21312",
"58274",
"6230"
],
"hmdb":[
"HMDB0001228",
"HMDB01228"
],
"kegg.compound":"C03287",
"keggC":[
"C03287",
"M_C03287"
],
"metacyc.compound":"L-GLUTAMATE-5-P",
"metacycM":"L-GLUTAMATE-5-P",
"metanetx.chemical":"MNXM1280",
"sabiork.compound":"1742",
"sabiorkM":"1742",
"sbo":"SBO:0000247",
"seed.compound":"cpd02097",
"seedM":[
"M_cpd02097",
"cpd02097"
]
}
},
{
"id":"glu5sa[c]",
"name":"L-Glutamate 5-semialdehyde",
"compartment":"c",
"charge":0,
"formula":"C5H9NO3",
"annotation":{
"bigg.metabolite":[
"glu5sa",
"glusemald"
],
"biggM":[
"M_glu5sa",
"M_glusemald",
"glu5sa",
"glusemald"
],
"chebi":[
"CHEBI:17232",
"CHEBI:58066",
"13109",
"17232",
"21302",
"58066",
"6225"
],
"hmdb":[
"HMDB0002104",
"HMDB02104"
],
"kegg.compound":"C01165",
"keggC":[
"C01165",
"M_C01165"
],
"metacyc.compound":"L-GLUTAMATE_GAMMA-SEMIALDEHYDE",
"metacycM":"L-GLUTAMATE_GAMMA-SEMIALDEHYDE",
"metanetx.chemical":"MNXM1093051",
"reactome":"R-ALL-31339",
"reactomeM":"R-ALL-31339",
"sabiork.compound":"2262",
"sabiorkM":"2262",
"sbo":"SBO:0000247",
"seed.compound":"cpd00858",
"seedM":[
"M_cpd00858",
"cpd00858"
]
}
},
{
"id":"1pyr5c[c]",
"name":"1-Pyrroline-5-carboxylate",
"compartment":"c",
"charge":0,
"formula":"C5H6NO2",
"annotation":{
"bigg.metabolite":[
"1pyr5c",
"pyr5carb"
],
"biggM":[
"1pyr5c",
"M_1pyr5c",
"M_pyr5carb",
"pyr5carb"
],
"chebi":[
"CHEBI:1372",
"CHEBI:15893",
"CHEBI:17388",
"CHEBI:371",
"11297",
"11689",
"12409",
"1372",
"15893",
"17388",
"18727",
"19095",
"19873",
"26458",
"371"
],
"hmdb":[
"HMDB0001301",
"HMDB0002240",
"HMDB01301",
"HMDB02240"
],
"kegg.compound":"C03912",
"keggC":[
"C03912",
"C04322",
"M_C03912",
"M_C04322"
],
"metacyc.compound":[
"CPD-478",
"L-DELTA1-PYRROLINE_5-CARBOXYLATE"
],
"metacycM":[
"CPD-478",
"L-DELTA1-PYRROLINE_5-CARBOXYLATE"
],
"metanetx.chemical":"MNXM1105060",
"reactome":[
"R-ALL-113590",
"R-ALL-35305"
],
"reactomeM":[
"R-ALL-113590",
"R-ALL-35305"
],
"sabiork.compound":[
"6942",
"7234"
],
"sabiorkM":[
"6942",
"7234"
],
"sbo":"SBO:0000247",
"seed.compound":[
"cpd02431",
"cpd02651"
],
"seedM":[
"M_cpd02431",
"M_cpd02651",
"cpd02431",
"cpd02651"
]
}
},
{
"id":"pro-L[c]",
"name":"L-Proline",
"compartment":"c",
"charge":0,
"formula":"C5H9NO2",
"annotation":{
"bigg.metabolite":"pro__L",
"biggM":[
"M_pro__L",
"pro-L",
"pro__L"
],
"chebi":[
"CHEBI:17203",
"CHEBI:172951",
"CHEBI:26271",
"CHEBI:32862",
"CHEBI:32864",
"CHEBI:32871",
"CHEBI:32872",
"CHEBI:60039",
"13154",
"17203",
"172951",
"184637",
"21373",
"26271",
"32862",
"32864",
"32871",
"32872",
"42067",
"45040",
"45100",
"45159",
"58054",
"60039",
"6286"
],
"hmdb":[
"HMDB0000162",
"HMDB00162"
],
"kegg.compound":"C00148",
"kegg.drug":"D00035",
"keggC":[
"C00148",
"C16435",
"M_C00148",
"M_C16435"
],
"keggD":[
"D00035",
"M_D00035"
],
"metacyc.compound":"PRO",
"metacycM":"PRO",
"metanetx.chemical":"MNXM114",
"reactome":[
"R-ALL-113538",
"R-ALL-352033",
"R-ALL-379717"
],
"reactomeM":[
"R-ALL-113538",
"R-ALL-352033",
"R-ALL-379717"
],
"sabiork.compound":[
"25536",
"82"
],
"sabiorkM":[
"25536",
"82"
],
"sbo":"SBO:0000247",
"seed.compound":[
"cpd00129",
"cpd15140"
],
"seedM":[
"M_cpd00129",
"M_cpd15140",
"cpd00129",
"cpd15140"
]
}
},
{
"id":"mqn[c]",
"name":"menaquinone",
"compartment":"c",
"charge":0,
"formula":"C49H74O4",
"annotation":{
"sbo":"SBO:0000247"
}
},
{
"id":"mql[c]",
"name":"menaquinol",
"compartment":"c",
"charge":0,
"formula":"C49H76O4",
"annotation":{
"sbo":"SBO:0000247"
}
},
{
"id":"trnapro[c]",
"name":"tRNA(Pro)",
"compartment":"c",
"charge":0,
"formula":"R",
"annotation":{
"bigg.metabolite":"trnapro",
"biggM":[
"M_trnapro",
"trnapro"
],
"chebi":[
"CHEBI:29177",
"10688",
"15184",
"29177"
],
"kegg.compound":"C01649",
"keggC":[
"C01649",
"M_C01649"
],
"metacyc.compound":"PRO-tRNAs",
"metacycM":"PRO-tRNAs",
"metanetx.chemical":"MNXM90667",
"sabiork.compound":"3843",
"sabiorkM":"3843",
"sbo":"SBO:0000247",
"seed.compound":"cpd11920",
"seedM":[
"M_cpd11920",
"cpd11920"
]
}
},
{
"id":"protrna[c]",
"name":"L-Prolyl-tRNA(Pro)",
"compartment":"c",
"charge":0,
"formula":"C5H8NOR",
"annotation":{
"bigg.metabolite":"protrna",
"biggM":[
"M_protrna",
"protrna"
],
"kegg.compound":"C02702",
"metanetx.chemical":"MNXM732982",
"rheaG":"9700",
"sbo":"SBO:0000247"
}
},
{
"id":"trnaarg[c]",
"name":"tRNA(Arg)",
"compartment":"c",
"charge":0,
"formula":"R",
"annotation":{
"bigg.metabolite":"trnaarg",
"biggM":[
"M_trnaarg",
"trnaarg"
],
"chebi":[
"CHEBI:29171",
"10673",
"15167",
"29171"
],
"kegg.compound":"C01636",
"keggC":[
"C01636",
"M_C01636"
],
"metacyc.compound":"ARG-tRNAs",
"metacycM":"ARG-tRNAs",
"metanetx.chemical":"MNXM90751",
"sabiork.compound":"3837",
"sabiorkM":"3837",
"sbo":"SBO:0000247",
"seed.compound":[
"cpd11907",
"cpd22281"
],
"seedM":[
"M_cpd11907",
"M_cpd22281",
"cpd11907",
"cpd22281"
]
}
},
{
"id":"argtrna[c]",
"name":"L-Arginyl-tRNA(Arg)",
"compartment":"c",
"charge":0,
"formula":"C6H14N4OR",
"annotation":{
"bigg.metabolite":"argtrna",
"biggM":[
"M_argtrna",
"argtrna"
],
"kegg.compound":"C02163",
"metanetx.chemical":"MNXM741229",
"rheaG":"9673",
"sbo":"SBO:0000247"
}
},
{
"id":"accoa[c]",
"name":"Acetyl-CoA",
"compartment":"c",
"charge":0,
"formula":"C23H34N7O17P3S",
"annotation":{
"bigg.metabolite":"accoa",
"biggM":[
"M_accoa",
"accoa"
],
"chebi":[
"CHEBI:15351",
"CHEBI:57288",
"13712",
"15351",
"22192",
"2408",
"40470",
"57288"
],
"envipath":"32de3cf4-e3e6-4168-956e-32fa5ddb0ce1/compound/57bd5e24-9d14-4b91-bc60-64c8ea6c2d11",
"envipathM":"32de3cf4-e3e6-4168-956e-32fa5ddb0ce1/compound/57bd5e24-9d14-4b91-bc60-64c8ea6c2d11",
"hmdb":[
"HMDB0001206",
"HMDB01206"
],
"kegg.compound":"C00024",
"keggC":[
"C00024",
"M_C00024"
],
"lipidmaps":"LMFA07050281",
"lipidmapsM":"LMFA07050281",
"metacyc.compound":"ACETYL-COA",
"metacycM":"ACETYL-COA",
"metanetx.chemical":"MNXM1104266",
"reactome":[
"R-ALL-113559",
"R-ALL-113560",
"R-ALL-353123",
"R-ALL-727753",
"R-ALL-76183"
],
"reactomeM":[
"R-ALL-113559",
"R-ALL-113560",
"R-ALL-353123",
"R-ALL-727753",
"R-ALL-76183"
],
"sabiork.compound":"1276",
"sabiorkM":"1276",
"sbo":"SBO:0000247",
"seed.compound":"cpd00022",
"seedM":[
"M_cpd00022",
"cpd00022"
],
"slm":[
"SLM:000000297",
"000000297"
]
}
},
{
"id":"acglu[c]",
"name":"N-Acetyl-L-glutamate",
"compartment":"c",
"charge":0,
"formula":"C7H9NO5",
"annotation":{
"bigg.metabolite":"acglu",
"biggM":[
"M_acglu",
"acglu"
],
"chebi":[
"CHEBI:17533",
"CHEBI:21549",
"CHEBI:44337",
"12575",
"17533",
"21549",
"21552",
"44335",
"44337",
"64040",
"7150",
"87274"
],
"kegg.compound":"C00624",
"keggC":[
"C00624",
"M_C00624"
],
"metacyc.compound":"ACETYL-GLU",
"metacycM":"ACETYL-GLU",
"metanetx.chemical":"MNXM730",
"reactome":"R-ALL-30471",
"reactomeM":"R-ALL-30471",
"sabiork.compound":"2120",
"sabiorkM":"2120",
"sbo":"SBO:0000247",
"seed.compound":"cpd00477",
"seedM":[
"M_cpd00477",
"cpd00477"
]
}
},
{
"id":"coa[c]",
"name":"Coenzyme A",
"compartment":"c",
"charge":0,
"formula":"C21H32N7O16P3S",
"annotation":{
"bigg.metabolite":"coa",
"biggM":[
"M_coa",
"coa"
],
"chebi":[
"CHEBI:15346",
"CHEBI:57287",
"13294",
"13295",
"13298",
"15346",
"23355",
"3771",
"41597",
"41631",
"57287",
"741566"
],
"envipath":"32de3cf4-e3e6-4168-956e-32fa5ddb0ce1/compound/19310484-6aa5-4dcf-b1da-855a8c21ecfd",
"envipathM":"32de3cf4-e3e6-4168-956e-32fa5ddb0ce1/compound/19310484-6aa5-4dcf-b1da-855a8c21ecfd",
"hmdb":[
"HMDB0001423",
"HMDB0062184",
"HMDB01423",
"HMDB62184"
],
"kegg.compound":"C00010",
"keggC":[
"C00010",
"M_C00010"
],
"metacyc.compound":[
"CO-A",
"COA-GROUP"
],
"metacycM":[
"CO-A",
"COA-GROUP"
],
"metanetx.chemical":"MNXM727276",
"reactome":[
"R-ALL-162743",
"R-ALL-193514",
"R-ALL-2485002",
"R-ALL-29374",
"R-ALL-76194"
],
"reactomeM":[
"R-ALL-162743",
"R-ALL-193514",
"R-ALL-2485002",
"R-ALL-29374",
"R-ALL-76194"
],
"sabiork.compound":"1265",
"sabiorkM":"1265",
"sbo":"SBO:0000247",
"seed.compound":"cpd00010",
"seedM":[
"M_cpd00010",
"cpd00010"
]
}
},
{
"id":"acg5p[c]",
"name":"N-Acetyl-L-glutamyl 5-phosphate",
"compartment":"c",
"charge":0,
"formula":"C7H9NO8P",
"annotation":{
"bigg.metabolite":"acg5p",
"biggM":[
"M_acg5p",
"acg5p"
],
"chebi":[
"CHEBI:16878",
"CHEBI:57936",
"12441",
"12576",
"16878",
"21550",
"57936",
"7151"
],
"hmdb":[
"HMDB0006456",
"HMDB06456"
],
"kegg.compound":"C04133",
"keggC":[
"C04133",
"M_C04133"
],
"metacyc.compound":"N-ACETYL-GLUTAMYL-P",
"metacycM":"N-ACETYL-GLUTAMYL-P",
"metanetx.chemical":"MNXM1384",
"sabiork.compound":"1790",
"sabiorkM":"1790",
"sbo":"SBO:0000247",
"seed.compound":"cpd02552",
"seedM":[
"M_cpd02552",
"cpd02552"
]
}
},
{
"id":"acg5sa[c]",
"name":"N-Acetyl-L-glutamate 5-semialdehyde",
"compartment":"c",
"charge":0,
"formula":"C7H10NO4",
"annotation":{
"bigg.metabolite":"acg5sa",
"biggM":[
"M_acg5sa",
"acg5sa"
],
"chebi":[
"CHEBI:16319",
"CHEBI:29123",
"11493",
"12461",
"12577",
"16319",
"21551",
"29123",
"7152"
],
"hmdb":[
"HMDB0006488",
"HMDB06488"
],
"kegg.compound":"C01250",
"keggC":[
"C01250",
"M_C01250"
],
"metacyc.compound":"CPD-469",
"metacycM":"CPD-469",
"metanetx.chemical":"MNXM1062",
"sabiork.compound":"2267",
"sabiorkM":"2267",
"sbo":"SBO:0000247",
"seed.compound":"cpd00918",
"seedM":[
"M_cpd00918",
"cpd00918"
]
}
},
{
"id":"acorn[c]",
"name":"N2-Acetyl-L-ornithine",
"compartment":"c",
"charge":0,
"formula":"C7H14N2O3",
"annotation":{
"bigg.metabolite":"acorn",
"biggM":[
"M_acorn",
"acorn"
],
"chebi":[
"CHEBI:16543",
"CHEBI:57805",
"12634",
"16543",
"21814",
"40771",
"57805",
"7368"
],
"hmdb":[
"HMDB0003357",
"HMDB0006489",
"HMDB03357",
"HMDB06489"
],
"kegg.compound":"C00437",
"keggC":[
"C00437",
"M_C00437"
],
"metacyc.compound":"N-ALPHA-ACETYLORNITHINE",
"metacycM":"N-ALPHA-ACETYLORNITHINE",
"metanetx.chemical":"MNXM817",
"sabiork.compound":"2048",
"sabiorkM":"2048",
"sbo":"SBO:0000247",
"seed.compound":"cpd00342",
"seedM":[
"M_cpd00342",
"cpd00342"
]
}
},
{
"id":"pmcoa[c]",
"name":"Pimeloyl-CoA",
"compartment":"c",
"charge":0,
"formula":"C28H41N7O19P3S",
"annotation":{
"bigg.metabolite":[
"pimACP",
"pmcoa"
],
"biggM":[
"M_pimACP",
"M_pmcoa",
"pimACP",
"pmcoa"
],
"chebi":[
"CHEBI:15504",
"CHEBI:57360",
"12210",
"14838",
"15504",
"2176",
"26131",
"57360"
],
"envipath":"32de3cf4-e3e6-4168-956e-32fa5ddb0ce1/compound/46ebba99-d2f1-41ec-8e19-08b6b7e591b5",
"envipathM":"32de3cf4-e3e6-4168-956e-32fa5ddb0ce1/compound/46ebba99-d2f1-41ec-8e19-08b6b7e591b5",
"kegg.compound":"C01063",
"keggC":[
"C01063",
"M_C01063"
],
"lipidmaps":"LMFA07050363",
"lipidmapsM":"LMFA07050363",
"metacyc.compound":"CPD-558",
"metacycM":"CPD-558",
"metanetx.chemical":"MNXM727687",
"sabiork.compound":"2234",
"sabiorkM":"2234",
"sbo":"SBO:0000247",
"seed.compound":"cpd00782",
"seedM":[
"M_cpd00782",
"cpd00782"
]
}
},
{
"id":"8aonn[c]",
"name":"8-Amino-7-oxononanoate",
"compartment":"c",
"charge":0,
"formula":"C9H17NO3",
"annotation":{
"bigg.metabolite":"8aonn",
"biggM":[
"8aonn",
"M_8aonn"
],
"chebi":[
"CHEBI:12266",
"CHEBI:149468",
"CHEBI:15830",
"CHEBI:57532",
"12266",
"149468",
"15830",
"20808",
"2308",
"57532"
],
"hmdb":"HMDB0240687",
"kegg.compound":"C01092",
"keggC":[
"C01092",
"M_C01092"
],
"lipidmaps":[
"LMFA01060168",
"LMFA01100065"
],
"lipidmapsM":[
"LMFA01060168",
"LMFA01100065"
],
"metacyc.compound":"8-AMINO-7-OXONONANOATE",
"metacycM":"8-AMINO-7-OXONONANOATE",
"metanetx.chemical":"MNXM726864",
"sabiork.compound":"5387",
"sabiorkM":"5387",
"sbo":"SBO:0000247",
"seed.compound":"cpd00800",
"seedM":[
"M_cpd00800",
"cpd00800"
]
}
},
{
"id":"amob[c]",
"name":"S-Adenosyl-4-methylthio-2-oxobutanoate",
"compartment":"c",
"charge":0,
"formula":"C15H19N5O6S",
"annotation":{
"bigg.metabolite":"amob",
"biggM":[
"M_amob",
"amob"
],
"kegg.compound":"C04425",
"metanetx.chemical":"MNXM733831",
"sbo":"SBO:0000247"
}
},
{
"id":"dann[c]",
"name":"7,8-Diaminononanoate",
"compartment":"c",
"charge":0,
"formula":"C9H21N2O2",
"annotation":{
"bigg.metabolite":"dann",
"biggM":[
"M_dann",
"dann"
],
"chebi":[
"CHEBI:149469",
"CHEBI:17830",
"CHEBI:2247",
"CHEBI:42085",
"CHEBI:58500",
"12242",
"149469",
"17830",
"20765",
"2247",
"42085",
"58500"
],
"kegg.compound":"C01037",
"keggC":[
"C01037",
"M_C01037"
],
"lipidmaps":"LMFA01100062",
"lipidmapsM":"LMFA01100062",
"metacyc.compound":"DIAMINONONANOATE",
"metacycM":"DIAMINONONANOATE",
"metanetx.chemical":"MNXM1140",
"sabiork.compound":"5370",
"sabiorkM":"5370",
"sbo":"SBO:0000247",
"seed.compound":"cpd00764",
"seedM":[
"M_cpd00764",
"cpd00764"
]
}
},
{
"id":"dtbt[c]",
"name":"Dethiobiotin",
"compartment":"c",
"charge":0,
"formula":"C10H17N2O3",
"annotation":{
"bigg.metabolite":"dtbt",
"biggM":[
"M_dtbt",
"dtbt"
],
"chebi":[
"CHEBI:149473",
"CHEBI:16691",
"CHEBI:42280",
"CHEBI:57861",
"14132",
"149473",
"16691",
"23649",
"36990",
"42279",
"42280",
"4457",
"57861"
],
"hmdb":[
"HMDB0003581",
"HMDB03581"
],
"kegg.compound":"C01909",
"keggC":[
"C01909",
"M_C01909"
],
"metacyc.compound":"DETHIOBIOTIN",
"metacycM":"DETHIOBIOTIN",
"metanetx.chemical":"MNXM1020",
"sabiork.compound":"5879",
"sabiorkM":"5879",
"sbo":"SBO:0000247",
"seed.compound":"cpd01311",
"seedM":[
"M_cpd01311",
"cpd01311"
]
}
},
{
"id":"fdox[c]",
"name":"ferredoxin (oxidized) 2[4Fe-4S]",
"compartment":"c",
"charge":0,
"formula":"Fe8S8X",
"annotation":{
"bigg.metabolite":"fdox",
"biggM":[
"M_fdox",
"fdox"
],
"kegg.compound":"C00139",
"metanetx.chemical":"MNXM96997",
"sbo":"SBO:0000247",
"seed.compound":"cpd15876",
"seedM":[
"M_cpd15876",
"cpd15876"
]
}
},
{
"id":"btnp-s2[c]",
"name":"Biotin synthesis protein (charged)",
"compartment":"c",
"charge":0,
"formula":"Fe2S2R",
"notes":{
"metKEGGID":"Unassigned"
},
"annotation":{
"sbo":"SBO:0000247"
}
},
{
"id":"btn[c]",
"name":"Biotin",
"compartment":"c",
"charge":0,
"formula":"C10H15N2O3S",
"annotation":{
"bigg.metabolite":"btn",
"biggM":[
"M_btn",
"btn"
],
"chebi":[
"CHEBI:15956",
"CHEBI:57586",
"13905",
"15956",
"22882",
"22884",
"3108",
"41236",
"57586"
],
"hmdb":[
"HMDB0000030",
"HMDB00030"
],
"kegg.compound":"C00120",
"kegg.drug":"D00029",
"keggC":[
"C00120",
"M_C00120"
],
"keggD":[
"D00029",
"M_D00029"
],
"metacyc.compound":"BIOTIN",
"metacycM":"BIOTIN",
"metanetx.chemical":"MNXM304",
"reactome":[
"R-ALL-199207",
"R-ALL-199238",
"R-ALL-29582"
],
"reactomeM":[
"R-ALL-199207",
"R-ALL-199238",
"R-ALL-29582"
],
"sabiork.compound":"1936",
"sabiorkM":"1936",
"sbo":"SBO:0000247",
"seed.compound":"cpd00104",
"seedM":[
"M_cpd00104",
"cpd00104"
]
}
},
{
"id":"fdred[c]",
"name":"ferredoxin (reduced) 2[4Fe-4S]",
"compartment":"c",
"charge":0,
"formula":"Fe8S8X",
"annotation":{
"bigg.metabolite":"fdred",
"biggM":[
"M_fdred",
"fdred"
],
"kegg.compound":"C00138",
"metanetx.chemical":"MNXM96998",
"sbo":"SBO:0000247",
"seed.compound":"cpd15877",
"seedM":[
"M_cpd15877",
"cpd15877"
]
}
},
{
"id":"fe2[c]",
"name":"Fe2+",
"compartment":"c",
"charge":0,
"formula":"Fe",
"annotation":{
"bigg.metabolite":"fe2",
"biggM":[
"M_fe2",
"fe2"
],
"chebi":[
"CHEBI:176613",
"CHEBI:29033",
"13319",
"13321",
"176613",
"21129",
"24876",
"29033",
"34754",
"49599"
],
"hmdb":[
"HMDB0000692",
"HMDB0012943",
"HMDB0015531",
"HMDB00692",
"HMDB12943",
"HMDB15531"
],
"kegg.compound":"C14818",
"keggC":[
"C14818",
"M_C14818"
],
"metacyc.compound":"FE+2",
"metacycM":"FE+2",
"metanetx.chemical":"MNXM726711",
"reactome":[
"R-ALL-111793",
"R-ALL-113531",
"R-ALL-1222286",
"R-ALL-1362385",
"R-ALL-1650774",
"R-ALL-1981115",
"R-ALL-2318766",
"R-ALL-352605",
"R-ALL-389631",
"R-ALL-435347",
"R-ALL-71067",
"R-ALL-917810"
],
"reactomeM":[
"R-ALL-111793",
"R-ALL-113531",
"R-ALL-1222286",
"R-ALL-1362385",
"R-ALL-1650774",
"R-ALL-1981115",
"R-ALL-2318766",
"R-ALL-352605",
"R-ALL-389631",
"R-ALL-435347",
"R-ALL-71067",
"R-ALL-917810"
],
"sabiork.compound":"1275",
"sabiorkM":"1275",
"sbo":"SBO:0000247",
"seed.compound":"cpd10515",
"seedM":[
"M_cpd10515",
"cpd10515"
]
}
},
{
"id":"h2s[c]",
"name":"Hydrogen sulfide",
"compartment":"c",
"charge":0,
"formula":"H2S",
"annotation":{
"bigg.metabolite":[
"HC00250",
"h2s"
],
"biggM":[
"HC00250",
"M_HC00250",
"M_h2s",
"h2s"
],
"chebi":[
"CHEBI:16136",
"CHEBI:29919",
"CHEBI:30488",
"CHEBI:30489",
"CHEBI:37180",
"13356",
"14414",
"16136",
"24639",
"29919",
"30488",
"30489",
"37180",
"43058",
"45489",
"5787"
],
"envipath":[
"32de3cf4-e3e6-4168-956e-32fa5ddb0ce1/compound/6fca0a43-b0f0-41dd-a454-c7880342d6be",
"5882df9c-dae1-4d80-a40e-db4724271456/compound/0b237b94-a6df-4792-8866-246b2230eef0",
"650babc9-9d68-4b73-9332-11972ca26f7b/compound/83aab241-d065-45ef-a799-98fdad5bcf04"
],
"envipathM":[
"32de3cf4-e3e6-4168-956e-32fa5ddb0ce1/compound/6fca0a43-b0f0-41dd-a454-c7880342d6be",
"5882df9c-dae1-4d80-a40e-db4724271456/compound/0b237b94-a6df-4792-8866-246b2230eef0",
"650babc9-9d68-4b73-9332-11972ca26f7b/compound/83aab241-d065-45ef-a799-98fdad5bcf04"
],
"hmdb":[
"HMDB0003276",
"HMDB03276"
],
"kegg.compound":"C00283",
"keggC":[
"C00283",
"M_C00283"
],
"metacyc.compound":[
"CPD-846",
"HS"
],
"metacycM":[
"CPD-846",
"HS"
],
"metanetx.chemical":"MNXM124865",
"reactome":[
"R-ALL-1614532",
"R-ALL-1655881",
"R-ALL-1663154"
],
"reactomeM":[
"R-ALL-1614532",
"R-ALL-1655881",
"R-ALL-1663154"
],
"sabiork.compound":"2007",
"sabiorkM":"2007",
"sbo":"SBO:0000247",
"seed.compound":[
"cpd00239",
"cpd24697"
],
"seedM":[
"M_cpd00239",
"M_cpd24697",
"cpd00239",
"cpd24697"
]
}
},
{
"id":"btnp[c]",
"name":"Biotin synthesis protein (uncharged)",
"compartment":"c",
"charge":0,
"formula":"R",
"notes":{
"metKEGGID":"Unassigned"
},
"annotation":{
"sbo":"SBO:0000247"
}
},
{
"id":"btamp[c]",
"name":"Biotinyl-5'-AMP",
"compartment":"c",
"charge":0,
"formula":"C20H27N7O9PS",
"annotation":{
"bigg.metabolite":"btamp",
"biggM":[
"M_btamp",
"btamp"
],
"chebi":[
"CHEBI:3110",
"CHEBI:62414",
"3110",
"62414"
],
"hmdb":[
"HMDB0004220",
"HMDB0006520",
"HMDB04220",
"HMDB06520"
],
"kegg.compound":"C05921",
"keggC":[
"C05921",
"M_C05921"
],
"metacyc.compound":"BIO-5-AMP",
"metacycM":"BIO-5-AMP",
"metanetx.chemical":"MNXM1104306",
"sbo":"SBO:0000247",
"seed.compound":[
"cpd03517",
"cpd22432"
],
"seedM":[
"M_cpd03517",
"M_cpd22432",
"cpd03517",
"cpd22432"
]
}
},
{
"id":"g1p[c]",
"name":"D-Glucose 1-phosphate",
"compartment":"c",
"charge":0,
"formula":"C6H11O9P",
"annotation":{
"bigg.metabolite":"g1p",
"biggM":[
"M_g1p",
"g1p"
],
"chebi":[
"CHEBI:16077",
"CHEBI:57629",
"12967",
"16077",
"21001",
"4169",
"57629"
],
"hmdb":[
"HMDB0000645",
"HMDB0001306",
"HMDB0001586",
"HMDB0003359",
"HMDB0062705",
"HMDB00645",
"HMDB01306",
"HMDB01586",
"HMDB03359",
"HMDB62705"
],
"kegg.compound":"C00103",
"metacyc.compound":"D-glucose-1-phosphates",
"metacycM":"D-glucose-1-phosphates",
"metanetx.chemical":"MNXM1106065",
"reactome":"R-ALL-29548",
"reactomeM":"R-ALL-29548",
"sabiork.compound":[
"1450",
"23742"
],
"sabiorkM":[
"1450",
"23742"
],
"sbo":"SBO:0000247",
"seed.compound":"cpd36413",
"seedM":[
"M_cpd36413",
"cpd36413"
]
}
},
{
"id":"utp[c]",
"name":"UTP",
"compartment":"c",
"charge":0,
"formula":"C9H11N2O15P3",
"annotation":{
"bigg.metabolite":"utp",
"biggM":[
"M_utp",
"utp"
],
"chebi":[
"CHEBI:15713",
"CHEBI:46398",
"CHEBI:57481",
"13510",
"15713",
"27233",
"37567",
"46397",
"46398",
"57481",
"9850"
],
"hmdb":[
"HMDB0000285",
"HMDB00285"
],
"kegg.compound":"C00075",
"keggC":[
"C00075",
"M_C00075"
],
"metacyc.compound":"UTP",
"metacycM":"UTP",
"metanetx.chemical":"MNXM1101474",
"reactome":[
"R-ALL-110731",
"R-ALL-113562",
"R-ALL-29494",
"R-ALL-417877"
],
"reactomeM":[
"R-ALL-110731",
"R-ALL-113562",
"R-ALL-29494",
"R-ALL-417877"
],
"sabiork.compound":"1288",
"sabiorkM":"1288",
"sbo":"SBO:0000247",
"seed.compound":"cpd00062",
"seedM":[
"M_cpd00062",
"cpd00062"
]
}
},
{
"id":"udpg[c]",
"name":"UDPglucose",
"compartment":"c",
"charge":0,
"formula":"C15H22N2O17P2",
"annotation":{
"bigg.metabolite":"udpg",
"biggM":[
"M_udpg",
"udpg"
],
"chebi":[
"CHEBI:18066",
"CHEBI:46229",
"CHEBI:58367",
"CHEBI:58885",
"13498",
"13505",
"18066",
"22103",
"27234",
"42885",
"46228",
"46229",
"52249",
"58367",
"58885",
"9845",
"9895"
],
"kegg.compound":"C00029",
"keggC":[
"C00029",
"M_C00029"
],
"metacyc.compound":"CPD-12575",
"metacycM":"CPD-12575",
"metanetx.chemical":"MNXM1104702",
"reactome":[
"R-ALL-173594",
"R-ALL-29410",
"R-ALL-417855",
"R-ALL-744227"
],
"reactomeM":[
"R-ALL-173594",
"R-ALL-29410",
"R-ALL-417855",
"R-ALL-744227"
],
"sabiork.compound":[
"1277",
"3918"
],
"sabiorkM":[
"1277",
"3918"
],
"sbo":"SBO:0000247",
"seed.compound":[
"cpd00026",
"cpd28293"
],
"seedM":[
"M_cpd00026",
"M_cpd28293",
"cpd00026",
"cpd28293"
]
}
},
{
"id":"g6p[c]",
"name":"D-Glucose 6-phosphate",
"compartment":"c",
"charge":0,
"formula":"C6H11O9P",
"annotation":{
"bigg.metabolite":"g6p",
"biggM":[
"M_g6p",
"g6p"
],
"chebi":[
"CHEBI:14314",
"CHEBI:4170",
"CHEBI:61548",
"14314",
"4170",
"61548"
],
"hmdb":[
"HMDB0001401",
"HMDB0001549",
"HMDB0006793",
"HMDB01401",
"HMDB01549",
"HMDB06793"
],
"kegg.compound":"C00092",
"keggC":[
"C00092",
"M_C00092"
],
"metacyc.compound":[
"D-glucopyranose-6-phosphate",
"Glucose-6-phosphate"
],
"metacycM":[
"D-glucopyranose-6-phosphate",
"Glucose-6-phosphate"
],
"metanetx.chemical":"MNXM1105858",
"reactome":"R-ALL-1629756",
"reactomeM":"R-ALL-1629756",
"sabiork.compound":[
"1404",
"1405"
],
"sabiorkM":[
"1404",
"1405"
],
"sbo":"SBO:0000247",
"seed.compound":[
"cpd00079",
"cpd26836"
],
"seedM":[
"M_cpd00079",
"M_cpd26836",
"cpd00079",
"cpd26836"
]
}
},
{
"id":"ppcoa[c]",
"name":"Propanoyl-CoA",
"compartment":"c",
"charge":0,
"formula":"C24H36N7O17P3S",
"annotation":{
"bigg.metabolite":"ppcoa",
"biggM":[
"M_ppcoa",
"ppcoa"
],
"chebi":[
"CHEBI:15539",
"CHEBI:57392",
"14904",
"14907",
"15539",
"26295",
"57392",
"8479"
],
"kegg.compound":"C00100",
"keggC":[
"C00100",
"M_C00100"
],
"lipidmaps":"LMFA07050364",
"lipidmapsM":"LMFA07050364",
"metacyc.compound":"PROPIONYL-COA",
"metacycM":"PROPIONYL-COA",
"metanetx.chemical":"MNXM1106156",
"reactome":[
"R-ALL-192314",
"R-ALL-70843"
],
"reactomeM":[
"R-ALL-192314",
"R-ALL-70843"
],
"sabiork.compound":"1933",
"sabiorkM":"1933",
"sbo":"SBO:0000247",
"seed.compound":"cpd00086",
"seedM":[
"M_cpd00086",
"cpd00086"
],
"slm":[
"SLM:000389157",
"000389157"
]
}
},
{
"id":"2obut[c]",
"name":"2-Oxobutanoate",
"compartment":"c",
"charge":0,
"formula":"C4H5O3",
"annotation":{
"bigg.metabolite":"2obut",
"biggM":[
"2obut",
"M_2obut"
],
"chebi":[
"CHEBI:144836",
"CHEBI:16763",
"CHEBI:30831",
"11636",
"1250",
"144836",
"16763",
"19741",
"19743",
"30831",
"39748"
],
"envipath":[
"32de3cf4-e3e6-4168-956e-32fa5ddb0ce1/compound/1d8dba15-23b7-4916-91ba-3b00be5e4e8b",
"650babc9-9d68-4b73-9332-11972ca26f7b/compound/86a149cf-c031-463b-aa33-253fcbde268f"
],
"envipathM":[
"32de3cf4-e3e6-4168-956e-32fa5ddb0ce1/compound/1d8dba15-23b7-4916-91ba-3b00be5e4e8b",
"650babc9-9d68-4b73-9332-11972ca26f7b/compound/86a149cf-c031-463b-aa33-253fcbde268f"
],
"hmdb":[
"HMDB0000005",
"HMDB00005",
"HMDB0006544",
"HMDB06544"
],
"kegg.compound":"C00109",
"keggC":[
"C00109",
"M_C00109"
],
"lipidmaps":"LMFA01060002",
"lipidmapsM":"LMFA01060002",
"metacyc.compound":"2-OXOBUTANOATE",
"metacycM":"2-OXOBUTANOATE",
"metanetx.chemical":"MNXM159",
"reactome":"R-ALL-936714",
"reactomeM":"R-ALL-936714",
"sabiork.compound":"1934",
"sabiorkM":"1934",
"sbo":"SBO:0000247",
"seed.compound":"cpd00094",
"seedM":[
"M_cpd00094",
"cpd00094"
]
}
},
{
"id":"mal-L[c]",
"name":"L-Malate",
"compartment":"c",
"charge":0,
"formula":"C4H4O5",
"annotation":{
"bigg.metabolite":"mal__L",
"biggM":[
"M_mal__L",
"mal-L",
"mal__L"
],
"chebi":[
"CHEBI:15589",
"CHEBI:30797",
"11066",
"13140",
"15589",
"18784",
"18785",
"30797",
"423"
],
"hmdb":[
"HMDB0000156",
"HMDB0000744",
"HMDB00156",
"HMDB00744"
],
"kegg.compound":"C00149",
"keggC":[
"C00149",
"M_C00149"
],
"metacyc.compound":"MAL",
"metacycM":"MAL",
"metanetx.chemical":"MNXM1107192",
"reactome":[
"R-ALL-113544",
"R-ALL-198498"
],
"reactomeM":[
"R-ALL-113544",
"R-ALL-198498"
],
"sabiork.compound":"1918",
"sabiorkM":"1918",
"sbo":"SBO:0000247",
"seed.compound":"cpd00130",
"seedM":[
"M_cpd00130",
"cpd00130"
]
}
},
{
"id":"g3p[c]",
"name":"Glyceraldehyde 3-phosphate",
"compartment":"c",
"charge":0,
"formula":"C3H5O6P",
"annotation":{
"bigg.metabolite":"g3p",
"biggM":[
"M_g3p",
"g3p"
],
"chebi":[
"CHEBI:17138",
"CHEBI:58027",
"14333",
"17138",
"5446",
"58027"
],
"hmdb":[
"HMDB0001112",
"HMDB01112"
],
"kegg.compound":"C00118",
"keggC":[
"C00661",
"M_C00661"
],
"metacyc.compound":"CPD0-2032",
"metacycM":"CPD0-2032",
"metanetx.chemical":"MNXM739945",
"sabiork.compound":"1687",
"sabiorkM":"1687",
"sbo":"SBO:0000247",
"seed.compound":"cpd19005",
"seedM":[
"M_cpd19005",
"cpd19005"
]
}
},
{
"id":"mthgxl[c]",
"name":"Methylglyoxal",
"compartment":"c",
"charge":0,
"formula":"C3H4O2",
"annotation":{
"bigg.metabolite":"mthgxl",
"biggM":[
"M_mthgxl",
"mthgxl"
],
"chebi":[
"CHEBI:17158",
"11643",
"14599",
"17158",
"25303",
"6875"
],
"envipath":"650babc9-9d68-4b73-9332-11972ca26f7b/compound/87b7fac4-f224-43ab-81f4-b95330450174",
"envipathM":"650babc9-9d68-4b73-9332-11972ca26f7b/compound/87b7fac4-f224-43ab-81f4-b95330450174",
"hmdb":[
"HMDB0001167",
"HMDB01167"
],
"kegg.compound":"C00546",
"keggC":[
"C00546",
"M_C00546"
],
"metacyc.compound":"METHYL-GLYOXAL",
"metacycM":"METHYL-GLYOXAL",
"metanetx.chemical":"MNXM310",
"sabiork.compound":"2088",
"sabiorkM":"2088",
"sbo":"SBO:0000247",
"seed.compound":"cpd00428",
"seedM":[
"M_cpd00428",
"cpd00428"
]
}
},
{
"id":"glyald[c]",
"name":"D-Glyceraldehyde",
"compartment":"c",
"charge":0,
"formula":"C3H6O3",
"annotation":{
"bigg.metabolite":"glyald",
"biggM":[
"M_glyald",
"glyald"
],
"chebi":[
"CHEBI:17378",
"12982",
"17378",
"21025",
"39973",
"4186"
],
"kegg.compound":"C00577",
"keggC":[
"C00577",
"M_C00577"
],
"metacyc.compound":[
"GLYCERALD",
"Glyco-CT-Superclass-TRI"
],
"metacycM":[
"GLYCERALD",
"Glyco-CT-Superclass-TRI"
],
"metanetx.chemical":"MNXM435",
"reactome":"R-ALL-30393",
"reactomeM":"R-ALL-30393",
"sabiork.compound":"1409",
"sabiorkM":"1409",
"sbo":"SBO:0000247",
"seed.compound":"cpd00448",
"seedM":[
"M_cpd00448",
"cpd00448"
]
}
},
{
"id":"glyc[c]",
"name":"Glycerol",
"compartment":"c",
"charge":0,
"formula":"C3H8O3",
"annotation":{
"bigg.metabolite":"glyc",
"biggM":[
"M_glyc",
"glyc"
],
"chebi":[
"CHEBI:17754",
"131422",
"14334",
"17754",
"24351",
"42998",
"5448"
],
"envipath":[
"32de3cf4-e3e6-4168-956e-32fa5ddb0ce1/compound/48edd8a9-6a4a-4900-b0cf-97b1ccaa1125",
"650babc9-9d68-4b73-9332-11972ca26f7b/compound/2e8c8093-3269-46b3-be2e-f1df9fdde25c"
],
"envipathM":[
"32de3cf4-e3e6-4168-956e-32fa5ddb0ce1/compound/48edd8a9-6a4a-4900-b0cf-97b1ccaa1125",
"650babc9-9d68-4b73-9332-11972ca26f7b/compound/2e8c8093-3269-46b3-be2e-f1df9fdde25c"
],
"hmdb":[
"HMDB0000131",
"HMDB00131"
],
"kegg.compound":"C00116",
"kegg.drug":"D00028",
"keggC":[
"C00116",
"M_C00116"
],
"keggD":[
"D00028",
"M_D00028"
],
"metacyc.compound":"GLYCEROL",
"metacycM":"GLYCEROL",
"metanetx.chemical":"MNXM89612",
"reactome":[
"R-ALL-192438",
"R-ALL-76116"
],
"reactomeM":[
"R-ALL-192438",
"R-ALL-76116"
],
"sabiork.compound":"1303",
"sabiorkM":"1303",
"sbo":"SBO:0000247",
"seed.compound":"cpd00100",
"seedM":[
"M_cpd00100",
"cpd00100"
]
}
},
{
"id":"glyc-R[c]",
"name":"(R)-Glycerate",
"compartment":"c",
"charge":0,
"formula":"C3H5O4",
"annotation":{
"bigg.metabolite":"glyc__R",
"biggM":[
"M_glyc__R",
"glyc__R"
],
"chebi":[
"CHEBI:16659",
"CHEBI:32398",
"10999",
"12985",
"16659",
"21027",
"21030",
"32398",
"4187",
"41990"
],
"hmdb":[
"HMDB0000139",
"HMDB00139"
],
"kegg.compound":"C00258",
"keggC":[
"C00258",
"M_C00258"
],
"metacyc.compound":"GLYCERATE",
"metacycM":"GLYCERATE",
"metanetx.chemical":"MNXM732052",
"sabiork.compound":[
"1999",
"3917"
],
"sabiorkM":[
"1999",
"3917"
],
"sbo":"SBO:0000247",
"seed.compound":"cpd00223",
"seedM":[
"M_cpd00223",
"cpd00223"
]
}
},
{
"id":"f1p[c]",
"name":"D-Fructose 1-phosphate",
"compartment":"c",
"charge":0,
"formula":"C6H11O9P",
"annotation":{
"bigg.metabolite":"f1p",
"biggM":[
"M_f1p",
"f1p"
],
"chebi":[
"CHEBI:138881",
"CHEBI:139419",
"CHEBI:37515",
"CHEBI:58674",
"138881",
"139419",
"20930",
"37515",
"5174",
"58674"
],
"hmdb":[
"HMDB0001076",
"HMDB01076"
],
"kegg.compound":"C01094",
"keggC":[
"C01094",
"M_C01094"
],
"metacyc.compound":[
"D-fructofuranose-1-phosphate",
"FRU1P"
],
"metacycM":[
"D-fructofuranose-1-phosphate",
"FRU1P"
],
"metanetx.chemical":"MNXM1104787",
"sabiork.compound":[
"1351",
"1458"
],
"sabiorkM":[
"1351",
"1458"
],
"sbo":"SBO:0000247",
"seed.compound":"cpd00802",
"seedM":[
"M_cpd00802",
"cpd00802"
]
}
},
{
"id":"dhap[c]",
"name":"Dihydroxyacetone phosphate",
"compartment":"c",
"charge":0,
"formula":"C3H5O6P",
"annotation":{
"bigg.metabolite":"dhap",
"biggM":[
"M_dhap",
"dhap"
],
"chebi":[
"CHEBI:16108",
"CHEBI:57642",
"14341",
"14342",
"16108",
"24355",
"39571",
"5454",
"57642"
],
"hmdb":[
"HMDB0001473",
"HMDB0011735",
"HMDB01473",
"HMDB11735"
],
"kegg.compound":"C00111",
"keggC":[
"C00111",
"M_C00111"
],
"metacyc.compound":"DIHYDROXY-ACETONE-PHOSPHATE",
"metacycM":"DIHYDROXY-ACETONE-PHOSPHATE",
"metanetx.chemical":"MNXM77",
"reactome":[
"R-ALL-188451",
"R-ALL-390404",
"R-ALL-75970"
],
"reactomeM":[
"R-ALL-188451",
"R-ALL-390404",
"R-ALL-75970"
],
"sabiork.compound":"28",
"sabiorkM":"28",
"sbo":"SBO:0000247",
"seed.compound":"cpd00095",
"seedM":[
"M_cpd00095",
"cpd00095"
]
}
},
{
"id":"rb15bp[c]",
"name":"D-Ribulose 1,5-bisphosphate",
"compartment":"c",
"charge":0,
"formula":"C5H8O11P2",
"annotation":{
"bigg.metabolite":"rb15bp",
"biggM":[
"M_rb15bp",
"rb15bp"
],
"kegg.compound":"C01182",
"metanetx.chemical":"MNXM1106710",
"sbo":"SBO:0000247"
}
},
{
"id":"3pg[c]",
"name":"3-Phospho-D-glycerate",
"compartment":"c",
"charge":0,
"formula":"C3H4O7P",
"annotation":{
"bigg.metabolite":"3pg",
"biggM":[
"3pg",
"M_3pg"
],
"chebi":[
"CHEBI:17050",
"CHEBI:17794",
"CHEBI:57998",
"CHEBI:58272",
"CHEBI:88005",
"11879",
"11880",
"11882",
"12987",
"1657",
"1659",
"17050",
"17794",
"21029",
"24345",
"40016",
"57998",
"58272",
"88005",
"88352"
],
"hmdb":[
"HMDB0000807",
"HMDB0060180",
"HMDB00807",
"HMDB60180"
],
"kegg.compound":"C00197",
"keggC":[
"C00197",
"C00597",
"M_C00197",
"M_C00597"
],
"metacyc.compound":"G3P",
"metacycM":"G3P",
"metanetx.chemical":"MNXM727604",
"reactome":"R-ALL-29728",
"reactomeM":"R-ALL-29728",
"sabiork.compound":[
"21216",
"30"
],
"sabiorkM":[
"21216",
"30"
],
"sbo":"SBO:0000247",
"seed.compound":[
"cpd00169",
"cpd30741"
],
"seedM":[
"M_cpd00169",
"M_cpd30741",
"cpd00169",
"cpd30741"
]
}
},
{
"id":"2pglyc[c]",
"name":"2-Phosphoglycolate",
"compartment":"c",
"charge":0,
"formula":"C2H2O6P",
"annotation":{
"bigg.metabolite":"2pglyc",
"biggM":[
"2pglyc",
"M_2pglyc"
],
"chebi":[
"CHEBI:17150",
"CHEBI:19763",
"CHEBI:58033",
"11652",
"1268",
"17150",
"19763",
"19764",
"44849",
"58033"
],
"hmdb":[
"HMDB0000816",
"HMDB0060148",
"HMDB00816",
"HMDB60148"
],
"kegg.compound":"C00988",
"keggC":[
"C00988",
"M_C00988"
],
"metacyc.compound":"CPD-67",
"metacycM":"CPD-67",
"metanetx.chemical":"MNXM2074",
"sabiork.compound":"1350",
"sabiorkM":"1350",
"sbo":"SBO:0000247",
"seed.compound":"cpd00727",
"seedM":[
"M_cpd00727",
"cpd00727"
]
}
},
{
"id":"glyclt[c]",
"name":"Glycolate",
"compartment":"c",
"charge":0,
"formula":"C2H3O3",
"annotation":{
"bigg.metabolite":"glyclt",
"biggM":[
"M_glyclt",
"glyclt"
],
"chebi":[
"CHEBI:17497",
"CHEBI:29805",
"14348",
"17497",
"24388",
"24390",
"29805",
"42865",
"5475"
],
"envipath":[
"32de3cf4-e3e6-4168-956e-32fa5ddb0ce1/compound/65f8bf08-1b83-49cd-8f44-8591a6b78f5f",
"4fd7f3e0-dd25-43ac-9453-dda3e52396e4/compound/8b8341da-ab0c-4974-87a5-7515166e2965",
"5882df9c-dae1-4d80-a40e-db4724271456/compound/fadcee01-99f5-4203-9a94-43ad453f2124",
"650babc9-9d68-4b73-9332-11972ca26f7b/compound/9a241561-612f-4e82-99c8-d4ce30c862bf"
],
"envipathM":[
"32de3cf4-e3e6-4168-956e-32fa5ddb0ce1/compound/65f8bf08-1b83-49cd-8f44-8591a6b78f5f",
"4fd7f3e0-dd25-43ac-9453-dda3e52396e4/compound/8b8341da-ab0c-4974-87a5-7515166e2965",
"5882df9c-dae1-4d80-a40e-db4724271456/compound/fadcee01-99f5-4203-9a94-43ad453f2124",
"650babc9-9d68-4b73-9332-11972ca26f7b/compound/9a241561-612f-4e82-99c8-d4ce30c862bf"
],
"hmdb":[
"HMDB0000115",
"HMDB0003035",
"HMDB00115",
"HMDB03035"
],
"kegg.compound":"C00160",
"keggC":[
"C00160",
"M_C00160"
],
"metacyc.compound":[
"GLYCOLLATE",
"Ketoaldonates"
],
"metacycM":[
"GLYCOLLATE",
"Ketoaldonates"
],
"metanetx.chemical":"MNXM222",
"reactome":"R-ALL-389822",
"reactomeM":"R-ALL-389822",
"sabiork.compound":"1953",
"sabiorkM":"1953",
"sbo":"SBO:0000247",
"seed.compound":[
"cpd00139",
"cpd12347"
],
"seedM":[
"M_cpd00139",
"M_cpd12347",
"cpd00139",
"cpd12347"
]
}
},
{
"id":"udpglcur[c]",
"name":"UDP-D-glucuronate",
"compartment":"c",
"charge":0,
"formula":"C15H19N2O18P2",
"annotation":{
"bigg.metabolite":"udpglcur",
"biggM":[
"M_udpglcur",
"udpglcur"
],
"chebi":[
"CHEBI:17200",
"CHEBI:58052",
"13489",
"13506",
"17200",
"22104",
"46309",
"58052",
"9846"
],
"hmdb":[
"HMDB0000935",
"HMDB0001384",
"HMDB00935",
"HMDB01384"
],
"kegg.compound":"C00167",
"keggC":[
"C00167",
"M_C00167"
],
"metacyc.compound":"UDP-GLUCURONATE",
"metacycM":"UDP-GLUCURONATE",
"metanetx.chemical":"MNXM1104890",
"reactome":[
"R-ALL-158601",
"R-ALL-174384",
"R-ALL-1889970"
],
"reactomeM":[
"R-ALL-158601",
"R-ALL-174384",
"R-ALL-1889970"
],
"sabiork.compound":[
"22782",
"3916"
],
"sabiorkM":[
"22782",
"3916"
],
"sbo":"SBO:0000247",
"seed.compound":"cpd00144",
"seedM":[
"M_cpd00144",
"cpd00144"
]
}
},
{
"id":"udpgal[c]",
"name":"UDPgalactose",
"compartment":"c",
"charge":0,
"formula":"C15H22N2O17P2",
"annotation":{
"bigg.metabolite":"udpgal",
"biggM":[
"M_udpgal",
"udpgal"
],
"chebi":[
"CHEBI:18307",
"CHEBI:58439",
"CHEBI:66914",
"CHEBI:67119",
"13487",
"13495",
"18307",
"22100",
"42751",
"58439",
"66914",
"67119",
"9811"
],
"hmdb":[
"HMDB0000302",
"HMDB00302",
"HMDB0062573",
"HMDB62573"
],
"kegg.compound":"C00052",
"keggC":[
"C00052",
"M_C00052"
],
"metacyc.compound":"CPD-14553",
"metacycM":"CPD-14553",
"metanetx.chemical":"MNXM1104754",
"reactome":[
"R-ALL-1981137",
"R-ALL-29452",
"R-ALL-735682"
],
"reactomeM":[
"R-ALL-1981137",
"R-ALL-29452",
"R-ALL-735682"
],
"sabiork.compound":[
"1283",
"3919"
],
"sabiorkM":[
"1283",
"3919"
],
"sbo":"SBO:0000247",
"seed.compound":[
"cpd00043",
"cpd30770"
],
"seedM":[
"M_cpd00043",
"M_cpd30770",
"cpd00043",
"cpd30770"
]
}
},
{
"id":"pep[c]",
"name":"Phosphoenolpyruvate",
"compartment":"c",
"charge":0,
"formula":"C3H2O6P",
"annotation":{
"bigg.metabolite":"pep",
"biggM":[
"M_pep",
"pep"
],
"chebi":[
"CHEBI:18021",
"CHEBI:44897",
"CHEBI:58702",
"14812",
"18021",
"26054",
"26055",
"44894",
"44897",
"58702",
"8147"
],
"hmdb":[
"HMDB0000263",
"HMDB00263"
],
"kegg.compound":"C00074",
"keggC":[
"C00074",
"M_C00074"
],
"metacyc.compound":"PHOSPHO-ENOL-PYRUVATE",
"metacycM":"PHOSPHO-ENOL-PYRUVATE",
"metanetx.chemical":"MNXM73",
"reactome":[
"R-ALL-29492",
"R-ALL-372364"
],
"reactomeM":[
"R-ALL-29492",
"R-ALL-372364"
],
"sabiork.compound":"32",
"sabiorkM":"32",
"sbo":"SBO:0000247",
"seed.compound":"cpd00061",
"seedM":[
"M_cpd00061",
"cpd00061"
]
}
},
{
"id":"uaccg[c]",
"name":"UDP-N-acetylglucosamine enolpyruvate",
"compartment":"c",
"charge":0,
"formula":"C20H26N3O19P2",
"annotation":{
"bigg.metabolite":"uaccg",
"biggM":[
"M_uaccg",
"uaccg"
],
"chebi":[
"CHEBI:16435",
"CHEBI:57771",
"CHEBI:68483",
"CHEBI:68507",
"13466",
"13467",
"16435",
"22110",
"57771",
"68483",
"68507",
"9818"
],
"kegg.compound":"C04631",
"keggC":[
"C04631",
"M_C04631"
],
"metacyc.compound":"UDP-ACETYL-CARBOXYVINYL-GLUCOSAMINE",
"metacycM":"UDP-ACETYL-CARBOXYVINYL-GLUCOSAMINE",
"metanetx.chemical":"MNXM731472",
"sabiork.compound":"7450",
"sabiorkM":"7450",
"sbo":"SBO:0000247",
"seed.compound":"cpd02820",
"seedM":[
"M_cpd02820",
"cpd02820"
]
}
},
{
"id":"uamr[c]",
"name":"UDP-MurNAc",
"compartment":"c",
"charge":0,
"formula":"C20H28N3O19P2",
"annotation":{
"bigg.metabolite":"uamr",
"biggM":[
"M_uamr",
"uamr"
],
"chebi":[
"CHEBI:17882",
"CHEBI:58309",
"CHEBI:70757",
"CHEBI:70765",
"CHEBI:88385",
"13458",
"13477",
"17882",
"22120",
"58309",
"70757",
"70765",
"88385",
"9827"
],
"hmdb":[
"HMDB0011720",
"HMDB11720"
],
"kegg.compound":"C01050",
"keggC":[
"C01050",
"M_C01050"
],
"metacyc.compound":"UDP-N-ACETYLMURAMATE",
"metacycM":"UDP-N-ACETYLMURAMATE",
"metanetx.chemical":"MNXM1107410",
"sabiork.compound":"2230",
"sabiorkM":"2230",
"sbo":"SBO:0000247",
"seed.compound":"cpd00773",
"seedM":[
"M_cpd00773",
"cpd00773"
]
}
},
{
"id":"man6p[c]",
"name":"D-Mannose 6-phosphate",
"compartment":"c",
"charge":0,
"formula":"C6H11O9P",
"annotation":{
"bigg.metabolite":"man6p",
"biggM":[
"M_man6p",
"man6p"
],
"chebi":[
"CHEBI:43896",
"CHEBI:48066",
"CHEBI:58735",
"CHEBI:60332",
"12328",
"43894",
"43896",
"48066",
"58735",
"60332"
],
"kegg.compound":"C00275",
"keggC":[
"C00275",
"M_C00275"
],
"metacyc.compound":[
"CPD-15979",
"MANNOSE-6P"
],
"metacycM":[
"CPD-15979",
"MANNOSE-6P"
],
"metanetx.chemical":"MNXM1105857",
"sabiork.compound":[
"1323",
"24709"
],
"sabiorkM":[
"1323",
"24709"
],
"sbo":"SBO:0000247",
"seed.compound":"cpd00235",
"seedM":[
"M_cpd00235",
"cpd00235"
]
}
},
{
"id":"f6p[c]",
"name":"D-Fructose 6-phosphate",
"compartment":"c",
"charge":0,
"formula":"C6H11O9P",
"annotation":{
"bigg.metabolite":"f6p",
"biggM":[
"M_f6p",
"f6p"
],
"chebi":[
"CHEBI:16084",
"CHEBI:57634",
"CHEBI:61527",
"CHEBI:61553",
"10375",
"12352",
"16084",
"22768",
"42378",
"57634",
"61527",
"61553"
],
"hmdb":[
"HMDB0003971",
"HMDB03971"
],
"kegg.compound":"C00085",
"keggC":[
"C00085",
"C05345",
"M_C00085",
"M_C05345"
],
"metacyc.compound":[
"CPD-18719",
"FRUCTOSE-6P"
],
"metacycM":[
"CPD-18719",
"FRUCTOSE-6P"
],
"metanetx.chemical":"MNXM1107898",
"reactome":"R-ALL-29512",
"reactomeM":"R-ALL-29512",
"sabiork.compound":"25",
"sabiorkM":"25",
"sbo":"SBO:0000247",
"seed.compound":[
"cpd00072",
"cpd19035"
],
"seedM":[
"M_cpd00072",
"M_cpd19035",
"cpd00072",
"cpd19035"
]
}
},
{
"id":"man1p[c]",
"name":"D-Mannose 1-phosphate",
"compartment":"c",
"charge":0,
"formula":"C6H11O9P",
"annotation":{
"bigg.metabolite":"man1p",
"biggM":[
"M_man1p",
"man1p"
],
"chebi":[
"CHEBI:18205",
"CHEBI:35374",
"CHEBI:58409",
"10261",
"12327",
"18205",
"21058",
"22404",
"35374",
"4210",
"43854",
"58409"
],
"hmdb":[
"HMDB0001436",
"HMDB0006330",
"HMDB01436",
"HMDB06330"
],
"kegg.compound":"C00636",
"keggC":[
"C00636",
"M_C00636"
],
"metacyc.compound":"MANNOSE-1P",
"metacycM":"MANNOSE-1P",
"metanetx.chemical":"MNXM1106057",
"reactome":"R-ALL-532531",
"reactomeM":"R-ALL-532531",
"sabiork.compound":[
"1342",
"1489"
],
"sabiorkM":[
"1342",
"1489"
],
"sbo":"SBO:0000247",
"seed.compound":"cpd00485",
"seedM":[
"M_cpd00485",
"cpd00485"
]
}
},
{
"id":"gdpmann[c]",
"name":"GDP-D-mannose",
"compartment":"c",
"charge":0,
"formula":"C16H23N5O16P2",
"annotation":{
"bigg.metabolite":"gdpmann",
"biggM":[
"M_gdpmann",
"gdpmann"
],
"chebi":[
"CHEBI:15820",
"CHEBI:57527",
"13328",
"13333",
"13340",
"15820",
"21159",
"42729",
"5225",
"57527"
],
"hmdb":[
"HMDB0001163",
"HMDB0062759",
"HMDB01163",
"HMDB62759"
],
"kegg.compound":"C00096",
"keggC":[
"C00096",
"M_C00096"
],
"metacyc.compound":"GDP-MANNOSE",
"metacycM":"GDP-MANNOSE",
"metanetx.chemical":"MNXM1104188",
"reactome":[
"R-ALL-162860",
"R-ALL-744233"
],
"reactomeM":[
"R-ALL-162860",
"R-ALL-744233"
],
"sabiork.compound":[
"1559",
"29021",
"3925"
],
"sabiorkM":[
"1559",
"29021",
"3925"
],
"sbo":"SBO:0000247",
"seed.compound":"cpd00083",
"seedM":[
"M_cpd00083",
"cpd00083"
]
}
},
{
"id":"gdpddman[c]",
"name":"GDP-4-dehydro-6-deoxy-D-mannose",
"compartment":"c",
"charge":0,
"formula":"C16H21N5O15P2",
"annotation":{
"bigg.metabolite":"gdpddman",
"biggM":[
"M_gdpddman",
"gdpddman"
],
"chebi":[
"CHEBI:16955",
"CHEBI:57964",
"13329",
"16955",
"21153",
"5214",
"57964"
],
"hmdb":[
"HMDB0001346",
"HMDB01346"
],
"kegg.compound":"C01222",
"keggC":[
"C01222",
"M_C01222"
],
"metacyc.compound":"GDP-4-DEHYDRO-6-DEOXY-D-MANNOSE",
"metacycM":"GDP-4-DEHYDRO-6-DEOXY-D-MANNOSE",
"metanetx.chemical":"MNXM1104155",
"sabiork.compound":"1566",
"sabiorkM":"1566",
"sbo":"SBO:0000247",
"seed.compound":"cpd00900",
"seedM":[
"M_cpd00900",
"cpd00900"
]
}
},
{
"id":"gdpfuc[c]",
"name":"GDP-L-fucose",
"compartment":"c",
"charge":0,
"formula":"C16H23N5O15P2",
"annotation":{
"bigg.metabolite":"gdpfuc",
"biggM":[
"M_gdpfuc",
"gdpfuc"
],
"chebi":[
"CHEBI:13332",
"CHEBI:17009",
"CHEBI:57273",
"CHEBI:57984",
"13332",
"13335",
"17009",
"21162",
"5221",
"57273",
"57984"
],
"hmdb":[
"HMDB0001095",
"HMDB0062554",
"HMDB01095",
"HMDB62554"
],
"kegg.compound":"C00325",
"keggC":[
"C00325",
"M_C00325"
],
"metacyc.compound":"CPD-13118",
"metacycM":"CPD-13118",
"metanetx.chemical":"MNXM1106003",
"reactome":[
"R-ALL-1463452",
"R-ALL-205683",
"R-ALL-742368"
],
"reactomeM":[
"R-ALL-1463452",
"R-ALL-205683",
"R-ALL-742368"
],
"sabiork.compound":[
"1562",
"29056"
],
"sabiorkM":[
"1562",
"29056"
],
"sbo":"SBO:0000247",
"seed.compound":[
"cpd23744",
"cpd27127"
],
"seedM":[
"M_cpd23744",
"M_cpd27127",
"cpd23744",
"cpd27127"
]
}
},
{
"id":"hspmd[c]",
"name":"Homospermidine",
"compartment":"c",
"charge":0,
"formula":"C8H24N3",
"annotation":{
"bigg.metabolite":"hspmd",
"biggM":[
"M_hspmd",
"hspmd"
],
"chebi":[
"CHEBI:16554",
"CHEBI:57811",
"10651",
"12850",
"16554",
"26840",
"57811"
],
"hmdb":[
"HMDB0031506",
"HMDB31506"
],
"kegg.compound":"C06366",
"keggC":[
"C06366",
"M_C06366"
],
"metacyc.compound":"CPD-1821",
"metacycM":"CPD-1821",
"metanetx.chemical":"MNXM1778",
"sabiork.compound":"8584",
"sabiorkM":"8584",
"sbo":"SBO:0000247",
"seed.compound":"cpd03802",
"seedM":[
"M_cpd03802",
"cpd03802"
]
}
},
{
"id":"adprib[c]",
"name":"ADP-ribose",
"compartment":"c",
"charge":0,
"formula":"C15H21N5O14P2",
"annotation":{
"bigg.metabolite":"adprib",
"biggM":[
"M_adprib",
"adprib"
],
"chebi":[
"CHEBI:16960",
"CHEBI:57967",
"13231",
"16960",
"20850",
"2351",
"32889",
"40752",
"57967"
],
"kegg.compound":"C00301",
"keggC":[
"C00301",
"M_C00301"
],
"metacyc.compound":"ADENOSINE_DIPHOSPHATE_RIBOSE",
"metacycM":"ADENOSINE_DIPHOSPHATE_RIBOSE",
"metanetx.chemical":"MNXM1104545",
"reactome":[
"R-ALL-1131972",
"R-ALL-2393945",
"R-ALL-5651834"
],
"reactomeM":[
"R-ALL-1131972",
"R-ALL-2393945",
"R-ALL-5651834"
],
"sabiork.compound":"3120",
"sabiorkM":"3120",
"sbo":"SBO:0000247",
"seed.compound":"cpd00251",
"seedM":[
"M_cpd00251",
"cpd00251"
]
}
},
{
"id":"r5p[c]",
"name":"alpha-D-Ribose 5-phosphate",
"compartment":"c",
"charge":0,
"formula":"C5H9O8P",
"annotation":{
"bigg.metabolite":"r5p",
"biggM":[
"M_r5p",
"r5p"
],
"chebi":[
"CHEBI:140679",
"CHEBI:18189",
"CHEBI:52742",
"CHEBI:78346",
"10270",
"12331",
"140679",
"18189",
"22413",
"52742",
"78346"
],
"hmdb":[
"HMDB0001548",
"HMDB01548"
],
"kegg.compound":"C03736",
"keggC":[
"C00117",
"C03736",
"M_C00117",
"M_C03736"
],
"metacyc.compound":[
"CPD-15317",
"CPD-15318"
],
"metacycM":[
"CPD-15317",
"CPD-15318"
],
"metanetx.chemical":"MNXM1104056",
"sabiork.compound":"1473",
"sabiorkM":"1473",
"sbo":"SBO:0000247",
"seed.compound":[
"cpd00101",
"cpd19028"
],
"seedM":[
"M_cpd00101",
"M_cpd19028",
"cpd00101",
"cpd19028"
]
}
},
{
"id":"actp[c]",
"name":"Acetyl phosphate",
"compartment":"c",
"charge":0,
"formula":"C2H3O5P",
"annotation":{
"bigg.metabolite":"actp",
"biggM":[
"M_actp",
"actp"
],
"chebi":[
"CHEBI:13711",
"CHEBI:15350",
"CHEBI:22191",
"13711",
"15350",
"22191",
"2407",
"46262"
],
"hmdb":[
"HMDB0001494",
"HMDB01494"
],
"kegg.compound":"C00227",
"keggC":[
"C00227",
"M_C00227"
],
"metacyc.compound":"ACETYL-P",
"metacycM":"ACETYL-P",
"metanetx.chemical":"MNXM280",
"sabiork.compound":"1316",
"sabiorkM":"1316",
"sbo":"SBO:0000247",
"seed.compound":"cpd00196",
"seedM":[
"M_cpd00196",
"cpd00196"
]
}
},
{
"id":"ac[c]",
"name":"Acetate",
"compartment":"c",
"charge":0,
"formula":"C2H3O2",
"annotation":{
"bigg.metabolite":"ac",
"biggM":[
"M_ac",
"ac"
],
"chebi":[
"CHEBI:15366",
"CHEBI:30089",
"13704",
"15366",
"22165",
"22169",
"2387",
"30089",
"40480",
"40486"
],
"envipath":[
"32de3cf4-e3e6-4168-956e-32fa5ddb0ce1/compound/b545cabc-8c9e-4b20-8848-efa015b481ea",
"4fd7f3e0-dd25-43ac-9453-dda3e52396e4/compound/d45256fe-61fa-4f5b-bb16-91a3d615e3d8",
"5882df9c-dae1-4d80-a40e-db4724271456/compound/5e4989fc-13d3-45d4-ad57-3be380a9d3c0",
"5882df9c-dae1-4d80-a40e-db4724271456/compound/9e26dcbe-4db9-46a0-8614-9f03545032d2",
"650babc9-9d68-4b73-9332-11972ca26f7b/compound/3e2d750f-df31-4445-9255-163c627e9b4a",
"650babc9-9d68-4b73-9332-11972ca26f7b/compound/a8f0be58-24e8-441b-8d81-a516a0ead4b3"
],
"envipathM":[
"32de3cf4-e3e6-4168-956e-32fa5ddb0ce1/compound/b545cabc-8c9e-4b20-8848-efa015b481ea",
"4fd7f3e0-dd25-43ac-9453-dda3e52396e4/compound/d45256fe-61fa-4f5b-bb16-91a3d615e3d8",
"5882df9c-dae1-4d80-a40e-db4724271456/compound/5e4989fc-13d3-45d4-ad57-3be380a9d3c0",
"5882df9c-dae1-4d80-a40e-db4724271456/compound/9e26dcbe-4db9-46a0-8614-9f03545032d2",
"650babc9-9d68-4b73-9332-11972ca26f7b/compound/3e2d750f-df31-4445-9255-163c627e9b4a",
"650babc9-9d68-4b73-9332-11972ca26f7b/compound/a8f0be58-24e8-441b-8d81-a516a0ead4b3"
],
"hmdb":[
"HMDB0000042",
"HMDB00042"
],
"kegg.compound":"C00033",
"kegg.drug":"D00010",
"keggC":[
"C00033",
"M_C00033"
],
"keggD":[
"D00010",
"M_D00010"
],
"lipidmaps":"LMFA01010002",
"lipidmapsM":"LMFA01010002",
"metacyc.compound":[
"ACET",
"CPD-24335"
],
"metacycM":[
"ACET",
"CPD-24335"
],
"metanetx.chemical":"MNXM26",
"reactome":[
"R-ALL-113539",
"R-ALL-1524044",
"R-ALL-2022890",
"R-ALL-29416",
"R-ALL-372540",
"R-ALL-390305",
"R-ALL-427486",
"R-ALL-5566518"
],
"reactomeM":[
"R-ALL-113539",
"R-ALL-1524044",
"R-ALL-2022890",
"R-ALL-29416",
"R-ALL-372540",
"R-ALL-390305",
"R-ALL-427486",
"R-ALL-5566518"
],
"sabiork.compound":"1278",
"sabiorkM":"1278",
"sbo":"SBO:0000247",
"seed.compound":"cpd00029",
"seedM":[
"M_cpd00029",
"cpd00029"
],
"slm":[
"SLM:000000449",
"000000449"
]
}
},
{
"id":"inost[c]",
"name":"myo-Inositol",
"compartment":"c",
"charge":0,
"formula":"C6H12O6",
"annotation":{
"bigg.metabolite":"inost",
"biggM":[
"M_inost",
"inost"
],
"chebi":[
"CHEBI:17268",
"10601",
"12826",
"12831",
"17268",
"25451",
"43559"
],
"hmdb":[
"HMDB0000211",
"HMDB0002256",
"HMDB00211",
"HMDB02256"
],
"kegg.compound":"C00137",
"kegg.drug":"D08079",
"keggC":[
"C00137",
"M_C00137"
],
"keggD":[
"D08079",
"M_D08079"
],
"metacyc.compound":"MYO-INOSITOL",
"metacycM":"MYO-INOSITOL",
"metanetx.chemical":"MNXM1105941",
"reactome":[
"R-ALL-426910",
"R-ALL-429130"
],
"reactomeM":[
"R-ALL-426910",
"R-ALL-429130"
],
"sbo":"SBO:0000247",
"seed.compound":"cpd00121",
"seedM":[
"M_cpd00121",
"cpd00121"
]
}
},
{
"id":"2ins[c]",
"name":"2-Inosose",
"compartment":"c",
"charge":0,
"formula":"C6H10O6",
"annotation":{
"bigg.metabolite":"2ins",
"biggM":[
"2ins",
"M_2ins"
],
"chebi":[
"CHEBI:16669",
"CHEBI:27972",
"1074",
"12115",
"16669",
"19550",
"2047",
"20560",
"27972"
],
"kegg.compound":"C00691",
"keggC":[
"C06892",
"M_C06892"
],
"metacyc.compound":"CPD-827",
"metacycM":"CPD-827",
"metanetx.chemical":"MNXM1102163",
"sbo":"SBO:0000247",
"seed.compound":"cpd02446",
"seedM":[
"M_cpd02446",
"cpd02446"
]
}
},
{
"id":"mi3p-D[c]",
"name":"1D-myo-Inositol 3-phosphate",
"compartment":"c",
"charge":0,
"formula":"C6H11O9P",
"annotation":{
"bigg.metabolite":"mi3p__D",
"biggM":[
"M_mi3p__D",
"mi3p__D"
],
"kegg.compound":"C04006",
"metanetx.chemical":"MNXM737938",
"sbo":"SBO:0000247"
}
},
{
"id":"hco3[c]",
"name":"Bicarbonate",
"compartment":"c",
"charge":0,
"formula":"CHO3",
"annotation":{
"bigg.metabolite":[
"h2co3",
"hco3"
],
"biggM":[
"M_h2co3",
"M_hco3",
"h2co3",
"hco3"
],
"chebi":[
"CHEBI:17544",
"CHEBI:28976",
"CHEBI:41609",
"13351",
"13363",
"17544",
"22863",
"23017",
"23744",
"28976",
"29201",
"3401",
"40961",
"41605",
"41609",
"5589"
],
"envipath":[
"4fd7f3e0-dd25-43ac-9453-dda3e52396e4/compound/c78c72b7-2f2b-4dde-9f3d-80bb61a1da3e",
"650babc9-9d68-4b73-9332-11972ca26f7b/compound/34be09c7-8615-4ee1-806a-6a93ae28d922"
],
"envipathM":[
"4fd7f3e0-dd25-43ac-9453-dda3e52396e4/compound/c78c72b7-2f2b-4dde-9f3d-80bb61a1da3e",
"650babc9-9d68-4b73-9332-11972ca26f7b/compound/34be09c7-8615-4ee1-806a-6a93ae28d922"
],
"hmdb":[
"HMDB0000595",
"HMDB0003538",
"HMDB0031453",
"HMDB00595",
"HMDB03538",
"HMDB31453"
],
"kegg.compound":"C00288",
"keggC":[
"C00288",
"C01353",
"M_C00288",
"M_C01353"
],
"metacyc.compound":[
"CO3",
"H2CO3",
"HCO3"
],
"metacycM":[
"CO3",
"H2CO3",
"HCO3"
],
"metanetx.chemical":"MNXM60",
"reactome":[
"R-ALL-111627",
"R-ALL-2101051",
"R-ALL-29896",
"R-ALL-425425"
],
"reactomeM":[
"R-ALL-111627",
"R-ALL-2101051",
"R-ALL-29896",
"R-ALL-425425"
],
"sabiork.compound":[
"1916",
"2275"
],
"sabiorkM":[
"1916",
"2275"
],
"sbo":"SBO:0000247",
"seed.compound":"cpd00242",
"seedM":[
"M_cpd00242",
"cpd00242"
]
}
},
{
"id":"succ[c]",
"name":"Succinate",
"compartment":"c",
"charge":0,
"formula":"C4H4O4",
"annotation":{
"bigg.metabolite":"succ",
"biggM":[
"M_succ",
"succ"
],
"chebi":[
"CHEBI:15741",
"CHEBI:172952",
"CHEBI:30031",
"CHEBI:30779",
"CHEBI:90372",
"132287",
"15125",
"15741",
"172952",
"22941",
"22943",
"26803",
"26807",
"30031",
"30779",
"45639",
"90372",
"9304"
],
"envipath":[
"32de3cf4-e3e6-4168-956e-32fa5ddb0ce1/compound/8fdfd425-4343-4bf2-8427-b2ffa57fdbd7",
"4fd7f3e0-dd25-43ac-9453-dda3e52396e4/compound/cc98aff0-7f64-4db4-9d59-de961c228496",
"5882df9c-dae1-4d80-a40e-db4724271456/compound/6377658b-03f6-4fed-a5bf-ff0f2389b693",
"650babc9-9d68-4b73-9332-11972ca26f7b/compound/600b74d3-8fe5-426d-bedf-291175bd23e4"
],
"envipathM":[
"32de3cf4-e3e6-4168-956e-32fa5ddb0ce1/compound/8fdfd425-4343-4bf2-8427-b2ffa57fdbd7",
"4fd7f3e0-dd25-43ac-9453-dda3e52396e4/compound/cc98aff0-7f64-4db4-9d59-de961c228496",
"5882df9c-dae1-4d80-a40e-db4724271456/compound/6377658b-03f6-4fed-a5bf-ff0f2389b693",
"650babc9-9d68-4b73-9332-11972ca26f7b/compound/600b74d3-8fe5-426d-bedf-291175bd23e4"
],
"hmdb":[
"HMDB0000254",
"HMDB00254"
],
"kegg.compound":"C00042",
"keggC":[
"C00042",
"M_C00042"
],
"lipidmaps":"LMFA01170043",
"lipidmapsM":"LMFA01170043",
"metacyc.compound":"SUC",
"metacycM":"SUC",
"metanetx.chemical":"MNXM25",
"reactome":[
"R-ALL-113536",
"R-ALL-159939",
"R-ALL-1650769",
"R-ALL-29434",
"R-ALL-389583",
"R-ALL-433123"
],
"reactomeM":[
"R-ALL-113536",
"R-ALL-159939",
"R-ALL-1650769",
"R-ALL-29434",
"R-ALL-389583",
"R-ALL-433123"
],
"sabiork.compound":"1924",
"sabiorkM":"1924",
"sbo":"SBO:0000247",
"seed.compound":"cpd00036",
"seedM":[
"M_cpd00036",
"cpd00036"
],
"slm":[
"SLM:000000892",
"000000892"
]
}
},
{
"id":"succoa[c]",
"name":"Succinyl-CoA",
"compartment":"c",
"charge":0,
"formula":"C25H35N7O19P3S",
"annotation":{
"bigg.metabolite":"succoa",
"biggM":[
"M_succoa",
"succoa"
],
"chebi":[
"CHEBI:15380",
"CHEBI:57292",
"10746",
"15127",
"15380",
"26811",
"45541",
"57292",
"9310"
],
"kegg.compound":"C00091",
"keggC":[
"C00091",
"M_C00091"
],
"lipidmaps":"LMFA07050370",
"lipidmapsM":"LMFA07050370",
"metacyc.compound":"SUC-COA",
"metacycM":"SUC-COA",
"metanetx.chemical":"MNXM1104774",
"reactome":"R-ALL-70958",
"reactomeM":"R-ALL-70958",
"sabiork.compound":"1931",
"sabiorkM":"1931",
"sbo":"SBO:0000247",
"seed.compound":"cpd00078",
"seedM":[
"M_cpd00078",
"cpd00078"
],
"slm":[
"SLM:000000891",
"000000891"
]
}
},
{
"id":"cit[c]",
"name":"Citrate",
"compartment":"c",
"charge":0,
"formula":"C6H5O7",
"annotation":{
"bigg.metabolite":"cit",
"biggM":[
"M_cit",
"cit"
],
"chebi":[
"CHEBI:133748",
"CHEBI:16947",
"CHEBI:30769",
"CHEBI:35802",
"CHEBI:35804",
"CHEBI:35806",
"CHEBI:35808",
"CHEBI:35809",
"CHEBI:35810",
"CHEBI:76049",
"133748",
"13999",
"16947",
"23321",
"23322",
"30769",
"35802",
"35804",
"35806",
"35808",
"35809",
"35810",
"3727",
"41523",
"42563",
"76049"
],
"hmdb":[
"HMDB0000094",
"HMDB00094"
],
"kegg.compound":"C00158",
"kegg.drug":"D00037",
"keggC":[
"C00158",
"M_C00158"
],
"keggD":[
"D00037",
"M_D00037"
],
"metacyc.compound":"CIT",
"metacycM":"CIT",
"metanetx.chemical":"MNXM1107753",
"reactome":[
"R-ALL-29654",
"R-ALL-433138",
"R-ALL-76190"
],
"reactomeM":[
"R-ALL-29654",
"R-ALL-433138",
"R-ALL-76190"
],
"sabiork.compound":"1952",
"sabiorkM":"1952",
"sbo":"SBO:0000247",
"seed.compound":"cpd00137",
"seedM":[
"M_cpd00137",
"cpd00137"
]
}
},
{
"id":"acon-C[c]",
"name":"cis-Aconitate",
"compartment":"c",
"charge":0,
"formula":"C6H3O6",
"annotation":{
"bigg.metabolite":[
"HC00342",
"acon",
"acon_C"
],
"biggM":[
"HC00342",
"M_HC00342",
"M_acon",
"M_acon_C",
"acon",
"acon_C"
],
"chebi":[
"CHEBI:16383",
"CHEBI:32805",
"10482",
"12798",
"16383",
"23306",
"23308",
"32805"
],
"envipath":"32de3cf4-e3e6-4168-956e-32fa5ddb0ce1/compound/643481e5-a35b-477e-8665-70f4dca66baa",
"envipathM":"32de3cf4-e3e6-4168-956e-32fa5ddb0ce1/compound/643481e5-a35b-477e-8665-70f4dca66baa",
"hmdb":[
"HMDB0000072",
"HMDB0000461",
"HMDB00072",
"HMDB00461"
],
"kegg.compound":"C00417",
"keggC":[
"C00417",
"M_C00417"
],
"metacyc.compound":"CIS-ACONITATE",
"metacycM":"CIS-ACONITATE",
"metanetx.chemical":"MNXM1092518",
"sabiork.compound":"2043",
"sabiorkM":"2043",
"sbo":"SBO:0000247",
"seed.compound":"cpd00331",
"seedM":[
"M_cpd00331",
"cpd00331"
]
}
},
{
"id":"icit[c]",
"name":"Isocitrate",
"compartment":"c",
"charge":0,
"formula":"C6H5O7",
"annotation":{
"bigg.metabolite":"icit",
"biggM":[
"M_icit",
"icit"
],
"chebi":[
"CHEBI:16087",
"CHEBI:30887",
"CHEBI:36453",
"CHEBI:36454",
"14465",
"16087",
"24884",
"24886",
"30887",
"36453",
"36454",
"5998"
],
"hmdb":[
"HMDB0000193",
"HMDB00193"
],
"kegg.compound":"C00311",
"keggC":[
"C00311",
"M_C00311"
],
"metacyc.compound":"Isocitrate",
"metacycM":"Isocitrate",
"metanetx.chemical":"MNXM89661",
"sabiork.compound":"2013",
"sabiorkM":"2013",
"sbo":"SBO:0000247",
"seed.compound":"cpd00260",
"seedM":[
"M_cpd00260",
"cpd00260"
]
}
},
{
"id":"3mob[c]",
"name":"3-Methyl-2-oxobutanoate",
"compartment":"c",
"charge":0,
"formula":"C5H7O3",
"annotation":{
"bigg.metabolite":"3mob",
"biggM":[
"3mob",
"M_3mob"
],
"chebi":[
"CHEBI:11851",
"CHEBI:16530",
"11851",
"1584",
"16530",
"20115",
"43714"
],
"envipath":"650babc9-9d68-4b73-9332-11972ca26f7b/compound/dee66401-4b7f-4203-8ee3-fa61f1f45f03",
"envipathM":"650babc9-9d68-4b73-9332-11972ca26f7b/compound/dee66401-4b7f-4203-8ee3-fa61f1f45f03",
"hmdb":[
"HMDB0000019",
"HMDB00019",
"HMDB0004260",
"HMDB04260"
],
"kegg.compound":"C00141",
"keggC":[
"C00141",
"M_C00141"
],
"lipidmaps":"LMFA01020274",
"lipidmapsM":"LMFA01020274",
"metacyc.compound":"2-KETO-ISOVALERATE",
"metacycM":"2-KETO-ISOVALERATE",
"metanetx.chemical":"MNXM732866",
"reactome":[
"R-ALL-113584",
"R-ALL-70846"
],
"reactomeM":[
"R-ALL-113584",
"R-ALL-70846"
],
"sabiork.compound":"1945",
"sabiorkM":"1945",
"sbo":"SBO:0000247",
"seed.compound":"cpd00123",
"seedM":[
"M_cpd00123",
"cpd00123"
]
}
},
{
"id":"mlthf[c]",
"name":"5,10-Methylenetetrahydrofolate",
"compartment":"c",
"charge":0,
"formula":"C20H21N7O6",
"annotation":{
"bigg.metabolite":"mlthf",
"biggM":[
"M_mlthf",
"mlthf"
],
"chebi":[
"CHEBI:15636",
"CHEBI:1989",
"10925",
"15636",
"18602",
"1989"
],
"hmdb":[
"HMDB0001533",
"HMDB0002365",
"HMDB01533",
"HMDB02365"
],
"kegg.compound":"C00143",
"kegg.drug":"D11447",
"keggC":[
"C00143",
"M_C00143"
],
"keggD":[
"D11447",
"M_D11447"
],
"metacyc.compound":"METHYLENE-THF",
"metacycM":"METHYLENE-THF",
"metanetx.chemical":"MNXM1102150",
"sabiork.compound":"1308",
"sabiorkM":"1308",
"sbo":"SBO:0000247",
"seed.compound":"cpd00125",
"seedM":[
"M_cpd00125",
"cpd00125"
]
}
},
{
"id":"thf[c]",
"name":"5,6,7,8-Tetrahydrofolate",
"compartment":"c",
"charge":0,
"formula":"C19H21N7O6",
"annotation":{
"bigg.metabolite":"thf",
"biggM":[
"M_thf",
"thf"
],
"chebi":[
"CHEBI:15635",
"CHEBI:20506",
"CHEBI:57453",
"CHEBI:68437",
"10931",
"12075",
"15220",
"15635",
"18606",
"20506",
"46069",
"57453",
"68437",
"9482"
],
"kegg.compound":"C00101",
"keggC":[
"C00101",
"M_C00101"
],
"metacyc.compound":"THF",
"metacycM":"THF",
"metanetx.chemical":"MNXM1103936",
"reactome":[
"R-ALL-111355",
"R-ALL-200671"
],
"reactomeM":[
"R-ALL-111355",
"R-ALL-200671"
],
"sabiork.compound":"1297",
"sabiorkM":"1297",
"sbo":"SBO:0000247",
"seed.compound":"cpd00087",
"seedM":[
"M_cpd00087",
"cpd00087"
]
}
},
{
"id":"2dhp[c]",
"name":"2-Dehydropantoate",
"compartment":"c",
"charge":0,
"formula":"C6H9O4",
"annotation":{
"bigg.metabolite":"2dhp",
"biggM":[
"2dhp",
"M_2dhp"
],
"chebi":[
"CHEBI:11561",
"CHEBI:17094",
"1071",
"11561",
"17094",
"19545"
],
"kegg.compound":"C00966",
"keggC":[
"C00966",
"M_C00966"
],
"metacyc.compound":"2-DEHYDROPANTOATE",
"metacycM":"2-DEHYDROPANTOATE",
"metanetx.chemical":"MNXM959",
"sabiork.compound":"5342",
"sabiorkM":"5342",
"sbo":"SBO:0000247",
"seed.compound":"cpd00712",
"seedM":[
"M_cpd00712",
"cpd00712"
]
}
},
{
"id":"pant-R[c]",
"name":"(R)-Pantoate",
"compartment":"c",
"charge":0,
"formula":"C6H11O4",
"annotation":{
"bigg.metabolite":"pant__R",
"biggM":[
"M_pant__R",
"pant__R"
],
"chebi":[
"CHEBI:14737",
"CHEBI:15980",
"CHEBI:18697",
"11006",
"14737",
"15980",
"18695",
"18696",
"18697",
"350",
"44662"
],
"hmdb":"HMDB0240389",
"kegg.compound":"C00522",
"keggC":[
"C00522",
"M_C00522"
],
"metacyc.compound":"L-PANTOATE",
"metacycM":"L-PANTOATE",
"metanetx.chemical":"MNXM593",
"sabiork.compound":[
"21325",
"5130"
],
"sabiorkM":[
"21325",
"5130"
],
"sbo":"SBO:0000247",
"seed.compound":"cpd00408",
"seedM":[
"M_cpd00408",
"cpd00408"
]
}
},
{
"id":"ppant-R[c]",
"name":"4-phosphopantoate",
"compartment":"c",
"charge":0,
"formula":"C6H10O7P",
"annotation":{
"kegg.compound":"C18911",
"sbo":"SBO:0000247"
}
},
{
"id":"4ppan[c]",
"name":"D-4'-Phosphopantothenate",
"compartment":"c",
"charge":0,
"formula":"C9H15NO8P",
"annotation":{
"bigg.metabolite":"4ppan",
"biggM":[
"4ppan",
"M_4ppan"
],
"chebi":[
"CHEBI:10986",
"CHEBI:12886",
"CHEBI:15905",
"CHEBI:20891",
"10986",
"12886",
"15905",
"18702",
"20891",
"4082"
],
"kegg.compound":"C03492",
"keggC":[
"C03492",
"M_C03492"
],
"metacyc.compound":"4-P-PANTOTHENATE",
"metacycM":"4-P-PANTOTHENATE",
"metanetx.chemical":"MNXM735771",
"reactome":"R-ALL-196786",
"reactomeM":"R-ALL-196786",
"sabiork.compound":"6663",
"sabiorkM":"6663",
"sbo":"SBO:0000247",
"seed.compound":"cpd02201",
"seedM":[
"M_cpd02201",
"cpd02201"
]
}
},
{
"id":"ctp[c]",
"name":"CTP",
"compartment":"c",
"charge":0,
"formula":"C9H12N3O14P3",
"annotation":{
"bigg.metabolite":"ctp",
"biggM":[
"M_ctp",
"ctp"
],
"chebi":[
"CHEBI:17677",
"CHEBI:37563",
"CHEBI:58231",
"13286",
"17677",
"23522",
"3285",
"37563",
"41675",
"58231"
],
"hmdb":[
"HMDB0000082",
"HMDB00082"
],
"kegg.compound":"C00063",
"keggC":[
"C00063",
"M_C00063"
],
"metacyc.compound":"CTP",
"metacycM":"CTP",
"metanetx.chemical":"MNXM1103718",
"reactome":[
"R-ALL-110577",
"R-ALL-110614",
"R-ALL-29470"
],
"reactomeM":[
"R-ALL-110577",
"R-ALL-110614",
"R-ALL-29470"
],
"sabiork.compound":"1286",
"sabiorkM":"1286",
"sbo":"SBO:0000247",
"seed.compound":"cpd00052",
"seedM":[
"M_cpd00052",
"cpd00052"
]
}
},
{
"id":"cys-L[c]",
"name":"L-Cysteine",
"compartment":"c",
"charge":0,
"formula":"C3H7NO2S",
"annotation":{
"bigg.metabolite":"cys__L",
"biggM":[
"M_cys__L",
"cys-L",
"cys__L"
],
"chebi":[
"CHEBI:17561",
"CHEBI:32442",
"CHEBI:32443",
"CHEBI:32445",
"CHEBI:35235",
"13095",
"17561",
"21261",
"32442",
"32443",
"32445",
"35235",
"41227",
"41700",
"41768",
"41781",
"41811",
"6207"
],
"envipath":"650babc9-9d68-4b73-9332-11972ca26f7b/compound/02361658-c991-436f-ba62-fafbccfdae5e",
"envipathM":"650babc9-9d68-4b73-9332-11972ca26f7b/compound/02361658-c991-436f-ba62-fafbccfdae5e",
"hmdb":[
"HMDB0000574",
"HMDB00574"
],
"kegg.compound":"C00097",
"kegg.drug":"D00026",
"keggC":[
"C00097",
"M_C00097"
],
"keggD":[
"D00026",
"M_D00026"
],
"metacyc.compound":"CYS",
"metacycM":"CYS",
"metanetx.chemical":"MNXM738068",
"reactome":[
"R-ALL-111707",
"R-ALL-352016",
"R-ALL-379721",
"R-ALL-5668576"
],
"reactomeM":[
"R-ALL-111707",
"R-ALL-352016",
"R-ALL-379721",
"R-ALL-5668576"
],
"sabiork.compound":"78",
"sabiorkM":"78",
"sbo":"SBO:0000247",
"seed.compound":"cpd00084",
"seedM":[
"M_cpd00084",
"cpd00084"
]
}
},
{
"id":"4ppcys[c]",
"name":"N-((R)-4-Phosphopantothenoyl)-L-cysteine",
"compartment":"c",
"charge":0,
"formula":"C12H20N2O9PS",
"annotation":{
"bigg.metabolite":"4ppcys",
"biggM":[
"4ppcys",
"M_4ppcys"
],
"chebi":[
"CHEBI:15769",
"CHEBI:59458",
"10987",
"12438",
"15769",
"21461",
"328",
"57507",
"59458"
],
"hmdb":[
"HMDB0001117",
"HMDB0062257",
"HMDB01117",
"HMDB62257"
],
"kegg.compound":"C04352",
"keggC":[
"C04352",
"M_C04352"
],
"metacyc.compound":"R-4-PHOSPHOPANTOTHENOYL-L-CYSTEINE",
"metacycM":"R-4-PHOSPHOPANTOTHENOYL-L-CYSTEINE",
"metanetx.chemical":"MNXM730898",
"reactome":"R-ALL-196834",
"reactomeM":"R-ALL-196834",
"sabiork.compound":"7255",
"sabiorkM":"7255",
"sbo":"SBO:0000247",
"seed.compound":"cpd02666",
"seedM":[
"M_cpd02666",
"cpd02666"
]
}
},
{
"id":"cmp[c]",
"name":"CMP",
"compartment":"c",
"charge":0,
"formula":"C9H12N3O8P",
"annotation":{
"bigg.metabolite":"cmp",
"biggM":[
"M_cmp",
"cmp"
],
"chebi":[
"CHEBI:17361",
"CHEBI:60377",
"13274",
"17361",
"23520",
"3275",
"41312",
"41319",
"41666",
"41691",
"47362",
"48799",
"58120",
"60377"
],
"hmdb":[
"HMDB0000095",
"HMDB00095"
],
"kegg.compound":"C00055",
"keggC":[
"C00055",
"M_C00055"
],
"metacyc.compound":[
"CMP",
"CMP-GROUP"
],
"metacycM":[
"CMP",
"CMP-GROUP"
],
"metanetx.chemical":"MNXM1103302",
"reactome":[
"R-ALL-109289",
"R-ALL-109395",
"R-ALL-1524067",
"R-ALL-418076",
"R-ALL-727810"
],
"reactomeM":[
"R-ALL-109289",
"R-ALL-109395",
"R-ALL-1524067",
"R-ALL-418076",
"R-ALL-727810"
],
"sabiork.compound":"1284",
"sabiorkM":"1284",
"sbo":"SBO:0000247",
"seed.compound":"cpd00046",
"seedM":[
"M_cpd00046",
"cpd00046"
]
}
},
{
"id":"pan4p[c]",
"name":"Pantetheine 4'-phosphate",
"compartment":"c",
"charge":0,
"formula":"C11H21N2O7PS",
"annotation":{
"bigg.metabolite":"pan4p",
"biggM":[
"M_pan4p",
"pan4p"
],
"chebi":[
"CHEBI:16858",
"CHEBI:4222",
"CHEBI:47942",
"CHEBI:61723",
"11916",
"14735",
"14736",
"14738",
"14825",
"16858",
"25844",
"4222",
"45012",
"47942",
"61723",
"7914"
],
"hmdb":[
"HMDB0001416",
"HMDB01416"
],
"kegg.compound":"C01134",
"keggC":[
"C01134",
"M_C01134"
],
"metacyc.compound":[
"PANTETHEINE-P",
"PHOSPHOPANTOTHEINE-GROUP"
],
"metacycM":[
"PANTETHEINE-P",
"PHOSPHOPANTOTHEINE-GROUP"
],
"metanetx.chemical":"MNXM373",
"reactome":"R-ALL-196767",
"reactomeM":"R-ALL-196767",
"sabiork.compound":"3034",
"sabiorkM":"3034",
"sbo":"SBO:0000247",
"seed.compound":[
"cpd00834",
"cpd27792"
],
"seedM":[
"M_cpd00834",
"M_cpd27792",
"cpd00834",
"cpd27792"
]
}
},
{
"id":"dpcoa[c]",
"name":"Dephospho-CoA",
"compartment":"c",
"charge":0,
"formula":"C21H33N7O13P2S",
"annotation":{
"bigg.metabolite":"dpcoa",
"biggM":[
"M_dpcoa",
"dpcoa"
],
"chebi":[
"CHEBI:15468",
"CHEBI:57328",
"11793",
"14124",
"15468",
"23642",
"41614",
"4436",
"57328"
],
"kegg.compound":"C00882",
"keggC":[
"C00882",
"M_C00882"
],
"metacyc.compound":"DEPHOSPHO-COA",
"metacycM":"DEPHOSPHO-COA",
"metanetx.chemical":"MNXM1104543",
"reactome":"R-ALL-196778",
"reactomeM":"R-ALL-196778",
"sabiork.compound":[
"1400",
"27337"
],
"sabiorkM":[
"1400",
"27337"
],
"sbo":"SBO:0000247",
"seed.compound":"cpd00655",
"seedM":[
"M_cpd00655",
"cpd00655"
]
}
},
{
"id":"ppa[c]",
"name":"Propionate (n-C3:0)",
"compartment":"c",
"charge":0,
"formula":"C3H5O2",
"annotation":{
"bigg.metabolite":"ppa",
"biggM":[
"M_ppa",
"ppa"
],
"chebi":[
"CHEBI:17272",
"CHEBI:30768",
"14903",
"17272",
"26290",
"26304",
"30768",
"45227",
"8476"
],
"envipath":[
"32de3cf4-e3e6-4168-956e-32fa5ddb0ce1/compound/e468afc8-4cf8-4428-880f-7796c66cf9d9",
"4fd7f3e0-dd25-43ac-9453-dda3e52396e4/compound/4463fd7f-6a2a-40dc-be03-93172a99dd2e",
"650babc9-9d68-4b73-9332-11972ca26f7b/compound/476985fe-d2ed-4377-b7f6-a3f26551abdd"
],
"envipathM":[
"32de3cf4-e3e6-4168-956e-32fa5ddb0ce1/compound/e468afc8-4cf8-4428-880f-7796c66cf9d9",
"4fd7f3e0-dd25-43ac-9453-dda3e52396e4/compound/4463fd7f-6a2a-40dc-be03-93172a99dd2e",
"650babc9-9d68-4b73-9332-11972ca26f7b/compound/476985fe-d2ed-4377-b7f6-a3f26551abdd"
],
"hmdb":[
"HMDB0000237",
"HMDB00237"
],
"kegg.compound":"C00163",
"kegg.drug":"D02310",
"keggC":[
"C00163",
"M_C00163"
],
"keggD":[
"D02310",
"M_D02310"
],
"lipidmaps":"LMFA01010003",
"lipidmapsM":"LMFA01010003",
"metacyc.compound":"PROPIONATE",
"metacycM":"PROPIONATE",
"metanetx.chemical":"MNXM356",
"reactome":[
"R-ALL-429737",
"R-ALL-429754"
],
"reactomeM":[
"R-ALL-429737",
"R-ALL-429754"
],
"sabiork.compound":"1955",
"sabiorkM":"1955",
"sbo":"SBO:0000247",
"seed.compound":"cpd00141",
"seedM":[
"M_cpd00141",
"cpd00141"
],
"slm":[
"SLM:000001194",
"000001194"
]
}
},
{
"id":"hacon-T[c]",
"name":"trans-homoaconitate",
"compartment":"c",
"charge":0,
"formula":"C7H5O6",
"annotation":{
"bigg.metabolite":"hacon_T",
"biggM":[
"M_hacon_T",
"hacon_T"
],
"chebi":[
"CHEBI:80582",
"80582"
],
"envipath":[
"650babc9-9d68-4b73-9332-11972ca26f7b/compound/7fa4fabb-2174-4f7e-a5ba-8f599600264b",
"650babc9-9d68-4b73-9332-11972ca26f7b/compound/9958a254-cbb8-4ac5-9ece-4271aa403a05"
],
"envipathM":[
"650babc9-9d68-4b73-9332-11972ca26f7b/compound/7fa4fabb-2174-4f7e-a5ba-8f599600264b",
"650babc9-9d68-4b73-9332-11972ca26f7b/compound/9958a254-cbb8-4ac5-9ece-4271aa403a05"
],
"kegg.compound":"C16579",
"keggC":[
"C16579",
"M_C16579"
],
"metacyc.compound":"CPD-149",
"metacycM":"CPD-149",
"metanetx.chemical":"MNXM162779",
"sbo":"SBO:0000247",
"seed.compound":"cpd15886",
"seedM":[
"M_cpd15886",
"cpd15886"
]
}
},
{
"id":"Shcit[c]",
"name":"S-homocitrate",
"compartment":"c",
"charge":0,
"formula":"C7H7O7",
"notes":{
"metKEGGID":"Unassigned"
},
"annotation":{
"bigg.metabolite":"Shcit",
"biggM":[
"M_Shcit",
"Shcit"
],
"chebi":[
"CHEBI:143966",
"143966"
],
"metacyc.compound":"CPD-150",
"metacycM":"CPD-150",
"metanetx.chemical":"MNXM147632",
"sbo":"SBO:0000247",
"seed.compound":"cpd15833",
"seedM":[
"M_cpd15833",
"cpd15833"
]
}
},
{
"id":"hacon-C[c]",
"name":"cis-homoaconitate",
"compartment":"c",
"charge":0,
"formula":"C7H5O6",
"annotation":{
"bigg.metabolite":[
"b124tc",
"hacon_C"
],
"biggM":[
"M_b124tc",
"M_hacon_C",
"b124tc",
"hacon_C"
],
"chebi":[
"CHEBI:17516",
"CHEBI:58174",
"13920",
"17516",
"22935",
"3226",
"58174"
],
"hmdb":[
"HMDB0060320",
"HMDB60320"
],
"kegg.compound":"C04002",
"keggC":[
"C04002",
"M_C04002"
],
"lipidmaps":"LMFA01030999",
"lipidmapsM":"LMFA01030999",
"metacyc.compound":"HOMO-CIS-ACONITATE",
"metacycM":"HOMO-CIS-ACONITATE",
"metanetx.chemical":"MNXM920",
"sabiork.compound":"7009",
"sabiorkM":"7009",
"sbo":"SBO:0000247",
"seed.compound":[
"cpd02483",
"cpd28715"
],
"seedM":[
"M_cpd02483",
"M_cpd28715",
"cpd02483",
"cpd28715"
]
}
},
{
"id":"ihcit-T[c]",
"name":"threo-isohomocitrate",
"compartment":"c",
"charge":0,
"formula":"C7H7O7",
"annotation":{
"bigg.metabolite":"ihcit_T",
"biggM":[
"M_ihcit_T",
"ihcit_T"
],
"kegg.compound":"C05662",
"metanetx.chemical":"MNXM7808",
"sbo":"SBO:0000247",
"seed.compound":"cpd15888",
"seedM":[
"M_cpd15888",
"cpd15888"
]
}
},
{
"id":"ohexa[c]",
"name":"2-oxohexanedioic acid",
"compartment":"c",
"charge":0,
"formula":"C6H6O5",
"annotation":{
"bigg.metabolite":"ohexa",
"biggM":[
"M_ohexa",
"ohexa"
],
"kegg.compound":"C00322",
"metanetx.chemical":"MNXM6073",
"sbo":"SBO:0000247",
"seed.compound":"cpd15901",
"seedM":[
"M_cpd15901",
"cpd15901"
]
}
},
{
"id":"Rh2cit[c]",
"name":"(R)-(homo)2citrate",
"compartment":"c",
"charge":0,
"formula":"C8H9O7",
"annotation":{
"bigg.metabolite":"Rh2cit",
"biggM":[
"M_Rh2cit",
"Rh2cit"
],
"chebi":[
"CHEBI:72694",
"CHEBI:72697",
"72694",
"72697"
],
"kegg.compound":"C16583",
"keggC":[
"C16583",
"M_C16583"
],
"metacyc.compound":"CPD-152",
"metacycM":"CPD-152",
"metanetx.chemical":"MNXM4571",
"sbo":"SBO:0000247",
"seed.compound":"cpd15831",
"seedM":[
"M_cpd15831",
"cpd15831"
]
}
},
{
"id":"h2acon-C[c]",
"name":"cis-(homo)2aconitate",
"compartment":"c",
"charge":0,
"formula":"C8H7O6",
"annotation":{
"bigg.metabolite":"h2acon_C",
"biggM":[
"M_h2acon_C",
"h2acon_C"
],
"chebi":[
"CHEBI:72708",
"CHEBI:72710",
"72708",
"72710"
],
"kegg.compound":"C20581",
"keggC":[
"C20581",
"M_C20581"
],
"metacyc.compound":"CPD-153",
"metacycM":"CPD-153",
"metanetx.chemical":"MNXM5672",
"sabiork.compound":"27086",
"sabiorkM":"27086",
"sbo":"SBO:0000247",
"seed.compound":"cpd15882",
"seedM":[
"M_cpd15882",
"cpd15882"
]
}
},
{
"id":"tih2cit[c]",
"name":"(-)threo-iso(homo)2citrate",
"compartment":"c",
"charge":0,
"formula":"C8H9O7",
"annotation":{
"bigg.metabolite":"tih2cit",
"biggM":[
"M_tih2cit",
"tih2cit"
],
"chebi":[
"CHEBI:72713",
"CHEBI:72722",
"72713",
"72722"
],
"kegg.compound":"C16597",
"keggC":[
"C16597",
"M_C16597"
],
"metacyc.compound":"CPD-285",
"metacycM":"CPD-285",
"metanetx.chemical":"MNXM4151",
"sbo":"SBO:0000247",
"seed.compound":[
"cpd15908",
"cpd16403"
],
"seedM":[
"M_cpd15908",
"M_cpd16403",
"cpd15908",
"cpd16403"
]
}
},
{
"id":"ohepa[c]",
"name":"2-oxoheptanedioic acid",
"compartment":"c",
"charge":0,
"formula":"C7H8O5",
"annotation":{
"bigg.metabolite":"ohepa",
"biggM":[
"M_ohepa",
"ohepa"
],
"kegg.compound":"C16588",
"metanetx.chemical":"MNXM114343",
"sbo":"SBO:0000247",
"seed.compound":"cpd15900",
"seedM":[
"M_cpd15900",
"cpd15900"
]
}
},
{
"id":"Rh3cit[c]",
"name":"(R)-(homo)3citrate",
"compartment":"c",
"charge":0,
"formula":"C9H11O7",
"annotation":{
"bigg.metabolite":"Rh3cit",
"biggM":[
"M_Rh3cit",
"Rh3cit"
],
"chebi":[
"CHEBI:72698",
"CHEBI:72699",
"133913",
"72698",
"72699"
],
"kegg.compound":"C16598",
"keggC":[
"C16598",
"M_C16598"
],
"metacyc.compound":"CPD-301",
"metacycM":"CPD-301",
"metanetx.chemical":"MNXM4856",
"sbo":"SBO:0000247",
"seed.compound":"cpd15832",
"seedM":[
"M_cpd15832",
"cpd15832"
]
}
},
{
"id":"h3acon-C[c]",
"name":"cis-(homo)3aconitate",
"compartment":"c",
"charge":0,
"formula":"C9H9O6",
"annotation":{
"bigg.metabolite":"h3acon_C",
"biggM":[
"M_h3acon_C",
"h3acon_C"
],
"chebi":[
"CHEBI:72711",
"CHEBI:72712",
"72711",
"72712"
],
"kegg.compound":"C20582",
"keggC":[
"C20582",
"M_C20582"
],
"metacyc.compound":"CPD-319",
"metacycM":"CPD-319",
"metanetx.chemical":"MNXM5673",
"sabiork.compound":"27088",
"sabiorkM":"27088",
"sbo":"SBO:0000247",
"seed.compound":"cpd15883",
"seedM":[
"M_cpd15883",
"cpd15883"
]
}
},
{
"id":"tih3cit[c]",
"name":"(-)threo-iso(homo)3citrate",
"compartment":"c",
"charge":0,
"formula":"C9H11O7",
"notes":{
"metKEGGID":"Unassigned"
},
"annotation":{
"bigg.metabolite":"tih3cit",
"biggM":[
"M_tih3cit",
"tih3cit"
],
"metanetx.chemical":"MNXM726968",
"sbo":"SBO:0000247"
}
},
{
"id":"2ood[c]",
"name":"2-oxooctanedioic acid",
"compartment":"c",
"charge":0,
"formula":"C8H10O5",
"annotation":{
"bigg.metabolite":"2ood",
"biggM":[
"2ood",
"M_2ood"
],
"kegg.compound":"C16589",
"metanetx.chemical":"MNXM114285",
"sbo":"SBO:0000247",
"seed.compound":"cpd15808",
"seedM":[
"M_cpd15808",
"cpd15808"
]
}
},
{
"id":"7ohp[c]",
"name":"7-oxoheptanoic acid",
"compartment":"c",
"charge":0,
"formula":"C7H11O3",
"annotation":{
"bigg.metabolite":"7ohp",
"biggM":[
"7ohp",
"M_7ohp"
],
"chebi":[
"CHEBI:80588",
"80588"
],
"envipath":"32de3cf4-e3e6-4168-956e-32fa5ddb0ce1/compound/833c3eaa-6894-4576-a9e1-82a552394eb2",
"envipathM":"32de3cf4-e3e6-4168-956e-32fa5ddb0ce1/compound/833c3eaa-6894-4576-a9e1-82a552394eb2",
"kegg.compound":"C16590",
"keggC":[
"C16590",
"M_C16590"
],
"metacyc.compound":"CPD-338",
"metacycM":"CPD-338",
"metanetx.chemical":"MNXM4423",
"sbo":"SBO:0000247",
"seed.compound":"cpd15829",
"seedM":[
"M_cpd15829",
"cpd15829"
]
}
},
{
"id":"7mhp[c]",
"name":"7-mercaptoheptanoic acid",
"compartment":"c",
"charge":0,
"formula":"C7H13O2S",
"annotation":{
"bigg.metabolite":"7mhp",
"biggM":[
"7mhp",
"M_7mhp"
],
"chebi":[
"CHEBI:80591",
"80591"
],
"kegg.compound":"C16593",
"keggC":[
"C16593",
"M_C16593"
],
"metacyc.compound":"CPD-349",
"metacycM":"CPD-349",
"metanetx.chemical":"MNXM5029",
"sbo":"SBO:0000247",
"seed.compound":"cpd15827",
"seedM":[
"M_cpd15827",
"cpd15827"
]
}
},
{
"id":"ser-L[c]",
"name":"L-Serine",
"compartment":"c",
"charge":0,
"formula":"C3H7NO3",
"annotation":{
"bigg.metabolite":"ser__L",
"biggM":[
"M_ser__L",
"ser-L",
"ser__L"
],
"chebi":[
"CHEBI:17115",
"CHEBI:32836",
"CHEBI:32837",
"CHEBI:33384",
"13167",
"17115",
"21387",
"32836",
"32837",
"33384",
"45440",
"45451",
"45590",
"45597",
"45677",
"6301"
],
"envipath":"32de3cf4-e3e6-4168-956e-32fa5ddb0ce1/compound/207ebcd7-f859-4b01-8a69-9b99fb380595",
"envipathM":"32de3cf4-e3e6-4168-956e-32fa5ddb0ce1/compound/207ebcd7-f859-4b01-8a69-9b99fb380595",
"hmdb":[
"HMDB0000187",
"HMDB0000589",
"HMDB00187",
"HMDB00589",
"HMDB0062263",
"HMDB62263"
],
"kegg.compound":"C00065",
"kegg.drug":"D00016",
"keggC":[
"C00065",
"M_C00065"
],
"keggD":[
"D00016",
"M_D00016"
],
"metacyc.compound":"SER",
"metacycM":"SER",
"metanetx.chemical":"MNXM737787",
"reactome":[
"R-ALL-200736",
"R-ALL-352002",
"R-ALL-379732"
],
"reactomeM":[
"R-ALL-200736",
"R-ALL-352002",
"R-ALL-379732"
],
"sabiork.compound":[
"2140",
"75"
],
"sabiorkM":[
"2140",
"75"
],
"sbo":"SBO:0000247",
"seed.compound":"cpd00054",
"seedM":[
"M_cpd00054",
"cpd00054"
]
}
},
{
"id":"thr-L[c]",
"name":"L-Threonine",
"compartment":"c",
"charge":0,
"formula":"C4H9NO3",
"annotation":{
"bigg.metabolite":"thr__L",
"biggM":[
"M_thr__L",
"thr-L",
"thr__L"
],
"chebi":[
"CHEBI:16857",
"CHEBI:26986",
"CHEBI:32820",
"CHEBI:32822",
"CHEBI:32832",
"CHEBI:32833",
"CHEBI:57926",
"13175",
"16857",
"21403",
"26986",
"32820",
"32822",
"32832",
"32833",
"42083",
"45843",
"45983",
"57926",
"6308"
],
"envipath":"32de3cf4-e3e6-4168-956e-32fa5ddb0ce1/compound/b570a573-71c2-4661-a517-6ac1b121dc59",
"envipathM":"32de3cf4-e3e6-4168-956e-32fa5ddb0ce1/compound/b570a573-71c2-4661-a517-6ac1b121dc59",
"hmdb":[
"HMDB0000167",
"HMDB00167"
],
"kegg.compound":"C00188",
"kegg.drug":"D00041",
"keggC":[
"C00188",
"M_C00188"
],
"keggD":[
"D00041",
"M_D00041"
],
"metacyc.compound":"THR",
"metacycM":"THR",
"metanetx.chemical":"MNXM142",
"reactome":[
"R-ALL-351990",
"R-ALL-352000",
"R-ALL-379706"
],
"reactomeM":[
"R-ALL-351990",
"R-ALL-352000",
"R-ALL-379706"
],
"sabiork.compound":[
"27463",
"76"
],
"sabiorkM":[
"27463",
"76"
],
"sbo":"SBO:0000247",
"seed.compound":"cpd00161",
"seedM":[
"M_cpd00161",
"cpd00161"
]
}
},
{
"id":"7mht[c]",
"name":"7-mercaptoheptanoylthreonine",
"compartment":"c",
"charge":0,
"formula":"C11H20NO4S",
"annotation":{
"bigg.metabolite":"7mht",
"biggM":[
"7mht",
"M_7mht"
],
"chebi":[
"CHEBI:80592",
"80592"
],
"kegg.compound":"C16594",
"keggC":[
"C16594",
"M_C16594"
],
"metacyc.compound":"CPD-359",
"metacycM":"CPD-359",
"metanetx.chemical":"MNXM3883",
"sbo":"SBO:0000247",
"seed.compound":"cpd15828",
"seedM":[
"M_cpd15828",
"cpd15828"
]
}
},
{
"id":"cob[c]",
"name":"coenzyme b",
"compartment":"c",
"charge":0,
"formula":"C11H19N1O7P1S1",
"annotation":{
"bigg.metabolite":"cob",
"biggM":[
"M_cob",
"cob"
],
"chebi":[
"CHEBI:28890",
"CHEBI:58596",
"12434",
"12534",
"14009",
"21474",
"23350",
"28890",
"46031",
"58596",
"7093"
],
"kegg.compound":"C04628",
"keggC":[
"C04628",
"M_C04628"
],
"metacyc.compound":"CPD-1281",
"metacycM":"CPD-1281",
"metanetx.chemical":"MNXM921",
"sbo":"SBO:0000247",
"seed.compound":"cpd02817",
"seedM":[
"M_cpd02817",
"cpd02817"
]
}
},
{
"id":"pser-L[c]",
"name":"O-Phospho-L-serine",
"compartment":"c",
"charge":0,
"formula":"C3H6NO6P",
"annotation":{
"bigg.metabolite":"pser__L",
"biggM":[
"M_pser__L",
"pser__L"
],
"kegg.compound":"C01005",
"metanetx.chemical":"MNXM1107215",
"sbo":"SBO:0000247"
}
},
{
"id":"so3[c]",
"name":"Sulfite",
"compartment":"c",
"charge":0,
"formula":"O3S",
"annotation":{
"bigg.metabolite":"so3",
"biggM":[
"M_so3",
"so3"
],
"chebi":[
"CHEBI:17137",
"CHEBI:17359",
"CHEBI:48854",
"13367",
"15139",
"17137",
"17359",
"26837",
"45548",
"48854",
"5598",
"9344"
],
"envipath":[
"32de3cf4-e3e6-4168-956e-32fa5ddb0ce1/compound/2bf998e0-031f-4353-bbd0-d9c0af36460e",
"4fd7f3e0-dd25-43ac-9453-dda3e52396e4/compound/0382072e-fc0c-41a7-be8d-fce140ecf836"
],
"envipathM":[
"32de3cf4-e3e6-4168-956e-32fa5ddb0ce1/compound/2bf998e0-031f-4353-bbd0-d9c0af36460e",
"4fd7f3e0-dd25-43ac-9453-dda3e52396e4/compound/0382072e-fc0c-41a7-be8d-fce140ecf836"
],
"hmdb":[
"HMDB0000240",
"HMDB0001033",
"HMDB0003008",
"HMDB00240",
"HMDB0034829",
"HMDB01033",
"HMDB03008",
"HMDB34829"
],
"kegg.compound":"C00094",
"keggC":[
"C00094",
"C11481",
"M_C00094",
"M_C11481"
],
"metacyc.compound":[
"H2SO3",
"HSO3",
"SO3"
],
"metacycM":[
"H2SO3",
"HSO3",
"SO3"
],
"metanetx.chemical":"MNXM726339",
"reactome":[
"R-ALL-1614538",
"R-ALL-936689"
],
"reactomeM":[
"R-ALL-1614538",
"R-ALL-936689"
],
"sabiork.compound":"3059",
"sabiorkM":"3059",
"sbo":"SBO:0000247",
"seed.compound":"cpd00081",
"seedM":[
"M_cpd00081",
"cpd00081"
]
}
},
{
"id":"Lcyst[c]",
"name":"L-cysteate",
"compartment":"c",
"charge":0,
"formula":"C3H6NO5S",
"annotation":{
"bigg.metabolite":"Lcyst",
"biggM":[
"Lcyst",
"M_Lcyst"
],
"chebi":[
"CHEBI:17285",
"CHEBI:58090",
"13094",
"17285",
"44466",
"44513",
"44590",
"44708",
"58090",
"6206"
],
"kegg.compound":"C00506",
"keggC":[
"C00506",
"M_C00506"
],
"metacyc.compound":"L-CYSTEATE",
"metacycM":"L-CYSTEATE",
"metanetx.chemical":"MNXM713",
"sabiork.compound":"2064",
"sabiorkM":"2064",
"sbo":"SBO:0000247",
"seed.compound":"cpd00395",
"seedM":[
"M_cpd00395",
"cpd00395"
]
}
},
{
"id":"3spyr[c]",
"name":"3-Sulfopyruvate",
"compartment":"c",
"charge":0,
"formula":"C3H2O6S",
"annotation":{
"bigg.metabolite":"3spyr",
"biggM":[
"3spyr",
"M_3spyr"
],
"chebi":[
"CHEBI:16894",
"CHEBI:57940",
"11891",
"1669",
"16894",
"45736",
"57940"
],
"hmdb":[
"HMDB0004045",
"HMDB0060174",
"HMDB04045",
"HMDB60174"
],
"kegg.compound":"C05528",
"keggC":[
"C05528",
"M_C05528"
],
"metacyc.compound":"CPD-380",
"metacycM":"CPD-380",
"metanetx.chemical":"MNXM594",
"sabiork.compound":"2800",
"sabiorkM":"2800",
"sbo":"SBO:0000247",
"seed.compound":"cpd03285",
"seedM":[
"M_cpd03285",
"cpd03285"
]
}
},
{
"id":"2saa[c]",
"name":"2-sulfoacetaldehyde",
"compartment":"c",
"charge":0,
"formula":"C2H3O4S",
"annotation":{
"bigg.metabolite":"2saa",
"biggM":[
"2saa",
"M_2saa"
],
"chebi":[
"CHEBI:17717",
"CHEBI:58246",
"11657",
"15140",
"17717",
"26824",
"58246",
"9345"
],
"envipath":"32de3cf4-e3e6-4168-956e-32fa5ddb0ce1/compound/428e8f52-6e11-4206-bf7e-6728cc11c344",
"envipathM":"32de3cf4-e3e6-4168-956e-32fa5ddb0ce1/compound/428e8f52-6e11-4206-bf7e-6728cc11c344",
"kegg.compound":"C00593",
"keggC":[
"C00593",
"M_C00593"
],
"metacyc.compound":"SULFOACETALDEHYDE",
"metacycM":"SULFOACETALDEHYDE",
"metanetx.chemical":"MNXM434",
"sabiork.compound":"2110",
"sabiorkM":"2110",
"sbo":"SBO:0000247",
"seed.compound":"cpd00460",
"seedM":[
"M_cpd00460",
"cpd00460"
]
}
},
{
"id":"2tcc[c]",
"name":"2-(sulfomethyl)thiazolidine-4-carboxylic acid",
"compartment":"c",
"charge":0,
"formula":"C5H8NO5S2",
"notes":{
"metKEGGID":"Unassigned"
},
"annotation":{
"bigg.metabolite":"2tcc",
"biggM":[
"2tcc",
"M_2tcc"
],
"chebi":[
"CHEBI:73964",
"73964"
],
"metacyc.compound":"CPD-418",
"metacycM":"CPD-418",
"metanetx.chemical":"MNXM5452",
"sbo":"SBO:0000247",
"seed.compound":"cpd15810",
"seedM":[
"M_cpd15810",
"cpd15810"
]
}
},
{
"id":"sec[c]",
"name":"sulfoethylcysteine",
"compartment":"c",
"charge":0,
"formula":"C5H10NO5S2",
"notes":{
"metKEGGID":"Unassigned"
},
"annotation":{
"bigg.metabolite":"sec",
"biggM":[
"M_sec",
"sec"
],
"metacyc.compound":"CPD-467",
"metacycM":"CPD-467",
"metanetx.chemical":"MNXM5937",
"sbo":"SBO:0000247",
"seed.compound":"cpd15904",
"seedM":[
"M_cpd15904",
"cpd15904"
]
}
},
{
"id":"com[c]",
"name":"coenzyme m",
"compartment":"c",
"charge":0,
"formula":"C2H5O3S2",
"annotation":{
"bigg.metabolite":"com",
"biggM":[
"M_com",
"com"
],
"chebi":[
"CHEBI:17905",
"CHEBI:58319",
"11608",
"1185",
"13366",
"14011",
"17905",
"19673",
"41549",
"58319"
],
"hmdb":[
"HMDB0003745",
"HMDB03745"
],
"kegg.compound":"C03576",
"keggC":[
"C03576",
"M_C03576"
],
"metacyc.compound":"CoM",
"metacycM":"CoM",
"metanetx.chemical":"MNXM399",
"sabiork.compound":"6713",
"sabiorkM":"6713",
"sbo":"SBO:0000247",
"seed.compound":"cpd02246",
"seedM":[
"M_cpd02246",
"cpd02246"
]
}
},
{
"id":"acser[c]",
"name":"O-Acetyl-L-serine",
"compartment":"c",
"charge":0,
"formula":"C5H9NO4",
"annotation":{
"bigg.metabolite":"acser",
"biggM":[
"M_acser",
"acser"
],
"chebi":[
"CHEBI:17981",
"CHEBI:58340",
"12685",
"12710",
"12724",
"17981",
"21938",
"44568",
"58340",
"7668"
],
"hmdb":[
"HMDB0003011",
"HMDB03011"
],
"kegg.compound":"C00979",
"keggC":[
"C00979",
"M_C00979"
],
"metacyc.compound":"ACETYLSERINE",
"metacycM":"ACETYLSERINE",
"metanetx.chemical":"MNXM418",
"reactome":"R-ALL-936709",
"reactomeM":"R-ALL-936709",
"sabiork.compound":"2202",
"sabiorkM":"2202",
"sbo":"SBO:0000247",
"seed.compound":"cpd00722",
"seedM":[
"M_cpd00722",
"cpd00722"
]
}
},
{
"id":"trnacys[c]",
"name":"tRNA(Cys)",
"compartment":"c",
"charge":0,
"formula":"R",
"annotation":{
"bigg.metabolite":"trnacys",
"biggM":[
"M_trnacys",
"trnacys"
],
"chebi":[
"CHEBI:29167",
"10678",
"15173",
"29167"
],
"kegg.compound":"C01639",
"keggC":[
"C01639",
"M_C01639"
],
"metacyc.compound":"CYS-tRNAs",
"metacycM":"CYS-tRNAs",
"metanetx.chemical":"MNXM162355",
"sabiork.compound":"3834",
"sabiorkM":"3834",
"sbo":"SBO:0000247",
"seed.compound":[
"cpd11910",
"cpd26668"
],
"seedM":[
"M_cpd11910",
"M_cpd26668",
"cpd11910",
"cpd26668"
]
}
},
{
"id":"cystrna[c]",
"name":"L-Cysteinyl-tRNA(Cys)",
"compartment":"c",
"charge":0,
"formula":"C3H6NOSR",
"annotation":{
"bigg.metabolite":"cystrna",
"biggM":[
"M_cystrna",
"cystrna"
],
"kegg.compound":"C03125",
"metanetx.chemical":"MNXM729658",
"rheaG":"9679",
"sbo":"SBO:0000247"
}
},
{
"id":"so4[c]",
"name":"Sulfate",
"compartment":"c",
"charge":0,
"formula":"O4S",
"annotation":{
"bigg.metabolite":"so4",
"biggM":[
"M_so4",
"so4"
],
"chebi":[
"CHEBI:16189",
"CHEBI:26836",
"CHEBI:45696",
"15135",
"16189",
"26836",
"29199",
"45687",
"45693",
"45696",
"9335"
],
"envipath":"650babc9-9d68-4b73-9332-11972ca26f7b/compound/cf4fcd19-f2cb-4d92-aa67-323762e3b269",
"envipathM":"650babc9-9d68-4b73-9332-11972ca26f7b/compound/cf4fcd19-f2cb-4d92-aa67-323762e3b269",
"hmdb":[
"HMDB0001448",
"HMDB01448"
],
"kegg.compound":"C00059",
"kegg.drug":"D05963",
"keggC":[
"C00059",
"M_C00059"
],
"keggD":[
"D05963",
"M_D05963"
],
"metacyc.compound":[
"HSO4",
"SULFATE"
],
"metacycM":[
"HSO4",
"SULFATE"
],
"metanetx.chemical":"MNXM58",
"reactome":[
"R-ALL-1606845",
"R-ALL-1609649",
"R-ALL-1614584",
"R-ALL-174375",
"R-ALL-427648"
],
"reactomeM":[
"R-ALL-1606845",
"R-ALL-1609649",
"R-ALL-1614584",
"R-ALL-174375",
"R-ALL-427648"
],
"sabiork.compound":"1759",
"sabiorkM":"1759",
"sbo":"SBO:0000247",
"seed.compound":[
"cpd00048",
"cpd29301"
],
"seedM":[
"M_cpd00048",
"M_cpd29301",
"cpd00048",
"cpd29301"
]
}
},
{
"id":"aps[c]",
"name":"Adenosine 5'-phosphosulfate",
"compartment":"c",
"charge":0,
"formula":"C10H12N5O10PS",
"annotation":{
"bigg.metabolite":"aps",
"biggM":[
"M_aps",
"aps"
],
"chebi":[
"CHEBI:17709",
"CHEBI:58243",
"12059",
"13741",
"13743",
"17709",
"22247",
"2486",
"40562",
"58243"
],
"hmdb":[
"HMDB0001003",
"HMDB01003"
],
"kegg.compound":"C00224",
"keggC":[
"C00224",
"M_C00224"
],
"metacyc.compound":"APS",
"metacycM":"APS",
"metanetx.chemical":"MNXM1103086",
"reactome":"R-ALL-174370",
"reactomeM":"R-ALL-174370",
"sabiork.compound":[
"1803",
"30223"
],
"sabiorkM":[
"1803",
"30223"
],
"sbo":"SBO:0000247",
"seed.compound":"cpd00193",
"seedM":[
"M_cpd00193",
"cpd00193"
]
}
},
{
"id":"paps[c]",
"name":"3'-Phosphoadenylyl sulfate",
"compartment":"c",
"charge":0,
"formula":"C10H11N5O13P2S",
"annotation":{
"bigg.metabolite":"paps",
"biggM":[
"M_paps",
"paps"
],
"chebi":[
"CHEBI:17980",
"CHEBI:58339",
"11679",
"11680",
"1353",
"17980",
"19857",
"58339"
],
"hmdb":[
"HMDB0001134",
"HMDB01134"
],
"kegg.compound":"C00053",
"keggC":[
"C00053",
"M_C00053"
],
"metacyc.compound":"PAPS",
"metacycM":"PAPS",
"metanetx.chemical":"MNXM1104555",
"reactome":[
"R-ALL-158471",
"R-ALL-741440"
],
"reactomeM":[
"R-ALL-158471",
"R-ALL-741440"
],
"sabiork.compound":"1776",
"sabiorkM":"1776",
"sbo":"SBO:0000247",
"seed.compound":"cpd00044",
"seedM":[
"M_cpd00044",
"cpd00044"
]
}
},
{
"id":"trdrd[c]",
"name":"Reduced thioredoxin",
"compartment":"c",
"charge":0,
"formula":"XH2",
"annotation":{
"bigg.metabolite":"trdrd",
"biggM":[
"M_trdrd",
"trdrd"
],
"kegg.compound":"C00342",
"keggC":[
"C00342",
"M_C00342"
],
"metanetx.chemical":"MNXM741334",
"sbo":"SBO:0000247",
"seed.compound":"cpd11421",
"seedM":[
"M_cpd11421",
"cpd11421"
]
}
},
{
"id":"pap[c]",
"name":"Adenosine 3',5'-bisphosphate",
"compartment":"c",
"charge":0,
"formula":"C10H11N5O10P2",
"annotation":{
"bigg.metabolite":"pap",
"biggM":[
"M_pap",
"pap"
],
"chebi":[
"CHEBI:17985",
"CHEBI:58343",
"13735",
"17985",
"22240",
"2475",
"58343"
],
"hmdb":[
"HMDB0000061",
"HMDB0001468",
"HMDB00061",
"HMDB01468"
],
"kegg.compound":"C00054",
"keggC":[
"C00054",
"M_C00054"
],
"metacyc.compound":"3-5-ADP",
"metacycM":"3-5-ADP",
"metanetx.chemical":"MNXM1103458",
"reactome":[
"R-ALL-158466",
"R-ALL-742343"
],
"reactomeM":[
"R-ALL-158466",
"R-ALL-742343"
],
"sabiork.compound":"1672",
"sabiorkM":"1672",
"sbo":"SBO:0000247",
"seed.compound":"cpd00045",
"seedM":[
"M_cpd00045",
"cpd00045"
]
}
},
{
"id":"trdox[c]",
"name":"Oxidized thioredoxin",
"compartment":"c",
"charge":0,
"formula":"X",
"annotation":{
"bigg.metabolite":"trdox",
"biggM":[
"M_trdox",
"trdox"
],
"chebi":[
"CHEBI:18191",
"CHEBI:50058",
"14726",
"15240",
"18191",
"50058",
"7845"
],
"kegg.compound":"C00343",
"metanetx.chemical":"MNXM729076",
"reactome":"R-ALL-2142833",
"reactomeM":"R-ALL-2142833",
"sbo":"SBO:0000247"
}
},
{
"id":"3hdpgpe[c]",
"name":"2-O-(3'-hydroxy)phytanyl-3-O-phytanyl-sn-glycero-l-phosphoethanolamine",
"compartment":"c",
"charge":0,
"formula":"C45H94O7N1P1",
"notes":{
"metKEGGID":"Unassigned"
},
"annotation":{
"bigg.metabolite":"3hdpgpe",
"biggM":[
"3hdpgpe",
"M_3hdpgpe"
],
"metanetx.chemical":"MNXM6748",
"sbo":"SBO:0000247",
"seed.compound":"cpd15817",
"seedM":[
"M_cpd15817",
"cpd15817"
]
}
},
{
"id":"3hdpgpg[c]",
"name":"2-O-(3'-hydroxy)phytanyl-3-O-phytanyl-sn-glycerol-1-phospho-3'-sn-glycerol",
"compartment":"c",
"charge":0,
"formula":"C46H94O9P1",
"notes":{
"metKEGGID":"Unassigned"
},
"annotation":{
"bigg.metabolite":"3hdpgpg",
"biggM":[
"3hdpgpg",
"M_3hdpgpg"
],
"metanetx.chemical":"MNXM91389",
"sbo":"SBO:0000247",
"seed.compound":"cpd15818",
"seedM":[
"M_cpd15818",
"cpd15818"
]
}
},
{
"id":"3hdpgpi[c]",
"name":"2-O-(3'-hydroxyl)phytanyl-3-O-phytanyl-sn-glycero-1-phospho-myo-inositol",
"compartment":"c",
"charge":0,
"formula":"C49H98O12P1",
"notes":{
"metKEGGID":"Unassigned"
},
"annotation":{
"bigg.metabolite":"3hdpgpi",
"biggM":[
"3hdpgpi",
"M_3hdpgpi"
],
"metacyc.compound":"CPD-19667",
"metacycM":"CPD-19667",
"metanetx.chemical":"MNXM6750",
"sbo":"SBO:0000247",
"seed.compound":[
"cpd15819",
"cpd35392"
],
"seedM":[
"M_cpd15819",
"M_cpd35392",
"cpd15819",
"cpd35392"
]
}
},
{
"id":"3hdpgps[c]",
"name":"2-O-(3'-hydroxy)phytanyl-3-O-phytanyl-sn-glycero-l-phosphoserine",
"compartment":"c",
"charge":0,
"formula":"C46H93N1O9P1",
"notes":{
"metKEGGID":"Unassigned"
},
"annotation":{
"bigg.metabolite":"3hdpgps",
"biggM":[
"3hdpgps",
"M_3hdpgps"
],
"metanetx.chemical":"MNXM91071",
"sbo":"SBO:0000247",
"seed.compound":"cpd15820",
"seedM":[
"M_cpd15820",
"cpd15820"
]
}
},
{
"id":"adocblhbi[c]",
"name":"Adenosylcobalamin-HBI",
"compartment":"c",
"charge":0,
"formula":"C70H96CoN18O18P",
"notes":{
"metKEGGID":"Unassigned"
},
"annotation":{
"bigg.metabolite":"adocblhbi",
"biggM":[
"M_adocblhbi",
"adocblhbi"
],
"metanetx.chemical":"MNXM5602",
"sbo":"SBO:0000247",
"seed.compound":"cpd15834",
"seedM":[
"M_cpd15834",
"cpd15834"
]
}
},
{
"id":"datp[c]",
"name":"dATP",
"compartment":"c",
"charge":0,
"formula":"C10H12N5O12P3",
"annotation":{
"bigg.metabolite":"datp",
"biggM":[
"M_datp",
"datp"
],
"chebi":[
"CHEBI:16284",
"CHEBI:495505",
"CHEBI:61404",
"10491",
"14069",
"16284",
"19238",
"42290",
"495505",
"61404"
],
"hmdb":[
"HMDB0001532",
"HMDB01532"
],
"kegg.compound":"C00131",
"keggC":[
"C00131",
"M_C00131"
],
"metacyc.compound":"DATP",
"metacycM":"DATP",
"metanetx.chemical":"MNXM286",
"reactome":[
"R-ALL-110644",
"R-ALL-110653",
"R-ALL-29604"
],
"reactomeM":[
"R-ALL-110644",
"R-ALL-110653",
"R-ALL-29604"
],
"sabiork.compound":"1307",
"sabiorkM":"1307",
"sbo":"SBO:0000247",
"seed.compound":"cpd00115",
"seedM":[
"M_cpd00115",
"cpd00115"
]
}
},
{
"id":"dctp[c]",
"name":"dCTP",
"compartment":"c",
"charge":0,
"formula":"C9H12N3O13P3",
"annotation":{
"bigg.metabolite":"dctp",
"biggM":[
"M_dctp",
"dctp"
],
"chebi":[
"CHEBI:16311",
"CHEBI:57724",
"CHEBI:61481",
"10494",
"14072",
"16311",
"19243",
"41805",
"57724",
"61481"
],
"hmdb":[
"HMDB0000998",
"HMDB00998"
],
"kegg.compound":"C00458",
"keggC":[
"C00458",
"M_C00458"
],
"metacyc.compound":"DCTP",
"metacycM":"DCTP",
"metanetx.chemical":"MNXM360",
"reactome":[
"R-ALL-110660",
"R-ALL-110669",
"R-ALL-30185"
],
"reactomeM":[
"R-ALL-110660",
"R-ALL-110669",
"R-ALL-30185"
],
"sabiork.compound":"1678",
"sabiorkM":"1678",
"sbo":"SBO:0000247",
"seed.compound":"cpd00356",
"seedM":[
"M_cpd00356",
"cpd00356"
]
}
},
{
"id":"dgtp[c]",
"name":"dGTP",
"compartment":"c",
"charge":0,
"formula":"C10H12N5O13P3",
"annotation":{
"bigg.metabolite":"dgtp",
"biggM":[
"M_dgtp",
"dgtp"
],
"chebi":[
"CHEBI:16497",
"CHEBI:57794",
"CHEBI:61429",
"10497",
"14076",
"16497",
"19247",
"57794",
"61429"
],
"hmdb":[
"HMDB0001440",
"HMDB01440"
],
"kegg.compound":"C00286",
"keggC":[
"C00286",
"M_C00286"
],
"metacyc.compound":"DGTP",
"metacycM":"DGTP",
"metanetx.chemical":"MNXM344",
"reactome":[
"R-ALL-110672",
"R-ALL-110681",
"R-ALL-29892"
],
"reactomeM":[
"R-ALL-110672",
"R-ALL-110681",
"R-ALL-29892"
],
"sabiork.compound":"1675",
"sabiorkM":"1675",
"sbo":"SBO:0000247",
"seed.compound":"cpd00241",
"seedM":[
"M_cpd00241",
"cpd00241"
]
}
},
{
"id":"dpgpe[c]",
"name":"2,3-O-phytanyl-sn-glycero-1-phosphoethanolamine",
"compartment":"c",
"charge":0,
"formula":"C45H94O6N1P1",
"notes":{
"metKEGGID":"Unassigned"
},
"annotation":{
"bigg.metabolite":"dpgpe",
"biggM":[
"M_dpgpe",
"dpgpe"
],
"metacyc.compound":"CPD-15258",
"metacycM":"CPD-15258",
"metanetx.chemical":"MNXM6673",
"sbo":"SBO:0000247",
"seed.compound":[
"cpd15858",
"cpd34482"
],
"seedM":[
"M_cpd15858",
"M_cpd34482",
"cpd15858",
"cpd34482"
]
}
},
{
"id":"dpgpg[c]",
"name":"2,3-di-O-phytanyl-sn-glycerol-1-phospho-3'-sn-glycerol",
"compartment":"c",
"charge":0,
"formula":"C46H94O8P1",
"notes":{
"metKEGGID":"Unassigned"
},
"annotation":{
"bigg.metabolite":"dpgpg",
"biggM":[
"M_dpgpg",
"dpgpg"
],
"metacyc.compound":"CPD-17766",
"metacycM":"CPD-17766",
"metanetx.chemical":"MNXM91373",
"sbo":"SBO:0000247",
"seed.compound":[
"cpd15859",
"cpd35897"
],
"seedM":[
"M_cpd15859",
"M_cpd35897",
"cpd15859",
"cpd35897"
]
}
},
{
"id":"dpgpi[c]",
"name":"2,3-O-phytanyl-sn-glycero-1-phospho-myo-inositol",
"compartment":"c",
"charge":0,
"formula":"C49H98O11P1",
"notes":{
"metKEGGID":"Unassigned"
},
"annotation":{
"bigg.metabolite":"dpgpi",
"biggM":[
"M_dpgpi",
"dpgpi"
],
"metanetx.chemical":"MNXM5438",
"sbo":"SBO:0000247",
"seed.compound":"cpd15860",
"seedM":[
"M_cpd15860",
"cpd15860"
]
}
},
{
"id":"dpgps[c]",
"name":"2,3-O-phytanyl-sn-glycero-1-phosphoserine",
"compartment":"c",
"charge":0,
"formula":"C46H93N1O8P1",
"annotation":{
"bigg.metabolite":"dpgps",
"biggM":[
"M_dpgps",
"dpgps"
],
"kegg.compound":"C20628",
"metanetx.chemical":"MNXM1106785",
"sbo":"SBO:0000247"
}
},
{
"id":"dttp[c]",
"name":"dTTP",
"compartment":"c",
"charge":0,
"formula":"C10H13N2O14P3",
"annotation":{
"bigg.metabolite":"dttp",
"biggM":[
"M_dttp",
"dttp"
],
"chebi":[
"CHEBI:18077",
"CHEBI:37568",
"CHEBI:58370",
"10530",
"14093",
"18077",
"27000",
"37568",
"46175",
"58370"
],
"hmdb":[
"HMDB0001342",
"HMDB01342"
],
"kegg.compound":"C00459",
"keggC":[
"C00459",
"M_C00459"
],
"metacyc.compound":"TTP",
"metacycM":"TTP",
"metanetx.chemical":"MNXM394",
"reactome":[
"R-ALL-110711",
"R-ALL-110719",
"R-ALL-30187"
],
"reactomeM":[
"R-ALL-110711",
"R-ALL-110719",
"R-ALL-30187"
],
"sabiork.compound":"1679",
"sabiorkM":"1679",
"sbo":"SBO:0000247",
"seed.compound":"cpd00357",
"seedM":[
"M_cpd00357",
"cpd00357"
]
}
},
{
"id":"f390a[c]",
"name":"coenzyme F390 (adenosine)",
"compartment":"c",
"charge":0,
"formula":"C39H43N10O24P2",
"notes":{
"metKEGGID":"Unassigned"
},
"annotation":{
"bigg.metabolite":"f390a",
"biggM":[
"M_f390a",
"f390a"
],
"metanetx.chemical":"MNXM1103503",
"sbo":"SBO:0000247"
}
},
{
"id":"f390g[c]",
"name":"coenzyme F390 (guanosine)",
"compartment":"c",
"charge":0,
"formula":"C39H43N10O25P2",
"notes":{
"metKEGGID":"Unassigned"
},
"annotation":{
"bigg.metabolite":"f390g",
"biggM":[
"M_f390g",
"f390g"
],
"metanetx.chemical":"MNXM1101263",
"sbo":"SBO:0000247"
}
},
{
"id":"f420-2[c]",
"name":"coenzyme ferredoxin 420-2 (oxidized)",
"compartment":"c",
"charge":0,
"formula":"C29H32N5O18P",
"annotation":{
"bigg.metabolite":"f420_2",
"biggM":[
"M_f420_2",
"f420_2"
],
"kegg.compound":"C00876",
"metanetx.chemical":"MNXM735034",
"sbo":"SBO:0000247"
}
},
{
"id":"f420-3[c]",
"name":"coenzyme ferredoxin 420-3",
"compartment":"c",
"charge":0,
"formula":"C34H38N6O21P",
"annotation":{
"bigg.metabolite":"f420_3",
"biggM":[
"M_f420_3",
"f420_3"
],
"kegg.compound":"C19151",
"metanetx.chemical":"MNXM5686",
"sbo":"SBO:0000247",
"seed.compound":"cpd15868",
"seedM":[
"M_cpd15868",
"cpd15868"
]
}
},
{
"id":"f420-4[c]",
"name":"coenzyme ferredoxin 420-4",
"compartment":"c",
"charge":0,
"formula":"C39H44N7O24P",
"notes":{
"metKEGGID":"Unassigned"
},
"annotation":{
"bigg.metabolite":"f420_4",
"biggM":[
"M_f420_4",
"f420_4"
],
"metanetx.chemical":"MNXM5687",
"sbo":"SBO:0000247",
"seed.compound":"cpd15869",
"seedM":[
"M_cpd15869",
"cpd15869"
]
}
},
{
"id":"f420-5[c]",
"name":"coenzyme ferredoxin 420-5",
"compartment":"c",
"charge":0,
"formula":"C44H50N8O27P",
"notes":{
"metKEGGID":"Unassigned"
},
"annotation":{
"bigg.metabolite":"f420_5",
"biggM":[
"M_f420_5",
"f420_5"
],
"metanetx.chemical":"MNXM5688",
"sbo":"SBO:0000247",
"seed.compound":"cpd15870",
"seedM":[
"M_cpd15870",
"cpd15870"
]
}
},
{
"id":"f420-6[c]",
"name":"coenzyme ferredoxin 420-6",
"compartment":"c",
"charge":0,
"formula":"C49H56N9O30P",
"notes":{
"metKEGGID":"Unassigned"
},
"annotation":{
"bigg.metabolite":"f420_6",
"biggM":[
"M_f420_6",
"f420_6"
],
"metanetx.chemical":"MNXM5689",
"sbo":"SBO:0000247",
"seed.compound":"cpd15871",
"seedM":[
"M_cpd15871",
"cpd15871"
]
}
},
{
"id":"f420-7[c]",
"name":"coenzyme ferredoxin 420-7",
"compartment":"c",
"charge":0,
"formula":"C54H62N10O33P",
"notes":{
"metKEGGID":"Unassigned"
},
"annotation":{
"bigg.metabolite":"f420_7",
"biggM":[
"M_f420_7",
"f420_7"
],
"metanetx.chemical":"MNXM7197",
"sbo":"SBO:0000247",
"seed.compound":"cpd15872",
"seedM":[
"M_cpd15872",
"cpd15872"
]
}
},
{
"id":"f430[c]",
"name":"coenzyme F430",
"compartment":"c",
"charge":0,
"formula":"C42H46N6NiO13",
"annotation":{
"bigg.metabolite":"f430",
"biggM":[
"M_f430",
"f430"
],
"kegg.compound":"C05777",
"metanetx.chemical":"MNXM726723",
"sbo":"SBO:0000247"
}
},
{
"id":"gdpgpi[c]",
"name":"glucosaminyl archaetidyl-myo-inositol",
"compartment":"c",
"charge":0,
"formula":"C55H110N1O15P1",
"notes":{
"metKEGGID":"Unassigned"
},
"annotation":{
"bigg.metabolite":"gdpgpi",
"biggM":[
"M_gdpgpi",
"gdpgpi"
],
"metanetx.chemical":"MNXM7379",
"sbo":"SBO:0000247",
"seed.compound":"cpd15880",
"seedM":[
"M_cpd15880",
"cpd15880"
]
}
},
{
"id":"gly[c]",
"name":"Glycine",
"compartment":"c",
"charge":0,
"formula":"C2H5NO2",
"annotation":{
"bigg.metabolite":"gly",
"biggM":[
"M_gly",
"gly"
],
"chebi":[
"CHEBI:132194",
"CHEBI:15428",
"CHEBI:32507",
"CHEBI:32508",
"CHEBI:57305",
"10792",
"132194",
"14344",
"15428",
"24368",
"32507",
"32508",
"42964",
"5460",
"57305"
],
"envipath":[
"32de3cf4-e3e6-4168-956e-32fa5ddb0ce1/compound/19441357-44af-48e1-b5ac-0e48c8dcbb87",
"650babc9-9d68-4b73-9332-11972ca26f7b/compound/870d7ca5-6659-40eb-8b5d-858bd29cddaa"
],
"envipathM":[
"32de3cf4-e3e6-4168-956e-32fa5ddb0ce1/compound/19441357-44af-48e1-b5ac-0e48c8dcbb87",
"650babc9-9d68-4b73-9332-11972ca26f7b/compound/870d7ca5-6659-40eb-8b5d-858bd29cddaa"
],
"hmdb":[
"HMDB0000123",
"HMDB00123"
],
"kegg.compound":"C00037",
"kegg.drug":"D00011",
"keggC":[
"C00037",
"M_C00037"
],
"keggD":[
"D00011",
"M_D00011"
],
"metacyc.compound":[
"GLY",
"Phosphorylated-Amino-Acids"
],
"metacycM":[
"GLY",
"Phosphorylated-Amino-Acids"
],
"metanetx.chemical":"MNXM29",
"reactome":[
"R-ALL-113545",
"R-ALL-159549",
"R-ALL-193446",
"R-ALL-266029",
"R-ALL-29424",
"R-ALL-428557"
],
"reactomeM":[
"R-ALL-113545",
"R-ALL-159549",
"R-ALL-193446",
"R-ALL-266029",
"R-ALL-29424",
"R-ALL-428557"
],
"sabiork.compound":"66",
"sabiorkM":"66",
"sbo":"SBO:0000247",
"seed.compound":"cpd00033",
"seedM":[
"M_cpd00033",
"cpd00033"
]
}
},
{
"id":"h4mpt[c]",
"name":"5,6,7,8-tetrahydromethanopterin",
"compartment":"c",
"charge":0,
"formula":"C30H42N6O16P",
"annotation":{
"bigg.metabolite":"h4mpt",
"biggM":[
"M_h4mpt",
"h4mpt"
],
"kegg.compound":"C01217",
"metanetx.chemical":"MNXM1103755",
"sbo":"SBO:0000247"
}
},
{
"id":"his-L[c]",
"name":"L-Histidine",
"compartment":"c",
"charge":0,
"formula":"C6H9N3O2",
"annotation":{
"bigg.metabolite":"his__L",
"biggM":[
"M_his__L",
"his-L",
"his__L"
],
"chebi":[
"CHEBI:15971",
"CHEBI:27570",
"CHEBI:32510",
"CHEBI:32512",
"CHEBI:32513",
"CHEBI:32529",
"CHEBI:32531",
"CHEBI:32532",
"CHEBI:57595",
"13117",
"15971",
"21324",
"24598",
"27570",
"32510",
"32512",
"32513",
"32529",
"32531",
"32532",
"43048",
"43114",
"43118",
"43190",
"43239",
"5733",
"57595",
"6240"
],
"hmdb":[
"HMDB0000177",
"HMDB0003412",
"HMDB00177",
"HMDB03412"
],
"kegg.compound":"C00135",
"kegg.drug":"D00032",
"keggC":[
"C00135",
"C00768",
"M_C00135",
"M_C00768"
],
"keggD":[
"D00032",
"M_D00032"
],
"metacyc.compound":"HIS",
"metacycM":"HIS",
"metanetx.chemical":"MNXM1107769",
"reactome":[
"R-ALL-29612",
"R-ALL-351970",
"R-ALL-379695",
"R-ALL-428038"
],
"reactomeM":[
"R-ALL-29612",
"R-ALL-351970",
"R-ALL-379695",
"R-ALL-428038"
],
"sabiork.compound":[
"2151",
"81"
],
"sabiorkM":[
"2151",
"81"
],
"sbo":"SBO:0000247",
"seed.compound":[
"cpd00119",
"cpd00572"
],
"seedM":[
"M_cpd00119",
"M_cpd00572",
"cpd00119",
"cpd00572"
]
}
},
{
"id":"ile-L[c]",
"name":"L-Isoleucine",
"compartment":"c",
"charge":0,
"formula":"C6H13NO2",
"annotation":{
"bigg.metabolite":"ile__L",
"biggM":[
"M_ile__L",
"ile-L",
"ile__L"
],
"chebi":[
"CHEBI:17191",
"CHEBI:32604",
"CHEBI:32605",
"CHEBI:38264",
"CHEBI:58045",
"13127",
"17191",
"21344",
"32604",
"32605",
"38264",
"43290",
"43342",
"43366",
"58045",
"6255"
],
"hmdb":[
"HMDB0000172",
"HMDB00172",
"HMDB0033923",
"HMDB33923"
],
"kegg.compound":"C00407",
"kegg.drug":"D00065",
"keggC":[
"C00407",
"C16434",
"M_C00407",
"M_C16434"
],
"keggD":[
"D00065",
"M_D00065"
],
"lipidmaps":"LMFA01100047",
"lipidmapsM":"LMFA01100047",
"metacyc.compound":"ILE",
"metacycM":"ILE",
"metanetx.chemical":"MNXM728337",
"reactome":[
"R-ALL-113537",
"R-ALL-30102",
"R-ALL-352001"
],
"reactomeM":[
"R-ALL-113537",
"R-ALL-30102",
"R-ALL-352001"
],
"sabiork.compound":[
"23116",
"70"
],
"sabiorkM":[
"23116",
"70"
],
"sbo":"SBO:0000247",
"seed.compound":[
"cpd00322",
"cpd15139"
],
"seedM":[
"M_cpd00322",
"M_cpd15139",
"cpd00322",
"cpd15139"
]
}
},
{
"id":"leu-L[c]",
"name":"L-Leucine",
"compartment":"c",
"charge":0,
"formula":"C6H13NO2",
"annotation":{
"bigg.metabolite":"leu__L",
"biggM":[
"M_leu__L",
"leu-L",
"leu__L"
],
"kegg.compound":"C00123",
"metanetx.chemical":"MNXM1106762",
"sbo":"SBO:0000247"
}
},
{
"id":"lys-L[c]",
"name":"L-Lysine",
"compartment":"c",
"charge":0,
"formula":"C6H15N2O2",
"annotation":{
"bigg.metabolite":"lys__L",
"biggM":[
"M_lys__L",
"lys-L",
"lys__L"
],
"chebi":[
"CHEBI:133538",
"CHEBI:18019",
"CHEBI:25094",
"CHEBI:32550",
"CHEBI:32551",
"CHEBI:32552",
"CHEBI:32563",
"CHEBI:32564",
"CHEBI:32565",
"13135",
"133538",
"18019",
"21351",
"25094",
"32550",
"32551",
"32552",
"32563",
"32564",
"32565",
"43950",
"6264"
],
"hmdb":[
"HMDB0000182",
"HMDB0003405",
"HMDB00182",
"HMDB0062809",
"HMDB0142894",
"HMDB03405",
"HMDB62809"
],
"kegg.compound":"C00047",
"kegg.drug":"D02304",
"keggC":[
"C00047",
"C16440",
"M_C00047",
"M_C16440"
],
"keggD":[
"D02304",
"M_D02304"
],
"metacyc.compound":"LYS",
"metacycM":"LYS",
"metanetx.chemical":"MNXM1106164",
"reactome":[
"R-ALL-29444",
"R-ALL-351979",
"R-ALL-351991",
"R-ALL-428004"
],
"reactomeM":[
"R-ALL-29444",
"R-ALL-351979",
"R-ALL-351991",
"R-ALL-428004"
],
"sabiork.compound":[
"22945",
"79"
],
"sabiorkM":[
"22945",
"79"
],
"sbo":"SBO:0000247",
"seed.compound":[
"cpd00039",
"cpd19182"
],
"seedM":[
"M_cpd00039",
"M_cpd19182",
"cpd00039",
"cpd19182"
]
}
},
{
"id":"met-L[c]",
"name":"L-Methionine",
"compartment":"c",
"charge":0,
"formula":"C5H11NO2S",
"annotation":{
"bigg.metabolite":"met__L",
"biggM":[
"M_met__L",
"met-L",
"met__L"
],
"chebi":[
"CHEBI:16643",
"CHEBI:32631",
"CHEBI:32632",
"CHEBI:57844",
"13141",
"16643",
"21360",
"32631",
"32632",
"43990",
"57844",
"6271"
],
"envipath":"32de3cf4-e3e6-4168-956e-32fa5ddb0ce1/compound/44a61812-39ff-48f9-bf09-8398e8723d5e",
"envipathM":"32de3cf4-e3e6-4168-956e-32fa5ddb0ce1/compound/44a61812-39ff-48f9-bf09-8398e8723d5e",
"hmdb":[
"HMDB0000696",
"HMDB00696"
],
"kegg.compound":"C00073",
"kegg.drug":[
"D00019",
"D04984"
],
"keggC":[
"C00073",
"M_C00073"
],
"keggD":[
"D00019",
"D04984",
"M_D00019",
"M_D04984"
],
"metacyc.compound":"MET",
"metacycM":"MET",
"metanetx.chemical":"MNXM738804",
"reactome":[
"R-ALL-174390",
"R-ALL-351966",
"R-ALL-379705"
],
"reactomeM":[
"R-ALL-174390",
"R-ALL-351966",
"R-ALL-379705"
],
"sabiork.compound":[
"2315",
"77"
],
"sabiorkM":[
"2315",
"77"
],
"sbo":"SBO:0000247",
"seed.compound":"cpd00060",
"seedM":[
"M_cpd00060",
"cpd00060"
]
}
},
{
"id":"phe-L[c]",
"name":"L-Phenylalanine",
"compartment":"c",
"charge":0,
"formula":"C9H11NO2",
"annotation":{
"bigg.metabolite":"phe__L",
"biggM":[
"M_phe__L",
"phe-L",
"phe__L"
],
"chebi":[
"CHEBI:17295",
"CHEBI:176650",
"CHEBI:32486",
"CHEBI:32487",
"CHEBI:58095",
"13151",
"17295",
"176650",
"21370",
"32486",
"32487",
"44851",
"44885",
"45079",
"58095",
"6282"
],
"envipath":"650babc9-9d68-4b73-9332-11972ca26f7b/compound/c1b55d6f-7946-4f39-9dc6-ac0f47865b8b",
"envipathM":"650babc9-9d68-4b73-9332-11972ca26f7b/compound/c1b55d6f-7946-4f39-9dc6-ac0f47865b8b",
"hmdb":[
"HMDB0000159",
"HMDB0000612",
"HMDB00159",
"HMDB00612"
],
"kegg.compound":"C00079",
"kegg.drug":"D00021",
"keggC":[
"C00079",
"M_C00079"
],
"keggD":[
"D00021",
"M_D00021"
],
"metacyc.compound":"PHE",
"metacycM":"PHE",
"metanetx.chemical":"MNXM741664",
"reactome":[
"R-ALL-29502",
"R-ALL-351993",
"R-ALL-379701"
],
"reactomeM":[
"R-ALL-29502",
"R-ALL-351993",
"R-ALL-379701"
],
"sabiork.compound":[
"2365",
"83"
],
"sabiorkM":[
"2365",
"83"
],
"sbo":"SBO:0000247",
"seed.compound":"cpd00066",
"seedM":[
"M_cpd00066",
"cpd00066"
]
}
},
{
"id":"trp-L[c]",
"name":"L-Tryptophan",
"compartment":"c",
"charge":0,
"formula":"C11H12N2O2",
"annotation":{
"bigg.metabolite":"trp__L",
"biggM":[
"M_trp__L",
"trp-L",
"trp__L"
],
"chebi":[
"CHEBI:16828",
"CHEBI:27897",
"CHEBI:32702",
"CHEBI:32704",
"CHEBI:32727",
"CHEBI:32728",
"CHEBI:57912",
"CHEBI:64554",
"13178",
"16828",
"184633",
"21407",
"27163",
"27897",
"32702",
"32704",
"32727",
"32728",
"45988",
"46086",
"46125",
"46225",
"57912",
"6310",
"64554",
"9769"
],
"hmdb":[
"HMDB0000929",
"HMDB0030396",
"HMDB00929",
"HMDB30396"
],
"kegg.compound":"C00078",
"kegg.drug":"D00020",
"keggC":[
"C00078",
"C00806",
"M_C00078",
"M_C00806"
],
"keggD":[
"D00020",
"M_D00020"
],
"metacyc.compound":"TRP",
"metacycM":"TRP",
"metanetx.chemical":"MNXM741553",
"reactome":[
"R-ALL-29500",
"R-ALL-352006",
"R-ALL-379709"
],
"reactomeM":[
"R-ALL-29500",
"R-ALL-352006",
"R-ALL-379709"
],
"sabiork.compound":[
"2164",
"85"
],
"sabiorkM":[
"2164",
"85"
],
"sbo":"SBO:0000247",
"seed.compound":[
"cpd00065",
"cpd19007"
],
"seedM":[
"M_cpd00065",
"M_cpd19007",
"cpd00065",
"cpd19007"
]
}
},
{
"id":"tyr-L[c]",
"name":"L-Tyrosine",
"compartment":"c",
"charge":0,
"formula":"C9H11NO3",
"annotation":{
"bigg.metabolite":"tyr__L",
"biggM":[
"M_tyr__L",
"tyr-L",
"tyr__L"
],
"chebi":[
"CHEBI:17895",
"CHEBI:18186",
"CHEBI:32760",
"CHEBI:32761",
"CHEBI:32762",
"CHEBI:32784",
"CHEBI:32785",
"CHEBI:32786",
"CHEBI:58315",
"13181",
"15277",
"17895",
"18186",
"21411",
"27176",
"32760",
"32761",
"32762",
"32784",
"32785",
"32786",
"46070",
"46161",
"58315",
"6313",
"9800"
],
"envipath":"32de3cf4-e3e6-4168-956e-32fa5ddb0ce1/compound/974bd9b7-53fb-48cd-aaf3-6bd3196c0365",
"envipathM":"32de3cf4-e3e6-4168-956e-32fa5ddb0ce1/compound/974bd9b7-53fb-48cd-aaf3-6bd3196c0365",
"hmdb":[
"HMDB0000158",
"HMDB0000647",
"HMDB00158",
"HMDB00647"
],
"kegg.compound":"C00082",
"kegg.drug":"D00022",
"keggC":[
"C00082",
"C01536",
"M_C00082",
"M_C01536"
],
"keggD":[
"D00022",
"M_D00022"
],
"metacyc.compound":"TYR",
"metacycM":"TYR",
"metanetx.chemical":"MNXM76",
"reactome":[
"R-ALL-29506",
"R-ALL-352030",
"R-ALL-379710",
"R-ALL-5668567"
],
"reactomeM":[
"R-ALL-29506",
"R-ALL-352030",
"R-ALL-379710",
"R-ALL-5668567"
],
"sabiork.compound":[
"2291",
"84"
],
"sabiorkM":[
"2291",
"84"
],
"sbo":"SBO:0000247",
"seed.compound":[
"cpd00069",
"cpd30745"
],
"seedM":[
"M_cpd00069",
"M_cpd30745",
"cpd00069",
"cpd30745"
]
}
},
{
"id":"val-L[c]",
"name":"L-Valine",
"compartment":"c",
"charge":0,
"formula":"C5H11NO2",
"annotation":{
"bigg.metabolite":"val__L",
"biggM":[
"M_val__L",
"val-L",
"val__L"
],
"chebi":[
"CHEBI:16414",
"CHEBI:176648",
"CHEBI:27266",
"CHEBI:32851",
"CHEBI:32852",
"CHEBI:32859",
"CHEBI:32860",
"CHEBI:57762",
"CHEBI:87977",
"13186",
"16414",
"176648",
"21417",
"27266",
"32851",
"32852",
"32859",
"32860",
"46282",
"46376",
"46418",
"46484",
"57762",
"6321",
"87977"
],
"envipath":[
"32de3cf4-e3e6-4168-956e-32fa5ddb0ce1/compound/b2ec1d47-f20f-4b19-9b15-ac1a3c2159c5",
"650babc9-9d68-4b73-9332-11972ca26f7b/compound/65a4c231-5232-4f08-93e2-007eb0537f0e"
],
"envipathM":[
"32de3cf4-e3e6-4168-956e-32fa5ddb0ce1/compound/b2ec1d47-f20f-4b19-9b15-ac1a3c2159c5",
"650babc9-9d68-4b73-9332-11972ca26f7b/compound/65a4c231-5232-4f08-93e2-007eb0537f0e"
],
"hmdb":[
"HMDB0000883",
"HMDB0034366",
"HMDB00883",
"HMDB34366"
],
"kegg.compound":"C00183",
"kegg.drug":"D00039",
"keggC":[
"C00183",
"C16436",
"M_C00183",
"M_C16436"
],
"keggD":[
"D00039",
"M_D00039"
],
"lipidmaps":"LMFA01100046",
"lipidmapsM":"LMFA01100046",
"metacyc.compound":"VAL",
"metacycM":"VAL",
"metanetx.chemical":"MNXM199",
"reactome":[
"R-ALL-113540",
"R-ALL-29702",
"R-ALL-351992"
],
"reactomeM":[
"R-ALL-113540",
"R-ALL-29702",
"R-ALL-351992"
],
"sabiork.compound":[
"23113",
"68"
],
"sabiorkM":[
"23113",
"68"
],
"sbo":"SBO:0000247",
"seed.compound":[
"cpd00156",
"cpd15141"
],
"seedM":[
"M_cpd00156",
"M_cpd15141",
"cpd00156",
"cpd15141"
]
}
},
{
"id":"galactan[c]",
"name":"Galactan (poly-glycogen)",
"compartment":"c",
"charge":0,
"formula":"C6H10O5",
"annotation":{
"kegg.compound":"C05796",
"sbo":"SBO:0000247"
}
},
{
"id":"polyacgal[c]",
"name":"Poly-N-acetylgalactosamine",
"compartment":"c",
"charge":0,
"formula":"C8H13NO5",
"notes":{
"metKEGGID":"Unassigned"
},
"annotation":{
"sbo":"SBO:0000247"
}
},
{
"id":"polyglcur[c]",
"name":"Poly-D-glucuronate",
"compartment":"c",
"charge":0,
"formula":"C6H7O6",
"notes":{
"metKEGGID":"Unassigned"
},
"annotation":{
"sbo":"SBO:0000247"
}
},
{
"id":"mfr_b[c]",
"name":"Methanofuran b",
"compartment":"c",
"charge":0,
"formula":"C34H44N6O14",
"notes":{
"metKEGGID":"Unassigned"
},
"annotation":{
"bigg.metabolite":"mfr_b",
"biggM":[
"M_mfr_b",
"mfr_b"
],
"chebi":[
"CHEBI:17448",
"CHEBI:58151",
"14587",
"17448",
"25226",
"58151",
"6815"
],
"kegg.compound":"C00862",
"keggC":[
"C00862",
"M_C00862"
],
"metacyc.compound":"CPD-17181",
"metacycM":"CPD-17181",
"metanetx.chemical":"MNXM162764",
"sbo":"SBO:0000247",
"seed.compound":[
"cpd00643",
"cpd27444"
],
"seedM":[
"M_cpd00643",
"M_cpd27444",
"cpd00643",
"cpd27444"
]
}
},
{
"id":"4hphac[e]",
"name":"4-Hydroxyphenylacetate",
"compartment":"e",
"charge":0,
"formula":"C8H7O3",
"annotation":{
"bigg.metabolite":"4hphac",
"biggM":[
"4hphac",
"M_4hphac"
],
"chebi":[
"CHEBI:18101",
"CHEBI:48999",
"12014",
"18101",
"1874",
"20419",
"40091",
"48999"
],
"envipath":[
"32de3cf4-e3e6-4168-956e-32fa5ddb0ce1/compound/21154a0c-6b4f-4118-b265-5cd134f03c97",
"650babc9-9d68-4b73-9332-11972ca26f7b/compound/8284218f-7e7b-4fae-aff9-d167cc692982"
],
"envipathM":[
"32de3cf4-e3e6-4168-956e-32fa5ddb0ce1/compound/21154a0c-6b4f-4118-b265-5cd134f03c97",
"650babc9-9d68-4b73-9332-11972ca26f7b/compound/8284218f-7e7b-4fae-aff9-d167cc692982"
],
"hmdb":[
"HMDB0000020",
"HMDB00020"
],
"kegg.compound":"C00642",
"keggC":[
"C00642",
"M_C00642"
],
"metacyc.compound":"4-HYDROXYPHENYLACETATE",
"metacycM":"4-HYDROXYPHENYLACETATE",
"metanetx.chemical":"MNXM735208",
"sbo":"SBO:0000247",
"seed.compound":"cpd00489",
"seedM":[
"M_cpd00489",
"cpd00489"
]
}
},
{
"id":"ac[e]",
"name":"Acetate",
"compartment":"e",
"charge":0,
"formula":"C2H3O2",
"annotation":{
"bigg.metabolite":"ac",
"biggM":[
"M_ac",
"ac"
],
"chebi":[
"CHEBI:15366",
"CHEBI:30089",
"13704",
"15366",
"22165",
"22169",
"2387",
"30089",
"40480",
"40486"
],
"envipath":[
"32de3cf4-e3e6-4168-956e-32fa5ddb0ce1/compound/b545cabc-8c9e-4b20-8848-efa015b481ea",
"4fd7f3e0-dd25-43ac-9453-dda3e52396e4/compound/d45256fe-61fa-4f5b-bb16-91a3d615e3d8",
"5882df9c-dae1-4d80-a40e-db4724271456/compound/5e4989fc-13d3-45d4-ad57-3be380a9d3c0",
"5882df9c-dae1-4d80-a40e-db4724271456/compound/9e26dcbe-4db9-46a0-8614-9f03545032d2",
"650babc9-9d68-4b73-9332-11972ca26f7b/compound/3e2d750f-df31-4445-9255-163c627e9b4a",
"650babc9-9d68-4b73-9332-11972ca26f7b/compound/a8f0be58-24e8-441b-8d81-a516a0ead4b3"
],
"envipathM":[
"32de3cf4-e3e6-4168-956e-32fa5ddb0ce1/compound/b545cabc-8c9e-4b20-8848-efa015b481ea",
"4fd7f3e0-dd25-43ac-9453-dda3e52396e4/compound/d45256fe-61fa-4f5b-bb16-91a3d615e3d8",
"5882df9c-dae1-4d80-a40e-db4724271456/compound/5e4989fc-13d3-45d4-ad57-3be380a9d3c0",
"5882df9c-dae1-4d80-a40e-db4724271456/compound/9e26dcbe-4db9-46a0-8614-9f03545032d2",
"650babc9-9d68-4b73-9332-11972ca26f7b/compound/3e2d750f-df31-4445-9255-163c627e9b4a",
"650babc9-9d68-4b73-9332-11972ca26f7b/compound/a8f0be58-24e8-441b-8d81-a516a0ead4b3"
],
"hmdb":[
"HMDB0000042",
"HMDB00042"
],
"kegg.compound":"C00033",
"kegg.drug":"D00010",
"keggC":[
"C00033",
"M_C00033"
],
"keggD":[
"D00010",
"M_D00010"
],
"lipidmaps":"LMFA01010002",
"lipidmapsM":"LMFA01010002",
"metacyc.compound":[
"ACET",
"CPD-24335"
],
"metacycM":[
"ACET",
"CPD-24335"
],
"metanetx.chemical":"MNXM26",
"reactome":[
"R-ALL-113539",
"R-ALL-1524044",
"R-ALL-2022890",
"R-ALL-29416",
"R-ALL-372540",
"R-ALL-390305",
"R-ALL-427486",
"R-ALL-5566518"
],
"reactomeM":[
"R-ALL-113539",
"R-ALL-1524044",
"R-ALL-2022890",
"R-ALL-29416",
"R-ALL-372540",
"R-ALL-390305",
"R-ALL-427486",
"R-ALL-5566518"
],
"sabiork.compound":"1278",
"sabiorkM":"1278",
"sbo":"SBO:0000247",
"seed.compound":"cpd00029",
"seedM":[
"M_cpd00029",
"cpd00029"
],
"slm":[
"SLM:000000449",
"000000449"
]
}
},
{
"id":"acmana[e]",
"name":"N-Acetyl-D-mannosamine",
"compartment":"e",
"charge":0,
"formula":"C8H15NO6",
"annotation":{
"bigg.metabolite":"acmana",
"biggM":[
"M_acmana",
"acmana"
],
"chebi":[
"CHEBI:63153",
"63153"
],
"kegg.compound":"C00645",
"keggC":[
"C00645",
"M_C00645"
],
"metacyc.compound":"N-acetyl-D-mannosamine",
"metacycM":"N-acetyl-D-mannosamine",
"metanetx.chemical":"MNXM1105881",
"sabiork.compound":"25302",
"sabiorkM":"25302",
"sbo":"SBO:0000247",
"seed.compound":"cpd00492",
"seedM":[
"M_cpd00492",
"cpd00492"
]
}
},
{
"id":"uamr[e]",
"name":"UDP-MurNAc",
"compartment":"e",
"charge":0,
"formula":"C20H28N3O19P2",
"annotation":{
"bigg.metabolite":"uamr",
"biggM":[
"M_uamr",
"uamr"
],
"chebi":[
"CHEBI:17882",
"CHEBI:58309",
"CHEBI:70757",
"CHEBI:70765",
"CHEBI:88385",
"13458",
"13477",
"17882",
"22120",
"58309",
"70757",
"70765",
"88385",
"9827"
],
"hmdb":[
"HMDB0011720",
"HMDB11720"
],
"kegg.compound":"C01050",
"keggC":[
"C01050",
"M_C01050"
],
"metacyc.compound":"UDP-N-ACETYLMURAMATE",
"metacycM":"UDP-N-ACETYLMURAMATE",
"metanetx.chemical":"MNXM1107410",
"sabiork.compound":"2230",
"sabiorkM":"2230",
"sbo":"SBO:0000247",
"seed.compound":"cpd00773",
"seedM":[
"M_cpd00773",
"cpd00773"
]
}
},
{
"id":"gdpfuc[e]",
"name":"GDP-L-fucose",
"compartment":"e",
"charge":0,
"formula":"C16H23N5O15P2",
"annotation":{
"bigg.metabolite":"gdpfuc",
"biggM":[
"M_gdpfuc",
"gdpfuc"
],
"chebi":[
"CHEBI:13332",
"CHEBI:17009",
"CHEBI:57273",
"CHEBI:57984",
"13332",
"13335",
"17009",
"21162",
"5221",
"57273",
"57984"
],
"hmdb":[
"HMDB0001095",
"HMDB0062554",
"HMDB01095",
"HMDB62554"
],
"kegg.compound":"C00325",
"keggC":[
"C00325",
"M_C00325"
],
"metacyc.compound":"CPD-13118",
"metacycM":"CPD-13118",
"metanetx.chemical":"MNXM1106003",
"reactome":[
"R-ALL-1463452",
"R-ALL-205683",
"R-ALL-742368"
],
"reactomeM":[
"R-ALL-1463452",
"R-ALL-205683",
"R-ALL-742368"
],
"sabiork.compound":[
"1562",
"29056"
],
"sabiorkM":[
"1562",
"29056"
],
"sbo":"SBO:0000247",
"seed.compound":[
"cpd23744",
"cpd27127"
],
"seedM":[
"M_cpd23744",
"M_cpd27127",
"cpd23744",
"cpd27127"
]
}
},
{
"id":"2ins[e]",
"name":"2-Inosose",
"compartment":"e",
"charge":0,
"formula":"C6H10O6",
"annotation":{
"bigg.metabolite":"2ins",
"biggM":[
"2ins",
"M_2ins"
],
"chebi":[
"CHEBI:16669",
"CHEBI:27972",
"1074",
"12115",
"16669",
"19550",
"2047",
"20560",
"27972"
],
"kegg.compound":"C00691",
"keggC":[
"C06892",
"M_C06892"
],
"metacyc.compound":"CPD-827",
"metacycM":"CPD-827",
"metanetx.chemical":"MNXM1102163",
"sbo":"SBO:0000247",
"seed.compound":"cpd02446",
"seedM":[
"M_cpd02446",
"cpd02446"
]
}
},
{
"id":"pap[e]",
"name":"Adenosine 3',5'-bisphosphate",
"compartment":"e",
"charge":0,
"formula":"C10H11N5O10P2",
"annotation":{
"bigg.metabolite":"pap",
"biggM":[
"M_pap",
"pap"
],
"chebi":[
"CHEBI:17985",
"CHEBI:58343",
"13735",
"17985",
"22240",
"2475",
"58343"
],
"hmdb":[
"HMDB0000061",
"HMDB0001468",
"HMDB00061",
"HMDB01468"
],
"kegg.compound":"C00054",
"keggC":[
"C00054",
"M_C00054"
],
"metacyc.compound":"3-5-ADP",
"metacycM":"3-5-ADP",
"metanetx.chemical":"MNXM1103458",
"reactome":[
"R-ALL-158466",
"R-ALL-742343"
],
"reactomeM":[
"R-ALL-158466",
"R-ALL-742343"
],
"sabiork.compound":"1672",
"sabiorkM":"1672",
"sbo":"SBO:0000247",
"seed.compound":"cpd00045",
"seedM":[
"M_cpd00045",
"cpd00045"
]
}
},
{
"id":"frmd[e]",
"name":"Formamide",
"compartment":"e",
"charge":0,
"formula":"CH3NO",
"annotation":{
"bigg.metabolite":"frmd",
"biggM":[
"M_frmd",
"frmd"
],
"chebi":[
"CHEBI:16397",
"CHEBI:48431",
"14275",
"16397",
"24078",
"40895",
"48431",
"5143"
],
"envipath":"32de3cf4-e3e6-4168-956e-32fa5ddb0ce1/compound/c7e7aadf-6427-4fd4-9762-54825dd75237",
"envipathM":"32de3cf4-e3e6-4168-956e-32fa5ddb0ce1/compound/c7e7aadf-6427-4fd4-9762-54825dd75237",
"hmdb":[
"HMDB0001536",
"HMDB01536"
],
"kegg.compound":"C00488",
"keggC":[
"C00488",
"M_C00488"
],
"metacyc.compound":"FORMAMIDE",
"metacycM":"FORMAMIDE",
"metanetx.chemical":"MNXM1231",
"sabiork.compound":"2057",
"sabiorkM":"2057",
"sbo":"SBO:0000247",
"seed.compound":"cpd00378",
"seedM":[
"M_cpd00378",
"cpd00378"
]
}
},
{
"id":"dha[e]",
"name":"Dihydroxyacetone",
"compartment":"e",
"charge":0,
"formula":"C3H6O3",
"annotation":{
"bigg.metabolite":"dha",
"biggM":[
"M_dha",
"dha"
],
"chebi":[
"CHEBI:16016",
"14340",
"16016",
"24354",
"39809",
"5453"
],
"envipath":"4fd7f3e0-dd25-43ac-9453-dda3e52396e4/compound/88a6ccc5-fd05-4708-9244-5bc7a155dbbf",
"envipathM":"4fd7f3e0-dd25-43ac-9453-dda3e52396e4/compound/88a6ccc5-fd05-4708-9244-5bc7a155dbbf",
"hmdb":[
"HMDB0001882",
"HMDB01882"
],
"kegg.compound":"C00184",
"kegg.drug":"D07841",
"keggC":[
"C00184",
"M_C00184"
],
"keggD":[
"D07841",
"M_D07841"
],
"metacyc.compound":"DIHYDROXYACETONE",
"metacycM":"DIHYDROXYACETONE",
"metanetx.chemical":"MNXM460",
"sabiork.compound":"1963",
"sabiorkM":"1963",
"sbo":"SBO:0000247",
"seed.compound":"cpd00157",
"seedM":[
"M_cpd00157",
"cpd00157"
]
}
},
{
"id":"glyc-R[e]",
"name":"(R)-Glycerate",
"compartment":"e",
"charge":0,
"formula":"C3H5O4",
"annotation":{
"bigg.metabolite":"glyc__R",
"biggM":[
"M_glyc__R",
"glyc__R"
],
"chebi":[
"CHEBI:16659",
"CHEBI:32398",
"10999",
"12985",
"16659",
"21027",
"21030",
"32398",
"4187",
"41990"
],
"hmdb":[
"HMDB0000139",
"HMDB00139"
],
"kegg.compound":"C00258",
"keggC":[
"C00258",
"M_C00258"
],
"metacyc.compound":"GLYCERATE",
"metacycM":"GLYCERATE",
"metanetx.chemical":"MNXM732052",
"sabiork.compound":[
"1999",
"3917"
],
"sabiorkM":[
"1999",
"3917"
],
"sbo":"SBO:0000247",
"seed.compound":"cpd00223",
"seedM":[
"M_cpd00223",
"cpd00223"
]
}
},
{
"id":"uacmamu[e]",
"name":"UDP-N-acetyl-D-mannosaminouronate",
"compartment":"e",
"charge":0,
"formula":"C17H22N3O18P2",
"annotation":{
"bigg.metabolite":"uacmamu",
"biggM":[
"M_uacmamu",
"uacmamu"
],
"chebi":[
"CHEBI:28581",
"CHEBI:58578",
"CHEBI:70731",
"CHEBI:70738",
"22117",
"28581",
"58578",
"70731",
"70738",
"9825"
],
"kegg.compound":"C06240",
"keggC":[
"C06240",
"M_C06240"
],
"metacyc.compound":[
"UDP-MANNACA",
"UDP-NAC-MANNOS"
],
"metacycM":[
"UDP-MANNACA",
"UDP-NAC-MANNOS"
],
"metanetx.chemical":"MNXM1105744",
"sabiork.compound":"8473",
"sabiorkM":"8473",
"sbo":"SBO:0000247",
"seed.compound":[
"cpd02703",
"cpd03732"
],
"seedM":[
"M_cpd02703",
"M_cpd03732",
"cpd02703",
"cpd03732"
]
}
},
{
"id":"dtdprmn[e]",
"name":"dTDP-L-rhamnose",
"compartment":"e",
"charge":0,
"formula":"C16H24N2O15P2",
"annotation":{
"bigg.metabolite":"dtdprmn",
"biggM":[
"M_dtdprmn",
"dtdprmn"
],
"chebi":[
"CHEBI:136895",
"CHEBI:15774",
"CHEBI:35452",
"CHEBI:57510",
"10518",
"136895",
"14083",
"15774",
"23547",
"35452",
"46114",
"57510"
],
"hmdb":[
"HMDB0006354",
"HMDB06354"
],
"kegg.compound":"C03319",
"keggC":[
"C03319",
"M_C03319"
],
"metacyc.compound":"DTDP-RHAMNOSE",
"metacycM":"DTDP-RHAMNOSE",
"metanetx.chemical":"MNXM1106112",
"sabiork.compound":"1579",
"sabiorkM":"1579",
"sbo":"SBO:0000247",
"seed.compound":"cpd02113",
"seedM":[
"M_cpd02113",
"cpd02113"
]
}
},
{
"id":"camp[e]",
"name":"cAMP",
"compartment":"e",
"charge":0,
"formula":"C10H11N5O6P",
"annotation":{
"bigg.metabolite":"camp",
"biggM":[
"M_camp",
"camp"
],
"chebi":[
"CHEBI:17489",
"CHEBI:58165",
"11673",
"1325",
"17489",
"19827",
"41588",
"58165"
],
"hmdb":[
"HMDB0000058",
"HMDB00058"
],
"kegg.compound":"C00575",
"keggC":[
"C00575",
"M_C00575"
],
"metacyc.compound":"CAMP",
"metacycM":"CAMP",
"metanetx.chemical":"MNXM243",
"reactome":"R-ALL-30389",
"reactomeM":"R-ALL-30389",
"sabiork.compound":"1379",
"sabiorkM":"1379",
"sbo":"SBO:0000247",
"seed.compound":"cpd00446",
"seedM":[
"M_cpd00446",
"cpd00446"
]
}
},
{
"id":"dad-2[e]",
"name":"Deoxyadenosine",
"compartment":"e",
"charge":0,
"formula":"C10H13N5O3",
"annotation":{
"bigg.metabolite":"dad_2",
"biggM":[
"M_dad_2",
"dad-2",
"dad_2"
],
"chebi":[
"CHEBI:17256",
"14112",
"17256",
"19234",
"39863",
"40535",
"40560",
"4405"
],
"hmdb":[
"HMDB0000101",
"HMDB0005778",
"HMDB00101",
"HMDB0011722",
"HMDB05778",
"HMDB11722"
],
"kegg.compound":"C00559",
"keggC":[
"C00559",
"M_C00559"
],
"metacyc.compound":"DEOXYADENOSINE",
"metacycM":"DEOXYADENOSINE",
"metanetx.chemical":"MNXM625",
"reactome":[
"R-ALL-109731",
"R-ALL-83919",
"R-ALL-83925"
],
"reactomeM":[
"R-ALL-109731",
"R-ALL-83919",
"R-ALL-83925"
],
"sabiork.compound":"1874",
"sabiorkM":"1874",
"sbo":"SBO:0000247",
"seed.compound":"cpd00438",
"seedM":[
"M_cpd00438",
"cpd00438"
]
}
},
{
"id":"xtsn[e]",
"name":"Xanthosine",
"compartment":"e",
"charge":0,
"formula":"C10H12N4O6",
"annotation":{
"bigg.metabolite":"xtsn",
"biggM":[
"M_xtsn",
"xtsn"
],
"chebi":[
"CHEBI:18107",
"10066",
"15323",
"18107",
"27327"
],
"hmdb":[
"HMDB0000299",
"HMDB00299"
],
"kegg.compound":"C01762",
"keggC":[
"C01762",
"M_C01762"
],
"metacyc.compound":"XANTHOSINE",
"metacycM":"XANTHOSINE",
"metanetx.chemical":"MNXM1103769",
"sabiork.compound":"1878",
"sabiorkM":"1878",
"sbo":"SBO:0000247",
"seed.compound":"cpd01217",
"seedM":[
"M_cpd01217",
"cpd01217"
]
}
},
{
"id":"35cgmp[e]",
"name":"3',5'-Cyclic GMP",
"compartment":"e",
"charge":0,
"formula":"C10H11N5O7P",
"annotation":{
"bigg.metabolite":"35cgmp",
"biggM":[
"35cgmp",
"M_35cgmp"
],
"chebi":[
"CHEBI:16356",
"CHEBI:57746",
"11675",
"1327",
"14377",
"16356",
"19829",
"39915",
"44955",
"44957",
"57746"
],
"hmdb":[
"HMDB0001314",
"HMDB01314"
],
"kegg.compound":"C00942",
"keggC":[
"C00942",
"M_C00942"
],
"metacyc.compound":"CGMP",
"metacycM":"CGMP",
"metanetx.chemical":"MNXM731192",
"reactome":"R-ALL-30991",
"reactomeM":"R-ALL-30991",
"sabiork.compound":"1692",
"sabiorkM":"1692",
"sbo":"SBO:0000247",
"seed.compound":"cpd00697",
"seedM":[
"M_cpd00697",
"cpd00697"
]
}
},
{
"id":"didp[e]",
"name":"dIDP",
"compartment":"e",
"charge":0,
"formula":"C10H11N4O10P2",
"annotation":{
"bigg.metabolite":"didp",
"biggM":[
"M_didp",
"didp"
],
"chebi":[
"CHEBI:28823",
"CHEBI:62286",
"10498",
"19249",
"28823",
"62286"
],
"hmdb":[
"HMDB0003536",
"HMDB03536"
],
"kegg.compound":"C01344",
"keggC":[
"C01344",
"M_C01344"
],
"metacyc.compound":"CPD0-2231",
"metacycM":"CPD0-2231",
"metanetx.chemical":"MNXM2174",
"reactome":"R-ALL-2509796",
"reactomeM":"R-ALL-2509796",
"sbo":"SBO:0000247",
"seed.compound":"cpd00976",
"seedM":[
"M_cpd00976",
"cpd00976"
]
}
},
{
"id":"uri[e]",
"name":"Uridine",
"compartment":"e",
"charge":0,
"formula":"C9H12N2O6",
"annotation":{
"bigg.metabolite":"uri",
"biggM":[
"M_uri",
"uri"
],
"chebi":[
"CHEBI:16704",
"15296",
"16704",
"27227",
"46386",
"46391",
"46460",
"9893"
],
"hmdb":[
"HMDB0000296",
"HMDB00296"
],
"kegg.compound":"C00299",
"keggC":[
"C00299",
"M_C00299"
],
"metacyc.compound":"URIDINE",
"metacycM":"URIDINE",
"metanetx.chemical":"MNXM1103104",
"reactome":[
"R-ALL-109503",
"R-ALL-727787",
"R-ALL-83923",
"R-ALL-83929"
],
"reactomeM":[
"R-ALL-109503",
"R-ALL-727787",
"R-ALL-83923",
"R-ALL-83929"
],
"sabiork.compound":"1326",
"sabiorkM":"1326",
"sbo":"SBO:0000247",
"seed.compound":"cpd00249",
"seedM":[
"M_cpd00249",
"cpd00249"
]
}
},
{
"id":"dcyt[e]",
"name":"Deoxycytidine",
"compartment":"e",
"charge":0,
"formula":"C9H13N3O4",
"annotation":{
"bigg.metabolite":"dcyt",
"biggM":[
"M_dcyt",
"dcyt"
],
"chebi":[
"CHEBI:15698",
"15698",
"19240",
"41417",
"41430",
"41806",
"4407"
],
"hmdb":[
"HMDB0000014",
"HMDB00014"
],
"kegg.compound":"C00881",
"keggC":[
"C00881",
"M_C00881"
],
"metacyc.compound":"DEOXYCYTIDINE",
"metacycM":"DEOXYCYTIDINE",
"metanetx.chemical":"MNXM704",
"reactome":[
"R-ALL-109379",
"R-ALL-109757"
],
"reactomeM":[
"R-ALL-109379",
"R-ALL-109757"
],
"sabiork.compound":"2178",
"sabiorkM":"2178",
"sbo":"SBO:0000247",
"seed.compound":"cpd00654",
"seedM":[
"M_cpd00654",
"cpd00654"
]
}
},
{
"id":"duri[e]",
"name":"Deoxyuridine",
"compartment":"e",
"charge":0,
"formula":"C9H12N2O5",
"annotation":{
"bigg.metabolite":"duri",
"biggM":[
"M_duri",
"duri"
],
"chebi":[
"CHEBI:16450",
"11398",
"11572",
"14123",
"16450",
"19261",
"23640",
"42178",
"4434",
"46165",
"46289"
],
"hmdb":[
"HMDB0000012",
"HMDB00012"
],
"kegg.compound":"C00526",
"keggC":[
"C00526",
"M_C00526"
],
"metacyc.compound":"DEOXYURIDINE",
"metacycM":"DEOXYURIDINE",
"metanetx.chemical":"MNXM492",
"reactome":[
"R-ALL-109383",
"R-ALL-109511"
],
"reactomeM":[
"R-ALL-109383",
"R-ALL-109511"
],
"sabiork.compound":"2074",
"sabiorkM":"2074",
"sbo":"SBO:0000247",
"seed.compound":"cpd00412",
"seedM":[
"M_cpd00412",
"cpd00412"
]
}
},
{
"id":"thymd[e]",
"name":"Thymidine",
"compartment":"e",
"charge":0,
"formula":"C10H14N2O5",
"annotation":{
"bigg.metabolite":"thymd",
"biggM":[
"M_thymd",
"thymd"
],
"chebi":[
"CHEBI:17748",
"CHEBI:53527",
"15244",
"17748",
"19273",
"45782",
"45834",
"45917",
"53527",
"9579"
],
"hmdb":[
"HMDB0000273",
"HMDB00273"
],
"kegg.compound":"C00214",
"keggC":[
"C00214",
"M_C00214"
],
"metacyc.compound":"THYMIDINE",
"metacycM":"THYMIDINE",
"metanetx.chemical":"MNXM420",
"reactome":[
"R-ALL-109508",
"R-ALL-727735",
"R-ALL-83922",
"R-ALL-83928"
],
"reactomeM":[
"R-ALL-109508",
"R-ALL-727735",
"R-ALL-83922",
"R-ALL-83928"
],
"sabiork.compound":"1315",
"sabiorkM":"1315",
"sbo":"SBO:0000247",
"seed.compound":"cpd00184",
"seedM":[
"M_cpd00184",
"cpd00184"
]
}
},
{
"id":"nabl[e]",
"name":"N-epsilon-acetyl-beta-lysine",
"compartment":"e",
"charge":0,
"formula":"C8H16N2O3",
"notes":{
"metKEGGID":"Unassigned"
},
"annotation":{
"bigg.metabolite":"nabl",
"biggM":[
"M_nabl",
"nabl"
],
"metanetx.chemical":"MNXM12392",
"sbo":"SBO:0000247",
"seed.compound":"cpd15899",
"seedM":[
"M_cpd15899",
"cpd15899"
]
}
},
{
"id":"fcd[e]",
"name":"Flavin cytosine dinucleotide oxidized",
"compartment":"e",
"charge":0,
"formula":"C26H31N7O16P2",
"notes":{
"metKEGGID":"Unassigned"
},
"annotation":{
"sbo":"SBO:0000247"
}
},
{
"id":"fgd[e]",
"name":"Flavin guanosine dinucleotide oxidized",
"compartment":"e",
"charge":0,
"formula":"C27H31N9O16P2",
"notes":{
"metKEGGID":"Unassigned"
},
"annotation":{
"sbo":"SBO:0000247"
}
},
{
"id":"dad-5[e]",
"name":"5'-Deoxyadenosine",
"compartment":"e",
"charge":0,
"formula":"C10H13N5O3",
"annotation":{
"bigg.metabolite":"dad_5",
"biggM":[
"M_dad_5",
"dad_5"
],
"chebi":[
"CHEBI:17319",
"12061",
"17319",
"1960",
"20493",
"40099"
],
"hmdb":[
"HMDB0001983",
"HMDB01983"
],
"kegg.compound":"C05198",
"keggC":[
"C05198",
"M_C05198"
],
"metacyc.compound":"CH33ADO",
"metacycM":"CH33ADO",
"metanetx.chemical":"MNXM1103313",
"reactome":"R-ALL-947703",
"reactomeM":"R-ALL-947703",
"sabiork.compound":"2720",
"sabiorkM":"2720",
"sbo":"SBO:0000247",
"seed.compound":"cpd03091",
"seedM":[
"M_cpd03091",
"cpd03091"
]
}
},
{
"id":"dehydroalanine[e]",
"name":"dehydroalanine",
"compartment":"e",
"charge":0,
"formula":"C3H5NO2",
"annotation":{
"kegg.compound":"C02218",
"sbo":"SBO:0000247"
}
},
{
"id":"amob[e]",
"name":"S-Adenosyl-4-methylthio-2-oxobutanoate",
"compartment":"e",
"charge":0,
"formula":"C15H19N5O6S",
"annotation":{
"bigg.metabolite":"amob",
"biggM":[
"M_amob",
"amob"
],
"kegg.compound":"C04425",
"metanetx.chemical":"MNXM733831",
"sbo":"SBO:0000247"
}
},
{
"id":"btamp[e]",
"name":"Biotinyl-5'-AMP",
"compartment":"e",
"charge":0,
"formula":"C20H27N7O9PS",
"annotation":{
"bigg.metabolite":"btamp",
"biggM":[
"M_btamp",
"btamp"
],
"chebi":[
"CHEBI:3110",
"CHEBI:62414",
"3110",
"62414"
],
"hmdb":[
"HMDB0004220",
"HMDB0006520",
"HMDB04220",
"HMDB06520"
],
"kegg.compound":"C05921",
"keggC":[
"C05921",
"M_C05921"
],
"metacyc.compound":"BIO-5-AMP",
"metacycM":"BIO-5-AMP",
"metanetx.chemical":"MNXM1104306",
"sbo":"SBO:0000247",
"seed.compound":[
"cpd03517",
"cpd22432"
],
"seedM":[
"M_cpd03517",
"M_cpd22432",
"cpd03517",
"cpd22432"
]
}
},
{
"id":"sheme[e]",
"name":"Siroheme",
"compartment":"e",
"charge":0,
"formula":"C42H36FeN4O16",
"annotation":{
"bigg.metabolite":"sheme",
"biggM":[
"M_sheme",
"sheme"
],
"chebi":[
"CHEBI:28599",
"CHEBI:60052",
"26690",
"28599",
"60052",
"9166"
],
"kegg.compound":"C00748",
"keggC":[
"C00748",
"M_C00748"
],
"metacyc.compound":"SIROHEME",
"metacycM":"SIROHEME",
"metanetx.chemical":"MNXM1104857",
"reactome":"R-ALL-936662",
"reactomeM":"R-ALL-936662",
"sbo":"SBO:0000247",
"seed.compound":"cpd00557",
"seedM":[
"M_cpd00557",
"cpd00557"
]
}
},
{
"id":"acald[e]",
"name":"Acetaldehyde",
"compartment":"e",
"charge":0,
"formula":"C2H4O",
"annotation":{
"bigg.metabolite":"acald",
"biggM":[
"M_acald",
"acald"
],
"chebi":[
"CHEBI:15343",
"13703",
"15343",
"22158",
"2383",
"40533"
],
"envipath":[
"32de3cf4-e3e6-4168-956e-32fa5ddb0ce1/compound/78f3645f-408e-4001-9dda-a52ea62a15d4",
"4fd7f3e0-dd25-43ac-9453-dda3e52396e4/compound/9c8865b2-a99d-42e4-a042-c88504f04b51",
"5882df9c-dae1-4d80-a40e-db4724271456/compound/47aa8e53-36ae-4be3-987c-c1cfab66af78",
"650babc9-9d68-4b73-9332-11972ca26f7b/compound/ee2c714d-ff9d-4df8-b343-48c1ec76ef0e"
],
"envipathM":[
"32de3cf4-e3e6-4168-956e-32fa5ddb0ce1/compound/78f3645f-408e-4001-9dda-a52ea62a15d4",
"4fd7f3e0-dd25-43ac-9453-dda3e52396e4/compound/9c8865b2-a99d-42e4-a042-c88504f04b51",
"5882df9c-dae1-4d80-a40e-db4724271456/compound/47aa8e53-36ae-4be3-987c-c1cfab66af78",
"650babc9-9d68-4b73-9332-11972ca26f7b/compound/ee2c714d-ff9d-4df8-b343-48c1ec76ef0e"
],
"hmdb":[
"HMDB0000990",
"HMDB00990"
],
"kegg.compound":"C00084",
"keggC":[
"C00084",
"M_C00084"
],
"metacyc.compound":"ACETALD",
"metacycM":"ACETALD",
"metanetx.chemical":"MNXM75",
"reactome":[
"R-ALL-113532",
"R-ALL-113681",
"R-ALL-113745",
"R-ALL-29510"
],
"reactomeM":[
"R-ALL-113532",
"R-ALL-113681",
"R-ALL-113745",
"R-ALL-29510"
],
"sabiork.compound":"1292",
"sabiorkM":"1292",
"sbo":"SBO:0000247",
"seed.compound":"cpd00071",
"seedM":[
"M_cpd00071",
"cpd00071"
]
}
},
{
"id":"etoh[e]",
"name":"Ethanol",
"compartment":"e",
"charge":0,
"formula":"C2H6O",
"annotation":{
"bigg.metabolite":"etoh",
"biggM":[
"M_etoh",
"etoh"
],
"chebi":[
"CHEBI:16236",
"14222",
"16236",
"23978",
"30878",
"30880",
"42377",
"44594",
"4879"
],
"envipath":[
"32de3cf4-e3e6-4168-956e-32fa5ddb0ce1/compound/9fb1fbdf-101b-4b82-a596-d2f52c870e4f",
"5882df9c-dae1-4d80-a40e-db4724271456/compound/a4a354fd-5003-4b7b-b11b-f54204aea384",
"5882df9c-dae1-4d80-a40e-db4724271456/compound/f89efe7c-1a6a-4d21-b99c-e3e1070a8062",
"650babc9-9d68-4b73-9332-11972ca26f7b/compound/56e18a05-c059-433a-94f6-0e26c01b010f"
],
"envipathM":[
"32de3cf4-e3e6-4168-956e-32fa5ddb0ce1/compound/9fb1fbdf-101b-4b82-a596-d2f52c870e4f",
"5882df9c-dae1-4d80-a40e-db4724271456/compound/a4a354fd-5003-4b7b-b11b-f54204aea384",
"5882df9c-dae1-4d80-a40e-db4724271456/compound/f89efe7c-1a6a-4d21-b99c-e3e1070a8062",
"650babc9-9d68-4b73-9332-11972ca26f7b/compound/56e18a05-c059-433a-94f6-0e26c01b010f"
],
"hmdb":[
"HMDB0000108",
"HMDB00108"
],
"kegg.compound":"C00469",
"kegg.drug":[
"D00068",
"D06542"
],
"keggC":[
"C00469",
"M_C00469"
],
"keggD":[
"D00068",
"D06542",
"M_D00068",
"M_D06542"
],
"metacyc.compound":"ETOH",
"metacycM":"ETOH",
"metanetx.chemical":"MNXM1108092",
"reactome":[
"R-ALL-113748",
"R-ALL-30203"
],
"reactomeM":[
"R-ALL-113748",
"R-ALL-30203"
],
"sabiork.compound":"56",
"sabiorkM":"56",
"sbo":"SBO:0000247",
"seed.compound":"cpd00363",
"seedM":[
"M_cpd00363",
"cpd00363"
]
}
},
{
"id":"pheme[e]",
"name":"protoheme",
"compartment":"e",
"charge":0,
"formula":"C34H30FeN4O4",
"annotation":{
"bigg.metabolite":"pheme",
"biggM":[
"M_pheme",
"pheme"
],
"chebi":[
"CHEBI:17627",
"CHEBI:26355",
"CHEBI:60344",
"14957",
"17627",
"26355",
"5651",
"60344"
],
"hmdb":[
"HMDB0003178",
"HMDB03178"
],
"kegg.compound":"C00032",
"keggC":[
"C00032",
"M_C00032"
],
"metacyc.compound":"PROTOHEME",
"metacycM":"PROTOHEME",
"metanetx.chemical":"MNXM249",
"reactome":[
"R-ALL-113569",
"R-ALL-189444",
"R-ALL-198842",
"R-ALL-2168843",
"R-ALL-2230964",
"R-ALL-2311355",
"R-ALL-71185",
"R-ALL-917877",
"R-ALL-917919"
],
"reactomeM":[
"R-ALL-113569",
"R-ALL-189444",
"R-ALL-198842",
"R-ALL-2168843",
"R-ALL-2230964",
"R-ALL-2311355",
"R-ALL-71185",
"R-ALL-917877",
"R-ALL-917919"
],
"sabiork.compound":"5000",
"sabiorkM":"5000",
"sbo":"SBO:0000247"
}
},
{
"id":"3HB[e]",
"name":"Poly-3-hydroxybutyrate",
"compartment":"e",
"charge":0,
"formula":"C4H6O2",
"annotation":{
"sbo":"SBO:0000247"
}
},
{
"id":"actn-R[e]",
"name":"(R)-Acetoin",
"compartment":"e",
"charge":0,
"formula":"C4H8O2",
"annotation":{
"bigg.metabolite":"actn__R",
"biggM":[
"M_actn__R",
"actn_R",
"actn__R"
],
"chebi":[
"CHEBI:15686",
"10968",
"10996",
"15686",
"18680",
"335",
"43026"
],
"kegg.compound":"C00810",
"keggC":[
"C00810",
"M_C00810"
],
"lipidmaps":"LMFA12000064",
"lipidmapsM":"LMFA12000064",
"metacyc.compound":"CPD-10353",
"metacycM":"CPD-10353",
"metanetx.chemical":"MNXM664",
"sabiork.compound":"5245",
"sabiorkM":"5245",
"sbo":"SBO:0000247",
"seed.compound":"cpd19008",
"seedM":[
"M_cpd19008",
"cpd19008"
]
}
},
{
"id":"acglu[e]",
"name":"N-Acetyl-L-glutamate",
"compartment":"e",
"charge":0,
"formula":"C7H9NO5",
"annotation":{
"bigg.metabolite":"acglu",
"biggM":[
"M_acglu",
"acglu"
],
"chebi":[
"CHEBI:17533",
"CHEBI:21549",
"CHEBI:44337",
"12575",
"17533",
"21549",
"21552",
"44335",
"44337",
"64040",
"7150",
"87274"
],
"kegg.compound":"C00624",
"keggC":[
"C00624",
"M_C00624"
],
"metacyc.compound":"ACETYL-GLU",
"metacycM":"ACETYL-GLU",
"metanetx.chemical":"MNXM730",
"reactome":"R-ALL-30471",
"reactomeM":"R-ALL-30471",
"sabiork.compound":"2120",
"sabiorkM":"2120",
"sbo":"SBO:0000247",
"seed.compound":"cpd00477",
"seedM":[
"M_cpd00477",
"cpd00477"
]
}
},
{
"id":"alac-S[e]",
"name":"(S)-2-Acetolactate",
"compartment":"e",
"charge":0,
"formula":"C5H7O4",
"annotation":{
"bigg.metabolite":"alac__S",
"biggM":[
"M_alac__S",
"alac__S"
],
"chebi":[
"CHEBI:16444",
"CHEBI:18409",
"CHEBI:57774",
"CHEBI:58476",
"11033",
"11495",
"16444",
"18409",
"18731",
"19433",
"374",
"57774",
"58476",
"983"
],
"envipath":"4fd7f3e0-dd25-43ac-9453-dda3e52396e4/compound/18ac3a05-2298-4df6-b50d-ad7907680f5d",
"envipathM":"4fd7f3e0-dd25-43ac-9453-dda3e52396e4/compound/18ac3a05-2298-4df6-b50d-ad7907680f5d",
"hmdb":[
"HMDB0006833",
"HMDB0006855",
"HMDB06833",
"HMDB06855"
],
"kegg.compound":"C06010",
"keggC":[
"C00900",
"C06010",
"M_C00900",
"M_C06010"
],
"lipidmaps":[
"LMFA01050460",
"LMFA01050472"
],
"lipidmapsM":[
"LMFA01050460",
"LMFA01050472"
],
"metacyc.compound":"2-ACETO-LACTATE",
"metacycM":"2-ACETO-LACTATE",
"metanetx.chemical":"MNXM1103847",
"sabiork.compound":[
"2182",
"2855"
],
"sabiorkM":[
"2182",
"2855"
],
"sbo":"SBO:0000247",
"seed.compound":[
"cpd00668",
"cpd19047"
],
"seedM":[
"M_cpd00668",
"M_cpd19047",
"cpd00668",
"cpd19047"
]
}
},
{
"id":"ala-L[e]",
"name":"L-Alanine",
"compartment":"e",
"charge":0,
"formula":"C3H7NO2",
"annotation":{
"bigg.metabolite":"ala__L",
"biggM":[
"M_ala__L",
"ala-L",
"ala__L"
],
"chebi":[
"CHEBI:16977",
"CHEBI:32431",
"CHEBI:32432",
"CHEBI:57972",
"CHEBI:76050",
"13069",
"16977",
"21216",
"32431",
"32432",
"40734",
"40735",
"46308",
"57972",
"6171",
"76050"
],
"envipath":"650babc9-9d68-4b73-9332-11972ca26f7b/compound/1aad160f-1c5e-48e0-9473-6305321b31ed",
"envipathM":"650babc9-9d68-4b73-9332-11972ca26f7b/compound/1aad160f-1c5e-48e0-9473-6305321b31ed",
"hmdb":[
"HMDB0000161",
"HMDB00161"
],
"kegg.compound":"C00041",
"kegg.drug":"D00012",
"keggC":[
"C00041",
"M_C00041"
],
"keggD":[
"D00012",
"M_D00012"
],
"metacyc.compound":"L-ALPHA-ALANINE",
"metacycM":"L-ALPHA-ALANINE",
"metanetx.chemical":"MNXM1105732",
"reactome":[
"R-ALL-29432",
"R-ALL-352036",
"R-ALL-379697",
"R-ALL-389664"
],
"reactomeM":[
"R-ALL-29432",
"R-ALL-352036",
"R-ALL-379697",
"R-ALL-389664"
],
"sabiork.compound":"67",
"sabiorkM":"67",
"sbo":"SBO:0000247",
"seed.compound":"cpd00035",
"seedM":[
"M_cpd00035",
"cpd00035"
]
}
},
{
"id":"btn[e]",
"name":"Biotin",
"compartment":"e",
"charge":0,
"formula":"C10H15N2O3S",
"annotation":{
"bigg.metabolite":"btn",
"biggM":[
"M_btn",
"btn"
],
"chebi":[
"CHEBI:15956",
"CHEBI:57586",
"13905",
"15956",
"22882",
"22884",
"3108",
"41236",
"57586"
],
"hmdb":[
"HMDB0000030",
"HMDB00030"
],
"kegg.compound":"C00120",
"kegg.drug":"D00029",
"keggC":[
"C00120",
"M_C00120"
],
"keggD":[
"D00029",
"M_D00029"
],
"metacyc.compound":"BIOTIN",
"metacycM":"BIOTIN",
"metanetx.chemical":"MNXM304",
"reactome":[
"R-ALL-199207",
"R-ALL-199238",
"R-ALL-29582"
],
"reactomeM":[
"R-ALL-199207",
"R-ALL-199238",
"R-ALL-29582"
],
"sabiork.compound":"1936",
"sabiorkM":"1936",
"sbo":"SBO:0000247",
"seed.compound":"cpd00104",
"seedM":[
"M_cpd00104",
"cpd00104"
]
}
},
{
"id":"ca2[e]",
"name":"Calcium",
"compartment":"e",
"charge":0,
"formula":"Ca",
"annotation":{
"bigg.metabolite":"ca2",
"biggM":[
"M_ca2",
"ca2"
],
"chebi":[
"CHEBI:176609",
"CHEBI:29108",
"CHEBI:39123",
"176609",
"22988",
"29108",
"3308",
"39123",
"48760"
],
"hmdb":[
"HMDB0000464",
"HMDB00464"
],
"kegg.compound":"C00076",
"keggC":[
"C00076",
"M_C00076"
],
"metacyc.compound":"CA+2",
"metacycM":"CA+2",
"metanetx.chemical":"MNXM128",
"reactome":[
"R-ALL-111875",
"R-ALL-114582",
"R-ALL-139827",
"R-ALL-140648",
"R-ALL-141090",
"R-ALL-1500625",
"R-ALL-1524102",
"R-ALL-1606834",
"R-ALL-167012",
"R-ALL-216801",
"R-ALL-2318767",
"R-ALL-2855229",
"R-ALL-29496",
"R-ALL-5210949",
"R-ALL-74016",
"R-ALL-74112"
],
"reactomeM":[
"R-ALL-111875",
"R-ALL-114582",
"R-ALL-139827",
"R-ALL-140648",
"R-ALL-141090",
"R-ALL-1500625",
"R-ALL-1524102",
"R-ALL-1606834",
"R-ALL-167012",
"R-ALL-216801",
"R-ALL-2318767",
"R-ALL-2855229",
"R-ALL-29496",
"R-ALL-5210949",
"R-ALL-74016",
"R-ALL-74112"
],
"sabiork.compound":"1289",
"sabiorkM":"1289",
"sbo":"SBO:0000247",
"seed.compound":[
"cpd00063",
"cpd29674"
],
"seedM":[
"M_cpd00063",
"M_cpd29674",
"cpd00063",
"cpd29674"
]
}
},
{
"id":"cbi[e]",
"name":"Cobinamide",
"compartment":"e",
"charge":0,
"formula":"C48H72CoN11O8",
"annotation":{
"bigg.metabolite":"cbi",
"biggM":[
"M_cbi",
"cbi"
],
"chebi":[
"CHEBI:28956",
"23342",
"28956",
"3798",
"48529"
],
"kegg.compound":"C05774",
"keggC":[
"C05774",
"M_C05774"
],
"metacyc.compound":"COBINAMIDE",
"metacycM":"COBINAMIDE",
"metanetx.chemical":"MNXM729643",
"sbo":"SBO:0000247",
"seed.compound":"cpd03422",
"seedM":[
"M_cpd03422",
"cpd03422"
]
}
},
{
"id":"cbl1[e]",
"name":"Cob(I)alamin",
"compartment":"e",
"charge":0,
"formula":"C62H88CoN13O14P",
"annotation":{
"bigg.metabolite":"cbl1",
"biggM":[
"M_cbl1",
"cbl1"
],
"chebi":[
"CHEBI:15982",
"CHEBI:60488",
"14004",
"15982",
"23328",
"3784",
"60488"
],
"hmdb":[
"HMDB0003429",
"HMDB0006470",
"HMDB03429",
"HMDB06470"
],
"kegg.compound":"C00853",
"keggC":[
"C00853",
"M_C00853"
],
"metacyc.compound":"COB-I-ALAMIN",
"metacycM":"COB-I-ALAMIN",
"metanetx.chemical":"MNXM1104756",
"reactome":[
"R-ALL-3149496",
"R-ALL-3159260"
],
"reactomeM":[
"R-ALL-3149496",
"R-ALL-3159260"
],
"sabiork.compound":"5278",
"sabiorkM":"5278",
"sbo":"SBO:0000247",
"seed.compound":"cpd00635",
"seedM":[
"M_cpd00635",
"cpd00635"
]
}
},
{
"id":"cbl1hbi[e]",
"name":"Cob(I)alamin-HBI",
"compartment":"e",
"charge":0,
"formula":"C60H84CoN13O15P",
"notes":{
"metKEGGID":"Unassigned"
},
"annotation":{
"bigg.metabolite":"cbl1hbi",
"biggM":[
"M_cbl1hbi",
"cbl1hbi"
],
"metanetx.chemical":"MNXM7191",
"sbo":"SBO:0000247",
"seed.compound":"cpd15837",
"seedM":[
"M_cpd15837",
"cpd15837"
]
}
},
{
"id":"cd2[e]",
"name":"Cadmium",
"compartment":"e",
"charge":0,
"formula":"Cd",
"annotation":{
"bigg.metabolite":"cd2",
"biggM":[
"M_cd2",
"cd2"
],
"chebi":[
"CHEBI:176629",
"CHEBI:48775",
"176629",
"3290",
"48773",
"48775"
],
"hmdb":[
"HMDB0003638",
"HMDB03638"
],
"kegg.compound":"C01413",
"metacyc.compound":"CD+2",
"metacycM":"CD+2",
"metanetx.chemical":"MNXM733186",
"sabiork.compound":"48",
"sabiorkM":"48",
"sbo":"SBO:0000247",
"seed.compound":"cpd01012",
"seedM":[
"M_cpd01012",
"cpd01012"
]
}
},
{
"id":"ch4[e]",
"name":"methane",
"compartment":"e",
"charge":0,
"formula":"CH4",
"annotation":{
"bigg.metabolite":"ch4",
"biggM":[
"M_ch4",
"ch4"
],
"kegg.compound":"C01438",
"metanetx.chemical":"MNXM739590",
"sbo":"SBO:0000247"
}
},
{
"id":"ch4s[e]",
"name":"Methanethiol",
"compartment":"e",
"charge":0,
"formula":"CH4S",
"annotation":{
"bigg.metabolite":"ch4s",
"biggM":[
"M_ch4s",
"ch4s"
],
"chebi":[
"CHEBI:16007",
"14586",
"16007",
"25225",
"6814"
],
"envipath":"32de3cf4-e3e6-4168-956e-32fa5ddb0ce1/compound/05944bc7-0491-48a6-982f-0d282d29d901",
"envipathM":"32de3cf4-e3e6-4168-956e-32fa5ddb0ce1/compound/05944bc7-0491-48a6-982f-0d282d29d901",
"hmdb":[
"HMDB0003227",
"HMDB03227"
],
"kegg.compound":"C00409",
"keggC":[
"C00409",
"M_C00409"
],
"metacyc.compound":"CPD-7671",
"metacycM":"CPD-7671",
"metanetx.chemical":"MNXM652",
"sabiork.compound":"5076",
"sabiorkM":"5076",
"sbo":"SBO:0000247",
"seed.compound":"cpd00324",
"seedM":[
"M_cpd00324",
"cpd00324"
]
}
},
{
"id":"cl[e]",
"name":"Chloride",
"compartment":"e",
"charge":0,
"formula":"Cl",
"annotation":{
"bigg.metabolite":"cl",
"biggM":[
"M_cl",
"cl"
],
"chebi":[
"CHEBI:17883",
"CHEBI:17996",
"13291",
"13364",
"13970",
"17883",
"17996",
"24635",
"3616",
"3731",
"48804",
"5590"
],
"envipath":[
"32de3cf4-e3e6-4168-956e-32fa5ddb0ce1/compound/b3225d45-6d2f-4312-a60d-70c87b617ad4",
"5882df9c-dae1-4d80-a40e-db4724271456/compound/8797b51e-be83-48e1-82db-612c84006fdf"
],
"envipathM":[
"32de3cf4-e3e6-4168-956e-32fa5ddb0ce1/compound/b3225d45-6d2f-4312-a60d-70c87b617ad4",
"5882df9c-dae1-4d80-a40e-db4724271456/compound/8797b51e-be83-48e1-82db-612c84006fdf"
],
"hmdb":[
"HMDB0000492",
"HMDB0002073",
"HMDB0002162",
"HMDB0002306",
"HMDB00492",
"HMDB02073",
"HMDB02162",
"HMDB02306"
],
"kegg.compound":"C00698",
"kegg.drug":"D02057",
"keggC":[
"C00698",
"C01327",
"M_C00698",
"M_C01327"
],
"keggD":[
"D02057",
"M_D02057"
],
"metacyc.compound":[
"CL-",
"HCL"
],
"metacycM":[
"CL-",
"HCL"
],
"metanetx.chemical":"MNXM735978",
"reactome":[
"R-ALL-188972",
"R-ALL-2730999",
"R-ALL-2731008",
"R-ALL-2731020",
"R-ALL-29572",
"R-ALL-352022",
"R-ALL-879867"
],
"reactomeM":[
"R-ALL-188972",
"R-ALL-2730999",
"R-ALL-2731008",
"R-ALL-2731020",
"R-ALL-29572",
"R-ALL-352022",
"R-ALL-879867"
],
"sabiork.compound":[
"2270",
"51"
],
"sabiorkM":[
"2270",
"51"
],
"sbo":"SBO:0000247",
"seed.compound":"cpd00099",
"seedM":[
"M_cpd00099",
"cpd00099"
]
}
},
{
"id":"cit[e]",
"name":"Citrate",
"compartment":"e",
"charge":0,
"formula":"C6H5O7",
"annotation":{
"bigg.metabolite":"cit",
"biggM":[
"M_cit",
"cit"
],
"chebi":[
"CHEBI:133748",
"CHEBI:16947",
"CHEBI:30769",
"CHEBI:35802",
"CHEBI:35804",
"CHEBI:35806",
"CHEBI:35808",
"CHEBI:35809",
"CHEBI:35810",
"CHEBI:76049",
"133748",
"13999",
"16947",
"23321",
"23322",
"30769",
"35802",
"35804",
"35806",
"35808",
"35809",
"35810",
"3727",
"41523",
"42563",
"76049"
],
"hmdb":[
"HMDB0000094",
"HMDB00094"
],
"kegg.compound":"C00158",
"kegg.drug":"D00037",
"keggC":[
"C00158",
"M_C00158"
],
"keggD":[
"D00037",
"M_D00037"
],
"metacyc.compound":"CIT",
"metacycM":"CIT",
"metanetx.chemical":"MNXM1107753",
"reactome":[
"R-ALL-29654",
"R-ALL-433138",
"R-ALL-76190"
],
"reactomeM":[
"R-ALL-29654",
"R-ALL-433138",
"R-ALL-76190"
],
"sabiork.compound":"1952",
"sabiorkM":"1952",
"sbo":"SBO:0000247",
"seed.compound":"cpd00137",
"seedM":[
"M_cpd00137",
"cpd00137"
]
}
},
{
"id":"co[e]",
"name":"Carbon monoxide",
"compartment":"e",
"charge":0,
"formula":"CO",
"annotation":{
"bigg.metabolite":"co",
"biggM":[
"M_co",
"co"
],
"chebi":[
"CHEBI:17245",
"13281",
"17245",
"23013",
"3282",
"41526"
],
"envipath":"32de3cf4-e3e6-4168-956e-32fa5ddb0ce1/compound/a0a5ff93-8a43-48da-aab5-cef2c628da42",
"envipathM":"32de3cf4-e3e6-4168-956e-32fa5ddb0ce1/compound/a0a5ff93-8a43-48da-aab5-cef2c628da42",
"hmdb":[
"HMDB0001361",
"HMDB01361"
],
"kegg.compound":"C00237",
"kegg.drug":[
"D03398",
"D09706"
],
"keggC":[
"C00237",
"M_C00237"
],
"keggD":[
"D03398",
"D09706",
"M_D03398",
"M_D09706"
],
"metacyc.compound":"CARBON-MONOXIDE",
"metacycM":"CARBON-MONOXIDE",
"metanetx.chemical":"MNXM726637",
"reactome":"R-ALL-189385",
"reactomeM":"R-ALL-189385",
"sabiork.compound":"1987",
"sabiorkM":"1987",
"sbo":"SBO:0000247"
}
},
{
"id":"co2[e]",
"name":"CO2",
"compartment":"e",
"charge":0,
"formula":"CO2",
"annotation":{
"bigg.metabolite":"co2",
"biggM":[
"M_co2",
"co2"
],
"chebi":[
"CHEBI:139538",
"CHEBI:16526",
"13282",
"13283",
"13284",
"13285",
"139538",
"16526",
"23011",
"3283",
"48829"
],
"envipath":[
"32de3cf4-e3e6-4168-956e-32fa5ddb0ce1/compound/05f60af4-0a3f-4ead-9a29-33bb0f123379",
"650babc9-9d68-4b73-9332-11972ca26f7b/compound/2ec3da94-5f50-4525-81b1-5607c5c7a3d3"
],
"envipathM":[
"32de3cf4-e3e6-4168-956e-32fa5ddb0ce1/compound/05f60af4-0a3f-4ead-9a29-33bb0f123379",
"650babc9-9d68-4b73-9332-11972ca26f7b/compound/2ec3da94-5f50-4525-81b1-5607c5c7a3d3"
],
"hmdb":[
"HMDB0001967",
"HMDB01967"
],
"kegg.compound":"C00011",
"kegg.drug":"D00004",
"keggC":[
"C00011",
"M_C00011"
],
"keggD":[
"D00004",
"M_D00004"
],
"metacyc.compound":"CARBON-DIOXIDE",
"metacycM":"CARBON-DIOXIDE",
"metanetx.chemical":"MNXM13",
"reactome":[
"R-ALL-113528",
"R-ALL-1237009",
"R-ALL-159751",
"R-ALL-159942",
"R-ALL-189480",
"R-ALL-29376",
"R-ALL-389536",
"R-ALL-5668565"
],
"reactomeM":[
"R-ALL-113528",
"R-ALL-1237009",
"R-ALL-159751",
"R-ALL-159942",
"R-ALL-189480",
"R-ALL-29376",
"R-ALL-389536",
"R-ALL-5668565"
],
"sabiork.compound":"1266",
"sabiorkM":"1266",
"sbo":"SBO:0000247",
"seed.compound":"cpd00011",
"seedM":[
"M_cpd00011",
"cpd00011"
]
}
},
{
"id":"cobalt2[e]",
"name":"Co2+",
"compartment":"e",
"charge":0,
"formula":"Co",
"annotation":{
"bigg.metabolite":"cobalt2",
"biggM":[
"M_cobalt2",
"cobalt2"
],
"chebi":[
"CHEBI:176615",
"CHEBI:48828",
"176615",
"23337",
"48827",
"48828"
],
"hmdb":[
"HMDB0000608",
"HMDB00608"
],
"kegg.compound":"C00175",
"keggC":[
"C00175",
"M_C00175"
],
"metacyc.compound":"CO+2",
"metacycM":"CO+2",
"metanetx.chemical":"MNXM90960",
"sabiork.compound":"23",
"sabiorkM":"23",
"sbo":"SBO:0000247",
"seed.compound":"cpd00149",
"seedM":[
"M_cpd00149",
"cpd00149"
]
}
},
{
"id":"cu2[e]",
"name":"Cu2+",
"compartment":"e",
"charge":0,
"formula":"Cu",
"annotation":{
"bigg.metabolite":"cu2",
"biggM":[
"M_cu2",
"cu2"
],
"chebi":[
"CHEBI:29036",
"20882",
"23380",
"29036",
"49550"
],
"hmdb":[
"HMDB0000657",
"HMDB00657"
],
"kegg.compound":"C00070",
"metacyc.compound":[
"CU+2",
"Oxidized-Azurins"
],
"metacycM":[
"CU+2",
"Oxidized-Azurins"
],
"metanetx.chemical":"MNXM731166",
"reactome":[
"R-ALL-209799",
"R-ALL-3777113",
"R-ALL-437295",
"R-ALL-5668569",
"R-ALL-936901"
],
"reactomeM":[
"R-ALL-209799",
"R-ALL-3777113",
"R-ALL-437295",
"R-ALL-5668569",
"R-ALL-936901"
],
"sabiork.compound":"19",
"sabiorkM":"19",
"sbo":"SBO:0000247",
"seed.compound":"cpd00058",
"seedM":[
"M_cpd00058",
"cpd00058"
]
}
},
{
"id":"cys-L[e]",
"name":"L-Cysteine",
"compartment":"e",
"charge":0,
"formula":"C3H7NO2S",
"annotation":{
"bigg.metabolite":"cys__L",
"biggM":[
"M_cys__L",
"cys-L",
"cys__L"
],
"chebi":[
"CHEBI:17561",
"CHEBI:32442",
"CHEBI:32443",
"CHEBI:32445",
"CHEBI:35235",
"13095",
"17561",
"21261",
"32442",
"32443",
"32445",
"35235",
"41227",
"41700",
"41768",
"41781",
"41811",
"6207"
],
"envipath":"650babc9-9d68-4b73-9332-11972ca26f7b/compound/02361658-c991-436f-ba62-fafbccfdae5e",
"envipathM":"650babc9-9d68-4b73-9332-11972ca26f7b/compound/02361658-c991-436f-ba62-fafbccfdae5e",
"hmdb":[
"HMDB0000574",
"HMDB00574"
],
"kegg.compound":"C00097",
"kegg.drug":"D00026",
"keggC":[
"C00097",
"M_C00097"
],
"keggD":[
"D00026",
"M_D00026"
],
"metacyc.compound":"CYS",
"metacycM":"CYS",
"metanetx.chemical":"MNXM738068",
"reactome":[
"R-ALL-111707",
"R-ALL-352016",
"R-ALL-379721",
"R-ALL-5668576"
],
"reactomeM":[
"R-ALL-111707",
"R-ALL-352016",
"R-ALL-379721",
"R-ALL-5668576"
],
"sabiork.compound":"78",
"sabiorkM":"78",
"sbo":"SBO:0000247",
"seed.compound":"cpd00084",
"seedM":[
"M_cpd00084",
"cpd00084"
]
}
},
{
"id":"fe2[e]",
"name":"Fe2+",
"compartment":"e",
"charge":0,
"formula":"Fe",
"annotation":{
"bigg.metabolite":"fe2",
"biggM":[
"M_fe2",
"fe2"
],
"chebi":[
"CHEBI:176613",
"CHEBI:29033",
"13319",
"13321",
"176613",
"21129",
"24876",
"29033",
"34754",
"49599"
],
"hmdb":[
"HMDB0000692",
"HMDB0012943",
"HMDB0015531",
"HMDB00692",
"HMDB12943",
"HMDB15531"
],
"kegg.compound":"C14818",
"keggC":[
"C14818",
"M_C14818"
],
"metacyc.compound":"FE+2",
"metacycM":"FE+2",
"metanetx.chemical":"MNXM726711",
"reactome":[
"R-ALL-111793",
"R-ALL-113531",
"R-ALL-1222286",
"R-ALL-1362385",
"R-ALL-1650774",
"R-ALL-1981115",
"R-ALL-2318766",
"R-ALL-352605",
"R-ALL-389631",
"R-ALL-435347",
"R-ALL-71067",
"R-ALL-917810"
],
"reactomeM":[
"R-ALL-111793",
"R-ALL-113531",
"R-ALL-1222286",
"R-ALL-1362385",
"R-ALL-1650774",
"R-ALL-1981115",
"R-ALL-2318766",
"R-ALL-352605",
"R-ALL-389631",
"R-ALL-435347",
"R-ALL-71067",
"R-ALL-917810"
],
"sabiork.compound":"1275",
"sabiorkM":"1275",
"sbo":"SBO:0000247",
"seed.compound":"cpd10515",
"seedM":[
"M_cpd10515",
"cpd10515"
]
}
},
{
"id":"fe3[e]",
"name":"Fe3+",
"compartment":"e",
"charge":0,
"formula":"Fe",
"annotation":{
"bigg.metabolite":"fe3",
"biggM":[
"M_fe3",
"fe3"
],
"chebi":[
"CHEBI:176614",
"CHEBI:29034",
"13320",
"176614",
"21130",
"24877",
"29034",
"34755",
"49595"
],
"kegg.compound":"C14819",
"keggC":[
"C14819",
"M_C14819"
],
"metacyc.compound":"FE+3",
"metacycM":"FE+3",
"metanetx.chemical":"MNXM726712",
"reactome":[
"R-ALL-111736",
"R-ALL-1222611",
"R-ALL-2299669",
"R-ALL-2685584",
"R-ALL-912516",
"R-ALL-917966",
"R-ALL-918027"
],
"reactomeM":[
"R-ALL-111736",
"R-ALL-1222611",
"R-ALL-2299669",
"R-ALL-2685584",
"R-ALL-912516",
"R-ALL-917966",
"R-ALL-918027"
],
"sabiork.compound":"1361",
"sabiorkM":"1361",
"sbo":"SBO:0000247",
"seed.compound":"cpd10516",
"seedM":[
"M_cpd10516",
"cpd10516"
]
}
},
{
"id":"fol[e]",
"name":"Folate",
"compartment":"e",
"charge":0,
"formula":"C19H17N7O6",
"annotation":{
"bigg.metabolite":"fol",
"biggM":[
"M_fol",
"fol"
],
"chebi":[
"CHEBI:27470",
"CHEBI:62501",
"24075",
"27470",
"42610",
"5140",
"569217",
"62501"
],
"hmdb":[
"HMDB0000121",
"HMDB00121"
],
"kegg.compound":"C00504",
"kegg.drug":"D00070",
"keggC":[
"C00504",
"M_C00504"
],
"keggD":[
"D00070",
"M_D00070"
],
"metacyc.compound":"CPD-12826",
"metacycM":"CPD-12826",
"metanetx.chemical":"MNXM617",
"reactome":[
"R-ALL-197965",
"R-ALL-200716"
],
"reactomeM":[
"R-ALL-197965",
"R-ALL-200716"
],
"sabiork.compound":"2063",
"sabiorkM":"2063",
"sbo":"SBO:0000247",
"seed.compound":"cpd00393",
"seedM":[
"M_cpd00393",
"cpd00393"
]
}
},
{
"id":"for[e]",
"name":"Formate",
"compartment":"e",
"charge":0,
"formula":"CH1O2",
"annotation":{
"bigg.metabolite":"for",
"biggM":[
"M_for",
"for"
],
"chebi":[
"CHEBI:15740",
"CHEBI:30751",
"14276",
"15740",
"24081",
"24082",
"30751",
"42460",
"5145"
],
"envipath":[
"32de3cf4-e3e6-4168-956e-32fa5ddb0ce1/compound/09c1ad08-016e-4477-8840-b97a031eae23",
"4fd7f3e0-dd25-43ac-9453-dda3e52396e4/compound/bf16ab32-cb3c-4427-a65a-089ab754823e",
"5882df9c-dae1-4d80-a40e-db4724271456/compound/34fe3cd9-9b0b-46b0-a1c5-8a66509f1919",
"650babc9-9d68-4b73-9332-11972ca26f7b/compound/1d077cf2-3f9f-4163-aa49-0fca1b2b3ab3",
"650babc9-9d68-4b73-9332-11972ca26f7b/compound/9a9d20ae-b6ec-40a9-93ca-1de20597b1ed"
],
"envipathM":[
"32de3cf4-e3e6-4168-956e-32fa5ddb0ce1/compound/09c1ad08-016e-4477-8840-b97a031eae23",
"4fd7f3e0-dd25-43ac-9453-dda3e52396e4/compound/bf16ab32-cb3c-4427-a65a-089ab754823e",
"5882df9c-dae1-4d80-a40e-db4724271456/compound/34fe3cd9-9b0b-46b0-a1c5-8a66509f1919",
"650babc9-9d68-4b73-9332-11972ca26f7b/compound/1d077cf2-3f9f-4163-aa49-0fca1b2b3ab3",
"650babc9-9d68-4b73-9332-11972ca26f7b/compound/9a9d20ae-b6ec-40a9-93ca-1de20597b1ed"
],
"hmdb":[
"HMDB0000142",
"HMDB00142"
],
"kegg.compound":"C00058",
"keggC":[
"C00058",
"M_C00058"
],
"metacyc.compound":[
"CARBOXYL-GROUP",
"CPD1G-1532",
"CPD1G-1533",
"CPD1G-1534",
"CPD1G-1535",
"FORMATE"
],
"metacycM":[
"CARBOXYL-GROUP",
"CPD1G-1532",
"CPD1G-1533",
"CPD1G-1534",
"CPD1G-1535",
"FORMATE"
],
"metanetx.chemical":"MNXM39",
"reactome":[
"R-ALL-29460",
"R-ALL-389585",
"R-ALL-444084"
],
"reactomeM":[
"R-ALL-29460",
"R-ALL-389585",
"R-ALL-444084"
],
"sabiork.compound":"1285",
"sabiorkM":"1285",
"sbo":"SBO:0000247",
"seed.compound":[
"cpd00047",
"cpd22511"
],
"seedM":[
"M_cpd00047",
"M_cpd22511",
"cpd00047",
"cpd22511"
]
}
},
{
"id":"gcald[e]",
"name":"Glycolaldehyde",
"compartment":"e",
"charge":0,
"formula":"C2H4O2",
"annotation":{
"bigg.metabolite":"gcald",
"biggM":[
"M_gcald",
"gcald"
],
"chebi":[
"CHEBI:17071",
"14347",
"17071",
"24386",
"5474"
],
"envipath":[
"32de3cf4-e3e6-4168-956e-32fa5ddb0ce1/compound/e2dfc2d7-7e7a-4d56-be42-e908339482d8",
"5882df9c-dae1-4d80-a40e-db4724271456/compound/63cc62ab-fc6a-445b-95c3-063343133b84",
"650babc9-9d68-4b73-9332-11972ca26f7b/compound/ce61ea61-b391-41cd-91ac-507b44085575"
],
"envipathM":[
"32de3cf4-e3e6-4168-956e-32fa5ddb0ce1/compound/e2dfc2d7-7e7a-4d56-be42-e908339482d8",
"5882df9c-dae1-4d80-a40e-db4724271456/compound/63cc62ab-fc6a-445b-95c3-063343133b84",
"650babc9-9d68-4b73-9332-11972ca26f7b/compound/ce61ea61-b391-41cd-91ac-507b44085575"
],
"hmdb":[
"HMDB0002165",
"HMDB0003344",
"HMDB02165",
"HMDB03344"
],
"kegg.compound":"C00266",
"keggC":[
"C00266",
"M_C00266"
],
"metacyc.compound":"GLYCOLALDEHYDE",
"metacycM":"GLYCOLALDEHYDE",
"metanetx.chemical":"MNXM734590",
"sabiork.compound":"2004",
"sabiorkM":"2004",
"sbo":"SBO:0000247",
"seed.compound":"cpd00229",
"seedM":[
"M_cpd00229",
"cpd00229"
]
}
},
{
"id":"glu-L[e]",
"name":"L-Glutamate",
"compartment":"e",
"charge":0,
"formula":"C5H8NO4",
"annotation":{
"bigg.metabolite":"glu__L",
"biggM":[
"M_glu__L",
"glu-L",
"glu__L"
],
"chebi":[
"CHEBI:16015",
"CHEBI:29985",
"CHEBI:29988",
"13107",
"16015",
"21301",
"21304",
"29985",
"29988",
"42825",
"6224"
],
"hmdb":[
"HMDB0000148",
"HMDB00148"
],
"kegg.compound":"C00025",
"kegg.drug":"D00007",
"keggC":[
"C00025",
"M_C00025"
],
"keggD":[
"D00007",
"M_D00007"
],
"metacyc.compound":"GLT",
"metacycM":"GLT",
"metanetx.chemical":"MNXM741173",
"reactome":[
"R-ALL-113552",
"R-ALL-210382",
"R-ALL-210509",
"R-ALL-29404",
"R-ALL-428614"
],
"reactomeM":[
"R-ALL-113552",
"R-ALL-210382",
"R-ALL-210509",
"R-ALL-29404",
"R-ALL-428614"
],
"sabiork.compound":"73",
"sabiorkM":"73",
"sbo":"SBO:0000247",
"seed.compound":"cpd00023",
"seedM":[
"M_cpd00023",
"cpd00023"
]
}
},
{
"id":"gly[e]",
"name":"Glycine",
"compartment":"e",
"charge":0,
"formula":"C2H5NO2",
"annotation":{
"bigg.metabolite":"gly",
"biggM":[
"M_gly",
"gly"
],
"chebi":[
"CHEBI:132194",
"CHEBI:15428",
"CHEBI:32507",
"CHEBI:32508",
"CHEBI:57305",
"10792",
"132194",
"14344",
"15428",
"24368",
"32507",
"32508",
"42964",
"5460",
"57305"
],
"envipath":[
"32de3cf4-e3e6-4168-956e-32fa5ddb0ce1/compound/19441357-44af-48e1-b5ac-0e48c8dcbb87",
"650babc9-9d68-4b73-9332-11972ca26f7b/compound/870d7ca5-6659-40eb-8b5d-858bd29cddaa"
],
"envipathM":[
"32de3cf4-e3e6-4168-956e-32fa5ddb0ce1/compound/19441357-44af-48e1-b5ac-0e48c8dcbb87",
"650babc9-9d68-4b73-9332-11972ca26f7b/compound/870d7ca5-6659-40eb-8b5d-858bd29cddaa"
],
"hmdb":[
"HMDB0000123",
"HMDB00123"
],
"kegg.compound":"C00037",
"kegg.drug":"D00011",
"keggC":[
"C00037",
"M_C00037"
],
"keggD":[
"D00011",
"M_D00011"
],
"metacyc.compound":[
"GLY",
"Phosphorylated-Amino-Acids"
],
"metacycM":[
"GLY",
"Phosphorylated-Amino-Acids"
],
"metanetx.chemical":"MNXM29",
"reactome":[
"R-ALL-113545",
"R-ALL-159549",
"R-ALL-193446",
"R-ALL-266029",
"R-ALL-29424",
"R-ALL-428557"
],
"reactomeM":[
"R-ALL-113545",
"R-ALL-159549",
"R-ALL-193446",
"R-ALL-266029",
"R-ALL-29424",
"R-ALL-428557"
],
"sabiork.compound":"66",
"sabiorkM":"66",
"sbo":"SBO:0000247",
"seed.compound":"cpd00033",
"seedM":[
"M_cpd00033",
"cpd00033"
]
}
},
{
"id":"glyc[e]",
"name":"Glycerol",
"compartment":"e",
"charge":0,
"formula":"C3H8O3",
"annotation":{
"bigg.metabolite":"glyc",
"biggM":[
"M_glyc",
"glyc"
],
"chebi":[
"CHEBI:17754",
"131422",
"14334",
"17754",
"24351",
"42998",
"5448"
],
"envipath":[
"32de3cf4-e3e6-4168-956e-32fa5ddb0ce1/compound/48edd8a9-6a4a-4900-b0cf-97b1ccaa1125",
"650babc9-9d68-4b73-9332-11972ca26f7b/compound/2e8c8093-3269-46b3-be2e-f1df9fdde25c"
],
"envipathM":[
"32de3cf4-e3e6-4168-956e-32fa5ddb0ce1/compound/48edd8a9-6a4a-4900-b0cf-97b1ccaa1125",
"650babc9-9d68-4b73-9332-11972ca26f7b/compound/2e8c8093-3269-46b3-be2e-f1df9fdde25c"
],
"hmdb":[
"HMDB0000131",
"HMDB00131"
],
"kegg.compound":"C00116",
"kegg.drug":"D00028",
"keggC":[
"C00116",
"M_C00116"
],
"keggD":[
"D00028",
"M_D00028"
],
"metacyc.compound":"GLYCEROL",
"metacycM":"GLYCEROL",
"metanetx.chemical":"MNXM89612",
"reactome":[
"R-ALL-192438",
"R-ALL-76116"
],
"reactomeM":[
"R-ALL-192438",
"R-ALL-76116"
],
"sabiork.compound":"1303",
"sabiorkM":"1303",
"sbo":"SBO:0000247",
"seed.compound":"cpd00100",
"seedM":[
"M_cpd00100",
"cpd00100"
]
}
},
{
"id":"gthox[e]",
"name":"Oxidized-glutathione",
"compartment":"e",
"charge":0,
"formula":"  C20H32N6O12S2",
"annotation":{
"bigg.metabolite":"gthox",
"biggM":[
"M_gthox",
"gthox"
],
"chebi":[
"CHEBI:17858",
"CHEBI:58297",
"14328",
"14720",
"17858",
"24336",
"42832",
"58297",
"7840"
],
"kegg.compound":"C00127",
"kegg.drug":"D00031",
"keggC":[
"C00127",
"M_C00127"
],
"keggD":[
"D00031",
"M_D00031"
],
"metacyc.compound":"OXIDIZED-GLUTATHIONE",
"metacycM":"OXIDIZED-GLUTATHIONE",
"metanetx.chemical":"MNXM729383",
"reactome":[
"R-ALL-111745",
"R-ALL-1655882",
"R-ALL-3341331"
],
"reactomeM":[
"R-ALL-111745",
"R-ALL-1655882",
"R-ALL-3341331"
],
"sabiork.compound":"1939",
"sabiorkM":"1939",
"sbo":"SBO:0000247",
"seed.compound":"cpd00111",
"seedM":[
"M_cpd00111",
"cpd00111"
]
}
},
{
"id":"h[e]",
"name":"H+",
"compartment":"e",
"charge":0,
"formula":"H",
"annotation":{
"bigg.metabolite":"h",
"biggM":[
"M_h",
"h"
],
"chebi":[
"CHEBI:15378",
"CHEBI:24636",
"CHEBI:29233",
"CHEBI:29234",
"10744",
"13357",
"15378",
"24636",
"29233",
"29234",
"5584"
],
"hmdb":[
"HMDB0059597",
"HMDB59597"
],
"kegg.compound":"C00080",
"keggC":[
"C00080",
"M_C00080"
],
"metacyc.compound":"PROTON",
"metacycM":"PROTON",
"metanetx.chemical":"MNXM1",
"reactome":[
"R-ALL-1132304",
"R-ALL-113529",
"R-ALL-1470067",
"R-ALL-156540",
"R-ALL-1614597",
"R-ALL-163953",
"R-ALL-193465",
"R-ALL-194688",
"R-ALL-2000349",
"R-ALL-2429673",
"R-ALL-2872447",
"R-ALL-351626",
"R-ALL-372511",
"R-ALL-374900",
"R-ALL-425969",
"R-ALL-425978",
"R-ALL-425999",
"R-ALL-427899",
"R-ALL-428040",
"R-ALL-428548",
"R-ALL-5228597",
"R-ALL-5244410",
"R-ALL-5668577",
"R-ALL-70106",
"R-ALL-74722"
],
"reactomeM":[
"R-ALL-1132304",
"R-ALL-113529",
"R-ALL-1470067",
"R-ALL-156540",
"R-ALL-1614597",
"R-ALL-163953",
"R-ALL-193465",
"R-ALL-194688",
"R-ALL-2000349",
"R-ALL-2429673",
"R-ALL-2872447",
"R-ALL-351626",
"R-ALL-372511",
"R-ALL-374900",
"R-ALL-425969",
"R-ALL-425978",
"R-ALL-425999",
"R-ALL-427899",
"R-ALL-428040",
"R-ALL-428548",
"R-ALL-5228597",
"R-ALL-5244410",
"R-ALL-5668577",
"R-ALL-70106",
"R-ALL-74722"
],
"sabiork.compound":"39",
"sabiorkM":"39",
"sbo":"SBO:0000247",
"seed.compound":"cpd00067",
"seedM":[
"M_cpd00067",
"cpd00067"
]
}
},
{
"id":"h2[e]",
"name":"H2",
"compartment":"e",
"charge":0,
"formula":"H2",
"annotation":{
"bigg.metabolite":"h2",
"biggM":[
"M_h2",
"h2"
],
"chebi":[
"CHEBI:18276",
"CHEBI:29237",
"CHEBI:29238",
"CHEBI:29294",
"CHEBI:29298",
"CHEBI:29299",
"13350",
"18276",
"25363",
"29237",
"29238",
"29294",
"29298",
"29299",
"5785"
],
"hmdb":[
"HMDB0001362",
"HMDB01362"
],
"kegg.compound":"C00282",
"keggC":[
"C00282",
"M_C00282"
],
"metacyc.compound":"HYDROGEN-MOLECULE",
"metacycM":"HYDROGEN-MOLECULE",
"metanetx.chemical":"MNXM1108018",
"reactome":"R-ALL-113555",
"reactomeM":"R-ALL-113555",
"sbo":"SBO:0000247",
"seed.compound":"cpd11640",
"seedM":[
"M_cpd11640",
"cpd11640"
]
}
},
{
"id":"h2o[e]",
"name":"H2O",
"compartment":"e",
"charge":0,
"formula":"H2O",
"annotation":{
"bigg.metabolite":"h2o",
"biggM":[
"M_h2o",
"h2o"
],
"chebi":[
"CHEBI:15377",
"CHEBI:29374",
"CHEBI:29375",
"CHEBI:33806",
"CHEBI:33811",
"CHEBI:33813",
"CHEBI:41981",
"10743",
"13352",
"15377",
"27313",
"29373",
"29374",
"29375",
"33806",
"33811",
"33813",
"41979",
"41981",
"42043",
"42857",
"43228",
"44292",
"44701",
"44819",
"5585"
],
"envipath":[
"5882df9c-dae1-4d80-a40e-db4724271456/compound/969d0227-3069-4e44-9525-7ae7bad84170",
"650babc9-9d68-4b73-9332-11972ca26f7b/compound/799908db-b8c9-4982-86cb-1f225e2ad08c",
"650babc9-9d68-4b73-9332-11972ca26f7b/compound/e7f34a8e-cded-4793-b6d5-792335b38636"
],
"envipathM":[
"5882df9c-dae1-4d80-a40e-db4724271456/compound/969d0227-3069-4e44-9525-7ae7bad84170",
"650babc9-9d68-4b73-9332-11972ca26f7b/compound/799908db-b8c9-4982-86cb-1f225e2ad08c",
"650babc9-9d68-4b73-9332-11972ca26f7b/compound/e7f34a8e-cded-4793-b6d5-792335b38636"
],
"hmdb":[
"HMDB0002111",
"HMDB02111"
],
"kegg.compound":"C00001",
"kegg.drug":[
"D00001",
"D03703",
"D06249",
"D06322"
],
"keggC":[
"C00001",
"M_C00001"
],
"keggD":[
"D00001",
"D03703",
"D06249",
"D06322",
"M_D00001",
"M_D03703",
"M_D06249",
"M_D06322"
],
"metacyc.compound":"WATER",
"metacycM":"WATER",
"metanetx.chemical":"WATER",
"reactome":[
"R-ALL-109276",
"R-ALL-113518",
"R-ALL-113519",
"R-ALL-113521",
"R-ALL-141343",
"R-ALL-1605715",
"R-ALL-189422",
"R-ALL-2022884",
"R-ALL-2429665",
"R-ALL-29356",
"R-ALL-351603",
"R-ALL-5668574"
],
"reactomeM":[
"R-ALL-109276",
"R-ALL-113518",
"R-ALL-113519",
"R-ALL-113521",
"R-ALL-141343",
"R-ALL-1605715",
"R-ALL-189422",
"R-ALL-2022884",
"R-ALL-2429665",
"R-ALL-29356",
"R-ALL-351603",
"R-ALL-5668574"
],
"sabiork.compound":"40",
"sabiorkM":"40",
"sbo":"SBO:0000247",
"seed.compound":"cpd00001",
"seedM":[
"M_cpd00001",
"cpd00001"
]
}
},
{
"id":"h2s[e]",
"name":"Hydrogen sulfide",
"compartment":"e",
"charge":0,
"formula":"H2S",
"annotation":{
"bigg.metabolite":[
"HC00250",
"h2s"
],
"biggM":[
"HC00250",
"M_HC00250",
"M_h2s",
"h2s"
],
"chebi":[
"CHEBI:16136",
"CHEBI:29919",
"CHEBI:30488",
"CHEBI:30489",
"CHEBI:37180",
"13356",
"14414",
"16136",
"24639",
"29919",
"30488",
"30489",
"37180",
"43058",
"45489",
"5787"
],
"envipath":[
"32de3cf4-e3e6-4168-956e-32fa5ddb0ce1/compound/6fca0a43-b0f0-41dd-a454-c7880342d6be",
"5882df9c-dae1-4d80-a40e-db4724271456/compound/0b237b94-a6df-4792-8866-246b2230eef0",
"650babc9-9d68-4b73-9332-11972ca26f7b/compound/83aab241-d065-45ef-a799-98fdad5bcf04"
],
"envipathM":[
"32de3cf4-e3e6-4168-956e-32fa5ddb0ce1/compound/6fca0a43-b0f0-41dd-a454-c7880342d6be",
"5882df9c-dae1-4d80-a40e-db4724271456/compound/0b237b94-a6df-4792-8866-246b2230eef0",
"650babc9-9d68-4b73-9332-11972ca26f7b/compound/83aab241-d065-45ef-a799-98fdad5bcf04"
],
"hmdb":[
"HMDB0003276",
"HMDB03276"
],
"kegg.compound":"C00283",
"keggC":[
"C00283",
"M_C00283"
],
"metacyc.compound":[
"CPD-846",
"HS"
],
"metacycM":[
"CPD-846",
"HS"
],
"metanetx.chemical":"MNXM124865",
"reactome":[
"R-ALL-1614532",
"R-ALL-1655881",
"R-ALL-1663154"
],
"reactomeM":[
"R-ALL-1614532",
"R-ALL-1655881",
"R-ALL-1663154"
],
"sabiork.compound":"2007",
"sabiorkM":"2007",
"sbo":"SBO:0000247",
"seed.compound":[
"cpd00239",
"cpd24697"
],
"seedM":[
"M_cpd00239",
"M_cpd24697",
"cpd00239",
"cpd24697"
]
}
},
{
"id":"hco3[e]",
"name":"Bicarbonate",
"compartment":"e",
"charge":0,
"formula":"CHO3",
"annotation":{
"bigg.metabolite":[
"h2co3",
"hco3"
],
"biggM":[
"M_h2co3",
"M_hco3",
"h2co3",
"hco3"
],
"chebi":[
"CHEBI:17544",
"CHEBI:28976",
"CHEBI:41609",
"13351",
"13363",
"17544",
"22863",
"23017",
"23744",
"28976",
"29201",
"3401",
"40961",
"41605",
"41609",
"5589"
],
"envipath":[
"4fd7f3e0-dd25-43ac-9453-dda3e52396e4/compound/c78c72b7-2f2b-4dde-9f3d-80bb61a1da3e",
"650babc9-9d68-4b73-9332-11972ca26f7b/compound/34be09c7-8615-4ee1-806a-6a93ae28d922"
],
"envipathM":[
"4fd7f3e0-dd25-43ac-9453-dda3e52396e4/compound/c78c72b7-2f2b-4dde-9f3d-80bb61a1da3e",
"650babc9-9d68-4b73-9332-11972ca26f7b/compound/34be09c7-8615-4ee1-806a-6a93ae28d922"
],
"hmdb":[
"HMDB0000595",
"HMDB0003538",
"HMDB0031453",
"HMDB00595",
"HMDB03538",
"HMDB31453"
],
"kegg.compound":"C00288",
"keggC":[
"C00288",
"C01353",
"M_C00288",
"M_C01353"
],
"metacyc.compound":[
"CO3",
"H2CO3",
"HCO3"
],
"metacycM":[
"CO3",
"H2CO3",
"HCO3"
],
"metanetx.chemical":"MNXM60",
"reactome":[
"R-ALL-111627",
"R-ALL-2101051",
"R-ALL-29896",
"R-ALL-425425"
],
"reactomeM":[
"R-ALL-111627",
"R-ALL-2101051",
"R-ALL-29896",
"R-ALL-425425"
],
"sabiork.compound":[
"1916",
"2275"
],
"sabiorkM":[
"1916",
"2275"
],
"sbo":"SBO:0000247",
"seed.compound":"cpd00242",
"seedM":[
"M_cpd00242",
"cpd00242"
]
}
},
{
"id":"ile-L[e]",
"name":"L-Isoleucine",
"compartment":"e",
"charge":0,
"formula":"C6H13NO2",
"annotation":{
"bigg.metabolite":"ile__L",
"biggM":[
"M_ile__L",
"ile-L",
"ile__L"
],
"chebi":[
"CHEBI:17191",
"CHEBI:32604",
"CHEBI:32605",
"CHEBI:38264",
"CHEBI:58045",
"13127",
"17191",
"21344",
"32604",
"32605",
"38264",
"43290",
"43342",
"43366",
"58045",
"6255"
],
"hmdb":[
"HMDB0000172",
"HMDB00172",
"HMDB0033923",
"HMDB33923"
],
"kegg.compound":"C00407",
"kegg.drug":"D00065",
"keggC":[
"C00407",
"C16434",
"M_C00407",
"M_C16434"
],
"keggD":[
"D00065",
"M_D00065"
],
"lipidmaps":"LMFA01100047",
"lipidmapsM":"LMFA01100047",
"metacyc.compound":"ILE",
"metacycM":"ILE",
"metanetx.chemical":"MNXM728337",
"reactome":[
"R-ALL-113537",
"R-ALL-30102",
"R-ALL-352001"
],
"reactomeM":[
"R-ALL-113537",
"R-ALL-30102",
"R-ALL-352001"
],
"sabiork.compound":[
"23116",
"70"
],
"sabiorkM":[
"23116",
"70"
],
"sbo":"SBO:0000247",
"seed.compound":[
"cpd00322",
"cpd15139"
],
"seedM":[
"M_cpd00322",
"M_cpd15139",
"cpd00322",
"cpd15139"
]
}
},
{
"id":"ind3ac[e]",
"name":"Indole-3-acetate",
"compartment":"e",
"charge":0,
"formula":"C10H8NO2",
"annotation":{
"bigg.metabolite":"ind3ac",
"biggM":[
"M_ind3ac",
"ind3ac"
],
"chebi":[
"CHEBI:16411",
"CHEBI:30854",
"14447",
"14452",
"16411",
"24801",
"24802",
"30854",
"5905"
],
"hmdb":[
"HMDB0000197",
"HMDB00197"
],
"kegg.compound":"C00954",
"keggC":[
"C00954",
"M_C00954"
],
"metacyc.compound":"INDOLE_ACETATE_AUXIN",
"metacycM":"INDOLE_ACETATE_AUXIN",
"metanetx.chemical":"MNXM383",
"sabiork.compound":"5333",
"sabiorkM":"5333",
"sbo":"SBO:0000247",
"seed.compound":"cpd00703",
"seedM":[
"M_cpd00703",
"cpd00703"
]
}
},
{
"id":"k[e]",
"name":"potassium",
"compartment":"e",
"charge":0,
"formula":"K",
"annotation":{
"bigg.metabolite":"k",
"biggM":[
"M_k",
"k"
],
"chebi":[
"CHEBI:176608",
"CHEBI:29103",
"176608",
"26219",
"29103",
"49685",
"8345"
],
"hmdb":[
"HMDB0000586",
"HMDB00586"
],
"kegg.compound":"C00238",
"kegg.drug":"D08403",
"keggC":[
"C00238",
"M_C00238"
],
"keggD":[
"D08403",
"M_D08403"
],
"metacyc.compound":"K+",
"metacycM":"K+",
"metanetx.chemical":"MNXM95",
"reactome":[
"R-ALL-29804",
"R-ALL-5626313",
"R-ALL-74126"
],
"reactomeM":[
"R-ALL-29804",
"R-ALL-5626313",
"R-ALL-74126"
],
"sabiork.compound":"21",
"sabiorkM":"21",
"sbo":"SBO:0000247",
"seed.compound":"cpd00205",
"seedM":[
"M_cpd00205",
"cpd00205"
]
}
},
{
"id":"leu-L[e]",
"name":"L-Leucine",
"compartment":"e",
"charge":0,
"formula":"C6H13NO2",
"annotation":{
"bigg.metabolite":"leu__L",
"biggM":[
"M_leu__L",
"leu-L",
"leu__L"
],
"kegg.compound":"C00123",
"metanetx.chemical":"MNXM1106762",
"sbo":"SBO:0000247"
}
},
{
"id":"lys-L[e]",
"name":"L-Lysine",
"compartment":"e",
"charge":0,
"formula":"C6H15N2O2",
"annotation":{
"bigg.metabolite":"lys__L",
"biggM":[
"M_lys__L",
"lys-L",
"lys__L"
],
"chebi":[
"CHEBI:133538",
"CHEBI:18019",
"CHEBI:25094",
"CHEBI:32550",
"CHEBI:32551",
"CHEBI:32552",
"CHEBI:32563",
"CHEBI:32564",
"CHEBI:32565",
"13135",
"133538",
"18019",
"21351",
"25094",
"32550",
"32551",
"32552",
"32563",
"32564",
"32565",
"43950",
"6264"
],
"hmdb":[
"HMDB0000182",
"HMDB0003405",
"HMDB00182",
"HMDB0062809",
"HMDB0142894",
"HMDB03405",
"HMDB62809"
],
"kegg.compound":"C00047",
"kegg.drug":"D02304",
"keggC":[
"C00047",
"C16440",
"M_C00047",
"M_C16440"
],
"keggD":[
"D02304",
"M_D02304"
],
"metacyc.compound":"LYS",
"metacycM":"LYS",
"metanetx.chemical":"MNXM1106164",
"reactome":[
"R-ALL-29444",
"R-ALL-351979",
"R-ALL-351991",
"R-ALL-428004"
],
"reactomeM":[
"R-ALL-29444",
"R-ALL-351979",
"R-ALL-351991",
"R-ALL-428004"
],
"sabiork.compound":[
"22945",
"79"
],
"sabiorkM":[
"22945",
"79"
],
"sbo":"SBO:0000247",
"seed.compound":[
"cpd00039",
"cpd19182"
],
"seedM":[
"M_cpd00039",
"M_cpd19182",
"cpd00039",
"cpd19182"
]
}
},
{
"id":"mg2[e]",
"name":"magnesium",
"compartment":"e",
"charge":0,
"formula":"Mg",
"annotation":{
"bigg.metabolite":"mg2",
"biggM":[
"M_mg2",
"mg2"
],
"chebi":[
"CHEBI:176599",
"CHEBI:18420",
"CHEBI:39127",
"13379",
"176599",
"18420",
"25112",
"39127",
"49736",
"6635"
],
"hmdb":[
"HMDB0000547",
"HMDB00547"
],
"kegg.compound":"C00305",
"keggC":[
"C00305",
"M_C00305"
],
"metacyc.compound":"MG+2",
"metacycM":"MG+2",
"metanetx.chemical":"MNXM653",
"reactome":[
"R-ALL-109496",
"R-ALL-114631",
"R-ALL-114632",
"R-ALL-140344",
"R-ALL-191328",
"R-ALL-200503",
"R-ALL-217314",
"R-ALL-2509819",
"R-ALL-29926",
"R-ALL-5336432"
],
"reactomeM":[
"R-ALL-109496",
"R-ALL-114631",
"R-ALL-114632",
"R-ALL-140344",
"R-ALL-191328",
"R-ALL-200503",
"R-ALL-217314",
"R-ALL-2509819",
"R-ALL-29926",
"R-ALL-5336432"
],
"sabiork.compound":"1327",
"sabiorkM":"1327",
"sbo":"SBO:0000247",
"seed.compound":"cpd00254",
"seedM":[
"M_cpd00254",
"cpd00254"
]
}
},
{
"id":"mn2[e]",
"name":"Mn2+",
"compartment":"e",
"charge":0,
"formula":"Mn",
"annotation":{
"bigg.metabolite":"mn2",
"biggM":[
"M_mn2",
"mn2"
],
"chebi":[
"CHEBI:176610",
"CHEBI:29035",
"176610",
"21435",
"25156",
"29035",
"49749"
],
"hmdb":[
"HMDB0001333",
"HMDB01333"
],
"kegg.compound":"C00034",
"keggC":[
"C19610",
"M_C19610"
],
"metacyc.compound":"MN+2",
"metacycM":"MN+2",
"metanetx.chemical":"MNXM2255",
"reactome":[
"R-ALL-113527",
"R-ALL-1500595",
"R-ALL-1524074",
"R-ALL-1562549",
"R-ALL-266099",
"R-ALL-29418",
"R-ALL-5357557",
"R-ALL-5653875",
"R-ALL-5655491"
],
"reactomeM":[
"R-ALL-113527",
"R-ALL-1500595",
"R-ALL-1524074",
"R-ALL-1562549",
"R-ALL-266099",
"R-ALL-29418",
"R-ALL-5357557",
"R-ALL-5653875",
"R-ALL-5655491"
],
"sabiork.compound":"1279",
"sabiorkM":"1279",
"sbo":"SBO:0000247",
"seed.compound":[
"cpd00030",
"cpd20863"
],
"seedM":[
"M_cpd00030",
"M_cpd20863",
"cpd00030",
"cpd20863"
]
}
},
{
"id":"mobd[e]",
"name":"Molybdate",
"compartment":"e",
"charge":0,
"formula":"MoO4",
"annotation":{
"bigg.metabolite":"mobd",
"biggM":[
"M_mobd",
"mobd"
],
"chebi":[
"CHEBI:36264",
"25368",
"36264",
"6967"
],
"kegg.compound":"C06232",
"metacyc.compound":"CPD-3",
"metacycM":"CPD-3",
"metanetx.chemical":"MNXM726092",
"reactome":"R-ALL-947561",
"reactomeM":"R-ALL-947561",
"sabiork.compound":"8470",
"sabiorkM":"8470",
"sbo":"SBO:0000247",
"seed.compound":"cpd11574",
"seedM":[
"M_cpd11574",
"cpd11574"
]
}
},
{
"id":"n2[e]",
"name":"nitrogen",
"compartment":"e",
"charge":0,
"formula":"N2",
"annotation":{
"bigg.metabolite":"n2",
"biggM":[
"M_n2",
"n2"
],
"kegg.compound":"C00697",
"metanetx.chemical":"MNXM739758",
"sbo":"SBO:0000247"
}
},
{
"id":"na1[e]",
"name":"Sodium",
"compartment":"e",
"charge":0,
"formula":"Na",
"annotation":{
"bigg.metabolite":"na1",
"biggM":[
"M_na1",
"na1"
],
"chebi":[
"CHEBI:176598",
"CHEBI:29101",
"176598",
"26717",
"29101",
"49766",
"9175"
],
"hmdb":[
"HMDB0000588",
"HMDB00588"
],
"kegg.compound":"C01330",
"keggC":[
"C01330",
"M_C01330"
],
"metacyc.compound":"NA+",
"metacycM":"NA+",
"metanetx.chemical":"MNXM27",
"reactome":[
"R-ALL-2872443",
"R-ALL-2889072",
"R-ALL-2889083",
"R-ALL-2892454",
"R-ALL-425958",
"R-ALL-425971",
"R-ALL-425977",
"R-ALL-74113",
"R-ALL-83910"
],
"reactomeM":[
"R-ALL-2872443",
"R-ALL-2889072",
"R-ALL-2889083",
"R-ALL-2892454",
"R-ALL-425958",
"R-ALL-425971",
"R-ALL-425977",
"R-ALL-74113",
"R-ALL-83910"
],
"sabiork.compound":"22",
"sabiorkM":"22",
"sbo":"SBO:0000247",
"seed.compound":[
"cpd00971",
"cpd16174"
],
"seedM":[
"M_cpd00971",
"M_cpd16174",
"cpd00971",
"cpd16174"
]
}
},
{
"id":"nac[e]",
"name":"Nicotinate",
"compartment":"e",
"charge":0,
"formula":"C6H4NO2",
"annotation":{
"bigg.metabolite":[
"nac",
"nicnt"
],
"biggM":[
"M_nac",
"M_nicnt",
"nac",
"nicnt"
],
"chebi":[
"CHEBI:145116",
"CHEBI:15940",
"CHEBI:32544",
"145116",
"14650",
"15940",
"22851",
"25530",
"25538",
"32544",
"44319",
"7559"
],
"envipath":[
"650babc9-9d68-4b73-9332-11972ca26f7b/compound/ca85f0e1-e6b7-458b-8f88-d4ed6b580217",
"650babc9-9d68-4b73-9332-11972ca26f7b/compound/ed8ac75f-3a91-484c-9d21-d318ef0efef6"
],
"envipathM":[
"650babc9-9d68-4b73-9332-11972ca26f7b/compound/ca85f0e1-e6b7-458b-8f88-d4ed6b580217",
"650babc9-9d68-4b73-9332-11972ca26f7b/compound/ed8ac75f-3a91-484c-9d21-d318ef0efef6"
],
"hmdb":[
"HMDB0001488",
"HMDB01488"
],
"kegg.compound":"C00253",
"kegg.drug":"D00049",
"keggC":[
"C00253",
"M_C00253"
],
"keggD":[
"D00049",
"M_D00049"
],
"metacyc.compound":"NIACINE",
"metacycM":"NIACINE",
"metanetx.chemical":"MNXM274",
"reactome":[
"R-ALL-197230",
"R-ALL-444714"
],
"reactomeM":[
"R-ALL-197230",
"R-ALL-444714"
],
"sabiork.compound":"1994",
"sabiorkM":"1994",
"sbo":"SBO:0000247",
"seed.compound":"cpd00218",
"seedM":[
"M_cpd00218",
"cpd00218"
]
}
},
{
"id":"nh4[e]",
"name":"Ammonium",
"compartment":"e",
"charge":0,
"formula":"H4N",
"annotation":{
"bigg.metabolite":[
"nh3",
"nh4"
],
"biggM":[
"M_nh3",
"M_nh4",
"nh3",
"nh4"
],
"chebi":[
"CHEBI:135980",
"CHEBI:16134",
"CHEBI:28938",
"13405",
"13406",
"13407",
"135980",
"13771",
"16134",
"22533",
"22534",
"28938",
"44269",
"44284",
"44404",
"49783",
"7434",
"7435"
],
"envipath":[
"32de3cf4-e3e6-4168-956e-32fa5ddb0ce1/compound/41e4c903-407f-49f7-bf6b-0a94d39fa3a7",
"5882df9c-dae1-4d80-a40e-db4724271456/compound/27a89bdf-42f7-478f-91d8-e39881581096",
"650babc9-9d68-4b73-9332-11972ca26f7b/compound/96667bd9-aeae-4e8f-89d3-100d0396af05"
],
"envipathM":[
"32de3cf4-e3e6-4168-956e-32fa5ddb0ce1/compound/41e4c903-407f-49f7-bf6b-0a94d39fa3a7",
"5882df9c-dae1-4d80-a40e-db4724271456/compound/27a89bdf-42f7-478f-91d8-e39881581096",
"650babc9-9d68-4b73-9332-11972ca26f7b/compound/96667bd9-aeae-4e8f-89d3-100d0396af05"
],
"hmdb":[
"HMDB0000051",
"HMDB00051",
"HMDB0041827",
"HMDB41827"
],
"kegg.compound":"C01342",
"kegg.drug":[
"D02915",
"D02916"
],
"keggC":[
"C00014",
"C01342",
"M_C00014",
"M_C01342"
],
"keggD":[
"D02915",
"D02916",
"M_D02915",
"M_D02916"
],
"metacyc.compound":[
"AMMONIA",
"AMMONIUM"
],
"metacycM":[
"AMMONIA",
"AMMONIUM"
],
"metanetx.chemical":"MNXM729302",
"reactome":[
"R-ALL-113561",
"R-ALL-140912",
"R-ALL-2022135",
"R-ALL-29382",
"R-ALL-31633",
"R-ALL-389843",
"R-ALL-76230"
],
"reactomeM":[
"R-ALL-113561",
"R-ALL-140912",
"R-ALL-2022135",
"R-ALL-29382",
"R-ALL-31633",
"R-ALL-389843",
"R-ALL-76230"
],
"sabiork.compound":[
"1268",
"43"
],
"sabiorkM":[
"1268",
"43"
],
"sbo":"SBO:0000247",
"seed.compound":[
"cpd00013",
"cpd19013"
],
"seedM":[
"M_cpd00013",
"M_cpd19013",
"cpd00013",
"cpd19013"
]
}
},
{
"id":"ni2[e]",
"name":"nickel",
"compartment":"e",
"charge":0,
"formula":"Ni",
"annotation":{
"bigg.metabolite":"ni2",
"biggM":[
"M_ni2",
"ni2"
],
"chebi":[
"CHEBI:176617",
"CHEBI:49786",
"176617",
"25517",
"49785",
"49786"
],
"hmdb":[
"HMDB0002457",
"HMDB02457"
],
"kegg.compound":"C00291",
"keggC":[
"C19609",
"M_C19609"
],
"metacyc.compound":"NI+2",
"metacycM":"NI+2",
"metanetx.chemical":"MNXM731950",
"sbo":"SBO:0000247",
"seed.compound":"cpd00244",
"seedM":[
"M_cpd00244",
"cpd00244"
]
}
},
{
"id":"pac[e]",
"name":"Phenylacetic acid",
"compartment":"e",
"charge":0,
"formula":"C8H7O2",
"annotation":{
"bigg.metabolite":"pac",
"biggM":[
"M_pac",
"pac"
],
"chebi":[
"CHEBI:18401",
"CHEBI:30745",
"14779",
"18401",
"25975",
"25977",
"30745",
"44686",
"8085"
],
"envipath":[
"32de3cf4-e3e6-4168-956e-32fa5ddb0ce1/compound/8a23d752-7ee5-4ea4-860e-1aa373d9f960",
"650babc9-9d68-4b73-9332-11972ca26f7b/compound/11521328-dd32-4f4a-86ac-41b86da8aebe"
],
"envipathM":[
"32de3cf4-e3e6-4168-956e-32fa5ddb0ce1/compound/8a23d752-7ee5-4ea4-860e-1aa373d9f960",
"650babc9-9d68-4b73-9332-11972ca26f7b/compound/11521328-dd32-4f4a-86ac-41b86da8aebe"
],
"hmdb":[
"HMDB0000209",
"HMDB0001326",
"HMDB00209",
"HMDB01326"
],
"kegg.compound":"C07086",
"keggC":[
"C07086",
"M_C07086"
],
"metacyc.compound":"PHENYLACETATE",
"metacycM":"PHENYLACETATE",
"metanetx.chemical":"MNXM737265",
"sabiork.compound":"9203",
"sabiorkM":"9203",
"sbo":"SBO:0000247",
"seed.compound":"cpd19069",
"seedM":[
"M_cpd19069",
"cpd19069"
]
}
},
{
"id":"pi[e]",
"name":"Phosphate",
"compartment":"e",
"charge":0,
"formula":"HO4P",
"annotation":{
"bigg.metabolite":"pi",
"biggM":[
"M_pi",
"pi"
],
"chebi":[
"CHEBI:18367",
"CHEBI:26020",
"CHEBI:26078",
"CHEBI:35780",
"CHEBI:39745",
"CHEBI:43474",
"14791",
"18367",
"26020",
"26078",
"29137",
"29139",
"35780",
"39739",
"39745",
"43470",
"43474",
"45024",
"7793"
],
"envipath":[
"32de3cf4-e3e6-4168-956e-32fa5ddb0ce1/compound/c581b2ce-6238-45de-abc0-60ca8d47ed04",
"5882df9c-dae1-4d80-a40e-db4724271456/compound/84684967-eade-48d4-b25d-c4aede0a0836",
"5882df9c-dae1-4d80-a40e-db4724271456/compound/ad82c39b-2edb-4953-b971-79a2d2ea6e26",
"650babc9-9d68-4b73-9332-11972ca26f7b/compound/aac01fea-4223-49c1-8b12-cd50f11ebfc8",
"650babc9-9d68-4b73-9332-11972ca26f7b/compound/db5219ee-60cb-4370-b066-340c9faf069c"
],
"envipathM":[
"32de3cf4-e3e6-4168-956e-32fa5ddb0ce1/compound/c581b2ce-6238-45de-abc0-60ca8d47ed04",
"5882df9c-dae1-4d80-a40e-db4724271456/compound/84684967-eade-48d4-b25d-c4aede0a0836",
"5882df9c-dae1-4d80-a40e-db4724271456/compound/ad82c39b-2edb-4953-b971-79a2d2ea6e26",
"650babc9-9d68-4b73-9332-11972ca26f7b/compound/aac01fea-4223-49c1-8b12-cd50f11ebfc8",
"650babc9-9d68-4b73-9332-11972ca26f7b/compound/db5219ee-60cb-4370-b066-340c9faf069c"
],
"hmdb":[
"HMDB0000973",
"HMDB0001429",
"HMDB0002105",
"HMDB0002142",
"HMDB0005947",
"HMDB00973",
"HMDB01429",
"HMDB02105",
"HMDB02142",
"HMDB05947"
],
"kegg.compound":"C00009",
"kegg.drug":"D05467",
"keggC":[
"C00009",
"M_C00009"
],
"keggD":[
"D05467",
"M_D05467"
],
"metacyc.compound":[
"CPD-16459",
"CPD-20124",
"Isoprenoid-Derivatives",
"PHOSPHATE-GROUP",
"Pi"
],
"metacycM":[
"CPD-16459",
"CPD-20124",
"Isoprenoid-Derivatives",
"PHOSPHATE-GROUP",
"Pi"
],
"metanetx.chemical":"MNXM9",
"reactome":[
"R-ALL-109277",
"R-ALL-1132287",
"R-ALL-113548",
"R-ALL-113550",
"R-ALL-113551",
"R-ALL-114640",
"R-ALL-2255331",
"R-ALL-29372",
"R-ALL-5228339",
"R-ALL-947590"
],
"reactomeM":[
"R-ALL-109277",
"R-ALL-1132287",
"R-ALL-113548",
"R-ALL-113550",
"R-ALL-113551",
"R-ALL-114640",
"R-ALL-2255331",
"R-ALL-29372",
"R-ALL-5228339",
"R-ALL-947590"
],
"sabiork.compound":"36",
"sabiorkM":"36",
"sbo":"SBO:0000247",
"seed.compound":[
"cpd00009",
"cpd27787"
],
"seedM":[
"M_cpd00009",
"M_cpd27787",
"cpd00009",
"cpd27787"
]
}
},
{
"id":"pnto-R[e]",
"name":"(R)-Pantothenate",
"compartment":"e",
"charge":0,
"formula":"C9H16NO5",
"annotation":{
"bigg.metabolite":"pnto__R",
"biggM":[
"M_pnto__R",
"pnto-R",
"pnto__R"
],
"chebi":[
"CHEBI:29032",
"CHEBI:46905",
"11008",
"18700",
"18701",
"29032",
"44679",
"46905"
],
"hmdb":[
"HMDB0000210",
"HMDB00210",
"HMDB0062717",
"HMDB62717"
],
"kegg.compound":"C00864",
"kegg.drug":"D07413",
"keggC":[
"C00864",
"M_C00864"
],
"keggD":[
"D07413",
"M_D07413"
],
"metacyc.compound":"PANTOTHENATE",
"metacycM":"PANTOTHENATE",
"metanetx.chemical":"MNXM734864",
"sabiork.compound":"5286",
"sabiorkM":"5286",
"sbo":"SBO:0000247",
"seed.compound":"cpd00644",
"seedM":[
"M_cpd00644",
"cpd00644"
]
}
},
{
"id":"ppa[e]",
"name":"Propionate (n-C3:0)",
"compartment":"e",
"charge":0,
"formula":"C3H5O2",
"annotation":{
"bigg.metabolite":"ppa",
"biggM":[
"M_ppa",
"ppa"
],
"chebi":[
"CHEBI:17272",
"CHEBI:30768",
"14903",
"17272",
"26290",
"26304",
"30768",
"45227",
"8476"
],
"envipath":[
"32de3cf4-e3e6-4168-956e-32fa5ddb0ce1/compound/e468afc8-4cf8-4428-880f-7796c66cf9d9",
"4fd7f3e0-dd25-43ac-9453-dda3e52396e4/compound/4463fd7f-6a2a-40dc-be03-93172a99dd2e",
"650babc9-9d68-4b73-9332-11972ca26f7b/compound/476985fe-d2ed-4377-b7f6-a3f26551abdd"
],
"envipathM":[
"32de3cf4-e3e6-4168-956e-32fa5ddb0ce1/compound/e468afc8-4cf8-4428-880f-7796c66cf9d9",
"4fd7f3e0-dd25-43ac-9453-dda3e52396e4/compound/4463fd7f-6a2a-40dc-be03-93172a99dd2e",
"650babc9-9d68-4b73-9332-11972ca26f7b/compound/476985fe-d2ed-4377-b7f6-a3f26551abdd"
],
"hmdb":[
"HMDB0000237",
"HMDB00237"
],
"kegg.compound":"C00163",
"kegg.drug":"D02310",
"keggC":[
"C00163",
"M_C00163"
],
"keggD":[
"D02310",
"M_D02310"
],
"lipidmaps":"LMFA01010003",
"lipidmapsM":"LMFA01010003",
"metacyc.compound":"PROPIONATE",
"metacycM":"PROPIONATE",
"metanetx.chemical":"MNXM356",
"reactome":[
"R-ALL-429737",
"R-ALL-429754"
],
"reactomeM":[
"R-ALL-429737",
"R-ALL-429754"
],
"sabiork.compound":"1955",
"sabiorkM":"1955",
"sbo":"SBO:0000247",
"seed.compound":"cpd00141",
"seedM":[
"M_cpd00141",
"cpd00141"
],
"slm":[
"SLM:000001194",
"000001194"
]
}
},
{
"id":"pro-L[e]",
"name":"L-Proline",
"compartment":"e",
"charge":0,
"formula":"C5H9NO2",
"annotation":{
"bigg.metabolite":"pro__L",
"biggM":[
"M_pro__L",
"pro-L",
"pro__L"
],
"chebi":[
"CHEBI:17203",
"CHEBI:172951",
"CHEBI:26271",
"CHEBI:32862",
"CHEBI:32864",
"CHEBI:32871",
"CHEBI:32872",
"CHEBI:60039",
"13154",
"17203",
"172951",
"184637",
"21373",
"26271",
"32862",
"32864",
"32871",
"32872",
"42067",
"45040",
"45100",
"45159",
"58054",
"60039",
"6286"
],
"hmdb":[
"HMDB0000162",
"HMDB00162"
],
"kegg.compound":"C00148",
"kegg.drug":"D00035",
"keggC":[
"C00148",
"C16435",
"M_C00148",
"M_C16435"
],
"keggD":[
"D00035",
"M_D00035"
],
"metacyc.compound":"PRO",
"metacycM":"PRO",
"metanetx.chemical":"MNXM114",
"reactome":[
"R-ALL-113538",
"R-ALL-352033",
"R-ALL-379717"
],
"reactomeM":[
"R-ALL-113538",
"R-ALL-352033",
"R-ALL-379717"
],
"sabiork.compound":[
"25536",
"82"
],
"sabiorkM":[
"25536",
"82"
],
"sbo":"SBO:0000247",
"seed.compound":[
"cpd00129",
"cpd15140"
],
"seedM":[
"M_cpd00129",
"M_cpd15140",
"cpd00129",
"cpd15140"
]
}
},
{
"id":"pyr[e]",
"name":"Pyruvate",
"compartment":"e",
"charge":0,
"formula":"C3H3O3",
"annotation":{
"bigg.metabolite":"pyr",
"biggM":[
"M_pyr",
"pyr"
],
"chebi":[
"CHEBI:15361",
"CHEBI:177913",
"CHEBI:32816",
"14987",
"15361",
"177913",
"26462",
"26466",
"32816",
"45253",
"8685"
],
"envipath":[
"32de3cf4-e3e6-4168-956e-32fa5ddb0ce1/compound/dc01020e-8c7e-4087-9f56-cf8c962b7437",
"650babc9-9d68-4b73-9332-11972ca26f7b/compound/ccc99777-54dc-42d4-a97e-009b780d3905"
],
"envipathM":[
"32de3cf4-e3e6-4168-956e-32fa5ddb0ce1/compound/dc01020e-8c7e-4087-9f56-cf8c962b7437",
"650babc9-9d68-4b73-9332-11972ca26f7b/compound/ccc99777-54dc-42d4-a97e-009b780d3905"
],
"hmdb":[
"HMDB0000243",
"HMDB00243"
],
"kegg.compound":"C00022",
"keggC":[
"C00022",
"M_C00022"
],
"lipidmaps":"LMFA01060077",
"lipidmapsM":"LMFA01060077",
"metacyc.compound":"PYRUVATE",
"metacycM":"PYRUVATE",
"metanetx.chemical":"MNXM23",
"reactome":[
"R-ALL-113557",
"R-ALL-29398",
"R-ALL-389680",
"R-ALL-429750"
],
"reactomeM":[
"R-ALL-113557",
"R-ALL-29398",
"R-ALL-389680",
"R-ALL-429750"
],
"sabiork.compound":"33",
"sabiorkM":"33",
"sbo":"SBO:0000247",
"seed.compound":"cpd00020",
"seedM":[
"M_cpd00020",
"cpd00020"
]
}
},
{
"id":"ribflv[e]",
"name":"Riboflavin",
"compartment":"e",
"charge":0,
"formula":"C17H20N4O6",
"annotation":{
"bigg.metabolite":"ribflv",
"biggM":[
"M_ribflv",
"ribflv"
],
"chebi":[
"CHEBI:17015",
"CHEBI:57986",
"15044",
"17015",
"27299",
"45214",
"529204",
"57986",
"8843"
],
"hmdb":[
"HMDB0000244",
"HMDB00244"
],
"kegg.compound":"C00255",
"kegg.drug":"D00050",
"keggC":[
"C00255",
"M_C00255"
],
"keggD":[
"D00050",
"M_D00050"
],
"metacyc.compound":"RIBOFLAVIN",
"metacycM":"RIBOFLAVIN",
"metanetx.chemical":"MNXM270",
"reactome":[
"R-ALL-196931",
"R-ALL-3165253"
],
"reactomeM":[
"R-ALL-196931",
"R-ALL-3165253"
],
"sabiork.compound":"1996",
"sabiorkM":"1996",
"sbo":"SBO:0000247",
"seed.compound":"cpd00220",
"seedM":[
"M_cpd00220",
"cpd00220"
]
}
},
{
"id":"so4[e]",
"name":"Sulfate",
"compartment":"e",
"charge":0,
"formula":"O4S",
"annotation":{
"bigg.metabolite":"so4",
"biggM":[
"M_so4",
"so4"
],
"chebi":[
"CHEBI:16189",
"CHEBI:26836",
"CHEBI:45696",
"15135",
"16189",
"26836",
"29199",
"45687",
"45693",
"45696",
"9335"
],
"envipath":"650babc9-9d68-4b73-9332-11972ca26f7b/compound/cf4fcd19-f2cb-4d92-aa67-323762e3b269",
"envipathM":"650babc9-9d68-4b73-9332-11972ca26f7b/compound/cf4fcd19-f2cb-4d92-aa67-323762e3b269",
"hmdb":[
"HMDB0001448",
"HMDB01448"
],
"kegg.compound":"C00059",
"kegg.drug":"D05963",
"keggC":[
"C00059",
"M_C00059"
],
"keggD":[
"D05963",
"M_D05963"
],
"metacyc.compound":[
"HSO4",
"SULFATE"
],
"metacycM":[
"HSO4",
"SULFATE"
],
"metanetx.chemical":"MNXM58",
"reactome":[
"R-ALL-1606845",
"R-ALL-1609649",
"R-ALL-1614584",
"R-ALL-174375",
"R-ALL-427648"
],
"reactomeM":[
"R-ALL-1606845",
"R-ALL-1609649",
"R-ALL-1614584",
"R-ALL-174375",
"R-ALL-427648"
],
"sabiork.compound":"1759",
"sabiorkM":"1759",
"sbo":"SBO:0000247",
"seed.compound":[
"cpd00048",
"cpd29301"
],
"seedM":[
"M_cpd00048",
"M_cpd29301",
"cpd00048",
"cpd29301"
]
}
},
{
"id":"so3[e]",
"name":"Sulfite",
"compartment":"e",
"charge":0,
"formula":"SO3",
"annotation":{
"bigg.metabolite":"so3",
"biggM":[
"M_so3",
"so3"
],
"chebi":[
"CHEBI:17137",
"CHEBI:17359",
"CHEBI:48854",
"13367",
"15139",
"17137",
"17359",
"26837",
"45548",
"48854",
"5598",
"9344"
],
"envipath":[
"32de3cf4-e3e6-4168-956e-32fa5ddb0ce1/compound/2bf998e0-031f-4353-bbd0-d9c0af36460e",
"4fd7f3e0-dd25-43ac-9453-dda3e52396e4/compound/0382072e-fc0c-41a7-be8d-fce140ecf836"
],
"envipathM":[
"32de3cf4-e3e6-4168-956e-32fa5ddb0ce1/compound/2bf998e0-031f-4353-bbd0-d9c0af36460e",
"4fd7f3e0-dd25-43ac-9453-dda3e52396e4/compound/0382072e-fc0c-41a7-be8d-fce140ecf836"
],
"hmdb":[
"HMDB0000240",
"HMDB0001033",
"HMDB0003008",
"HMDB00240",
"HMDB0034829",
"HMDB01033",
"HMDB03008",
"HMDB34829"
],
"kegg.compound":"C00094",
"keggC":[
"C00094",
"C11481",
"M_C00094",
"M_C11481"
],
"metacyc.compound":[
"H2SO3",
"HSO3",
"SO3"
],
"metacycM":[
"H2SO3",
"HSO3",
"SO3"
],
"metanetx.chemical":"MNXM726339",
"reactome":[
"R-ALL-1614538",
"R-ALL-936689"
],
"reactomeM":[
"R-ALL-1614538",
"R-ALL-936689"
],
"sabiork.compound":"3059",
"sabiorkM":"3059",
"sbo":"SBO:0000247",
"seed.compound":"cpd00081",
"seedM":[
"M_cpd00081",
"cpd00081"
]
}
},
{
"id":"thm[e]",
"name":"Thiamin",
"compartment":"e",
"charge":0,
"formula":"C12H17N4OS",
"annotation":{
"bigg.metabolite":"thm",
"biggM":[
"M_thm",
"thm"
],
"chebi":[
"CHEBI:18385",
"CHEBI:49107",
"15227",
"18385",
"26941",
"46393",
"49107",
"9530"
],
"envipath":"32de3cf4-e3e6-4168-956e-32fa5ddb0ce1/compound/d00080d5-971d-4e5f-973a-226a589d76df",
"envipathM":"32de3cf4-e3e6-4168-956e-32fa5ddb0ce1/compound/d00080d5-971d-4e5f-973a-226a589d76df",
"hmdb":[
"HMDB0000235",
"HMDB00235"
],
"kegg.compound":"C00378",
"keggC":[
"C00378",
"M_C00378"
],
"metacyc.compound":"THIAMINE",
"metacycM":"THIAMINE",
"metanetx.chemical":"MNXM730135",
"reactome":[
"R-ALL-196934",
"R-ALL-199622"
],
"reactomeM":[
"R-ALL-196934",
"R-ALL-199622"
],
"sbo":"SBO:0000247",
"seed.compound":"cpd00305",
"seedM":[
"M_cpd00305",
"cpd00305"
]
}
},
{
"id":"trp-L[e]",
"name":"L-Tryptophan",
"compartment":"e",
"charge":0,
"formula":"C11H12N2O2",
"annotation":{
"bigg.metabolite":"trp__L",
"biggM":[
"M_trp__L",
"trp-L",
"trp__L"
],
"chebi":[
"CHEBI:16828",
"CHEBI:27897",
"CHEBI:32702",
"CHEBI:32704",
"CHEBI:32727",
"CHEBI:32728",
"CHEBI:57912",
"CHEBI:64554",
"13178",
"16828",
"184633",
"21407",
"27163",
"27897",
"32702",
"32704",
"32727",
"32728",
"45988",
"46086",
"46125",
"46225",
"57912",
"6310",
"64554",
"9769"
],
"hmdb":[
"HMDB0000929",
"HMDB0030396",
"HMDB00929",
"HMDB30396"
],
"kegg.compound":"C00078",
"kegg.drug":"D00020",
"keggC":[
"C00078",
"C00806",
"M_C00078",
"M_C00806"
],
"keggD":[
"D00020",
"M_D00020"
],
"metacyc.compound":"TRP",
"metacycM":"TRP",
"metanetx.chemical":"MNXM741553",
"reactome":[
"R-ALL-29500",
"R-ALL-352006",
"R-ALL-379709"
],
"reactomeM":[
"R-ALL-29500",
"R-ALL-352006",
"R-ALL-379709"
],
"sabiork.compound":[
"2164",
"85"
],
"sabiorkM":[
"2164",
"85"
],
"sbo":"SBO:0000247",
"seed.compound":[
"cpd00065",
"cpd19007"
],
"seedM":[
"M_cpd00065",
"M_cpd19007",
"cpd00065",
"cpd19007"
]
}
},
{
"id":"unknown-cbl1deg[e]",
"name":"unknown degradation product of cbl1 for adocbl-HBI synthesis",
"compartment":"e",
"charge":0,
"formula":"C14H16N2O6P1",
"notes":{
"metKEGGID":"Unassigned"
},
"annotation":{
"sbo":"SBO:0000247"
}
},
{
"id":"unknown-rbfdeg[e]",
"name":"unknown-riboflavin-degradation-product",
"compartment":"e",
"charge":0,
"formula":"C10H14N2O5",
"notes":{
"metKEGGID":"Unassigned"
},
"annotation":{
"sbo":"SBO:0000247"
}
},
{
"id":"urea[e]",
"name":"Urea",
"compartment":"e",
"charge":0,
"formula":"CH4N2O",
"annotation":{
"bigg.metabolite":"urea",
"biggM":[
"M_urea",
"urea"
],
"chebi":[
"CHEBI:134711",
"CHEBI:16199",
"CHEBI:32285",
"CHEBI:48376",
"134711",
"15292",
"16199",
"27218",
"32285",
"46379",
"48376",
"9888"
],
"envipath":[
"32de3cf4-e3e6-4168-956e-32fa5ddb0ce1/compound/e1054e0b-a299-4b89-b470-455c007d2bc6",
"5882df9c-dae1-4d80-a40e-db4724271456/compound/a4a8116a-0fc4-4ad8-b192-1387a253bac6",
"650babc9-9d68-4b73-9332-11972ca26f7b/compound/f410026a-1678-4d69-b6ac-505c7b9fe316"
],
"envipathM":[
"32de3cf4-e3e6-4168-956e-32fa5ddb0ce1/compound/e1054e0b-a299-4b89-b470-455c007d2bc6",
"5882df9c-dae1-4d80-a40e-db4724271456/compound/a4a8116a-0fc4-4ad8-b192-1387a253bac6",
"650babc9-9d68-4b73-9332-11972ca26f7b/compound/f410026a-1678-4d69-b6ac-505c7b9fe316"
],
"hmdb":[
"HMDB0000294",
"HMDB00294"
],
"kegg.compound":"C00086",
"kegg.drug":[
"D00023",
"D01749",
"D10496"
],
"keggC":[
"C00086",
"M_C00086"
],
"keggD":[
"D00023",
"D01749",
"D10496",
"M_D00023",
"M_D01749",
"M_D10496"
],
"metacyc.compound":"UREA",
"metacycM":"UREA",
"metanetx.chemical":"MNXM117",
"reactome":[
"R-ALL-29514",
"R-ALL-374061",
"R-ALL-432019"
],
"reactomeM":[
"R-ALL-29514",
"R-ALL-374061",
"R-ALL-432019"
],
"sabiork.compound":"1798",
"sabiorkM":"1798",
"sbo":"SBO:0000247",
"seed.compound":"cpd00073",
"seedM":[
"M_cpd00073",
"cpd00073"
]
}
},
{
"id":"val-L[e]",
"name":"L-Valine",
"compartment":"e",
"charge":0,
"formula":"C5H11NO2",
"annotation":{
"bigg.metabolite":"val__L",
"biggM":[
"M_val__L",
"val-L",
"val__L"
],
"chebi":[
"CHEBI:16414",
"CHEBI:176648",
"CHEBI:27266",
"CHEBI:32851",
"CHEBI:32852",
"CHEBI:32859",
"CHEBI:32860",
"CHEBI:57762",
"CHEBI:87977",
"13186",
"16414",
"176648",
"21417",
"27266",
"32851",
"32852",
"32859",
"32860",
"46282",
"46376",
"46418",
"46484",
"57762",
"6321",
"87977"
],
"envipath":[
"32de3cf4-e3e6-4168-956e-32fa5ddb0ce1/compound/b2ec1d47-f20f-4b19-9b15-ac1a3c2159c5",
"650babc9-9d68-4b73-9332-11972ca26f7b/compound/65a4c231-5232-4f08-93e2-007eb0537f0e"
],
"envipathM":[
"32de3cf4-e3e6-4168-956e-32fa5ddb0ce1/compound/b2ec1d47-f20f-4b19-9b15-ac1a3c2159c5",
"650babc9-9d68-4b73-9332-11972ca26f7b/compound/65a4c231-5232-4f08-93e2-007eb0537f0e"
],
"hmdb":[
"HMDB0000883",
"HMDB0034366",
"HMDB00883",
"HMDB34366"
],
"kegg.compound":"C00183",
"kegg.drug":"D00039",
"keggC":[
"C00183",
"C16436",
"M_C00183",
"M_C16436"
],
"keggD":[
"D00039",
"M_D00039"
],
"lipidmaps":"LMFA01100046",
"lipidmapsM":"LMFA01100046",
"metacyc.compound":"VAL",
"metacycM":"VAL",
"metanetx.chemical":"MNXM199",
"reactome":[
"R-ALL-113540",
"R-ALL-29702",
"R-ALL-351992"
],
"reactomeM":[
"R-ALL-113540",
"R-ALL-29702",
"R-ALL-351992"
],
"sabiork.compound":[
"23113",
"68"
],
"sabiorkM":[
"23113",
"68"
],
"sbo":"SBO:0000247",
"seed.compound":[
"cpd00156",
"cpd15141"
],
"seedM":[
"M_cpd00156",
"M_cpd15141",
"cpd00156",
"cpd15141"
]
}
},
{
"id":"zn2[e]",
"name":"Zinc",
"compartment":"e",
"charge":0,
"formula":"Zn",
"annotation":{
"bigg.metabolite":[
"HC02172",
"zn2"
],
"biggM":[
"HC02172",
"M_HC02172",
"M_zn2",
"zn2"
],
"chebi":[
"CHEBI:176618",
"CHEBI:29105",
"10113",
"176618",
"27368",
"29105",
"49972",
"49982"
],
"hmdb":[
"HMDB0001303",
"HMDB0015532",
"HMDB01303",
"HMDB15532"
],
"kegg.compound":"C00038",
"keggC":[
"C00038",
"M_C00038"
],
"metacyc.compound":"ZN+2",
"metacycM":"ZN+2",
"metanetx.chemical":"MNXM729215",
"reactome":[
"R-ALL-109265",
"R-ALL-1562550",
"R-ALL-158417",
"R-ALL-190019",
"R-ALL-200493",
"R-ALL-216667",
"R-ALL-216785",
"R-ALL-29426",
"R-ALL-3777117",
"R-ALL-435350",
"R-ALL-437093",
"R-ALL-442320",
"R-ALL-5211336",
"R-ALL-5228397",
"R-ALL-5228942",
"R-ALL-5668571",
"R-ALL-880067",
"R-ALL-975815"
],
"reactomeM":[
"R-ALL-109265",
"R-ALL-1562550",
"R-ALL-158417",
"R-ALL-190019",
"R-ALL-200493",
"R-ALL-216667",
"R-ALL-216785",
"R-ALL-29426",
"R-ALL-3777117",
"R-ALL-435350",
"R-ALL-437093",
"R-ALL-442320",
"R-ALL-5211336",
"R-ALL-5228397",
"R-ALL-5228942",
"R-ALL-5668571",
"R-ALL-880067",
"R-ALL-975815"
],
"sabiork.compound":"1281",
"sabiorkM":"1281",
"sbo":"SBO:0000247",
"seed.compound":"cpd00034",
"seedM":[
"M_cpd00034",
"cpd00034"
]
}
},
{
"id":"no3[e]",
"name":"Nitrate",
"compartment":"e",
"charge":0,
"formula":"NO3",
"annotation":{
"bigg.metabolite":"no3",
"biggM":[
"M_no3",
"no3"
],
"chebi":[
"CHEBI:17632",
"14654",
"17632",
"44487",
"71263"
],
"envipath":"32de3cf4-e3e6-4168-956e-32fa5ddb0ce1/compound/706be27f-b4cf-4022-b2ef-04cec5197ca5",
"envipathM":"32de3cf4-e3e6-4168-956e-32fa5ddb0ce1/compound/706be27f-b4cf-4022-b2ef-04cec5197ca5",
"hmdb":[
"HMDB0001853",
"HMDB0002878",
"HMDB01853",
"HMDB02878"
],
"kegg.compound":"C00244",
"metacyc.compound":"NITRATE",
"metacycM":"NITRATE",
"metanetx.chemical":"MNXM732398",
"reactome":[
"R-ALL-432031",
"R-ALL-432045"
],
"reactomeM":[
"R-ALL-432031",
"R-ALL-432045"
],
"sbo":"SBO:0000247",
"seed.compound":"cpd00209",
"seedM":[
"M_cpd00209",
"cpd00209"
]
}
},
{
"id":"no2[e]",
"name":"Nitrite",
"compartment":"e",
"charge":0,
"formula":"NO2",
"annotation":{
"bigg.metabolite":"no2",
"biggM":[
"M_no2",
"no2"
],
"chebi":[
"CHEBI:16301",
"CHEBI:25567",
"14658",
"16301",
"25567",
"44396",
"7585"
],
"envipath":"32de3cf4-e3e6-4168-956e-32fa5ddb0ce1/compound/84af9b8c-5f58-4093-85cb-964ba8ed40b7",
"envipathM":"32de3cf4-e3e6-4168-956e-32fa5ddb0ce1/compound/84af9b8c-5f58-4093-85cb-964ba8ed40b7",
"hmdb":[
"HMDB0002786",
"HMDB02786"
],
"kegg.compound":"C00088",
"keggC":[
"C00088",
"M_C00088"
],
"metacyc.compound":"NITRITE",
"metacycM":"NITRITE",
"metanetx.chemical":"MNXM107",
"reactome":[
"R-ALL-1222379",
"R-ALL-3697842"
],
"reactomeM":[
"R-ALL-1222379",
"R-ALL-3697842"
],
"sabiork.compound":"3058",
"sabiorkM":"3058",
"sbo":"SBO:0000247",
"seed.compound":"cpd00075",
"seedM":[
"M_cpd00075",
"cpd00075"
]
}
},
{
"id":"gmp[c]",
"name":"GMP",
"compartment":"c",
"charge":0,
"formula":"C10H12N5O8P",
"annotation":{
"bigg.metabolite":"gmp",
"biggM":[
"M_gmp",
"gmp"
],
"chebi":[
"CHEBI:17345",
"CHEBI:58115",
"13341",
"14381",
"17345",
"24449",
"24450",
"40119",
"42647",
"42831",
"42887",
"42979",
"47450",
"5228",
"58115"
],
"hmdb":[
"HMDB0001397",
"HMDB01397"
],
"kegg.compound":"C00144",
"keggC":[
"C00144",
"M_C00144"
],
"metacyc.compound":"GMP",
"metacycM":"GMP",
"metanetx.chemical":"MNXM1101285",
"reactome":[
"R-ALL-113578",
"R-ALL-113579",
"R-ALL-29626",
"R-ALL-3221703",
"R-ALL-744239"
],
"reactomeM":[
"R-ALL-113578",
"R-ALL-113579",
"R-ALL-29626",
"R-ALL-3221703",
"R-ALL-744239"
],
"sabiork.compound":"1309",
"sabiorkM":"1309",
"sbo":"SBO:0000247",
"seed.compound":"cpd00126",
"seedM":[
"M_cpd00126",
"cpd00126"
]
}
},
{
"id":"34hpp[c]",
"name":"3-(4-Hydroxyphenyl)pyruvate",
"compartment":"c",
"charge":0,
"formula":"C9H7O4",
"annotation":{
"bigg.metabolite":"34hpp",
"biggM":[
"34hpp",
"M_34hpp"
],
"chebi":[
"CHEBI:15999",
"CHEBI:36242",
"11725",
"11727",
"12016",
"1431",
"15999",
"20425",
"20426",
"36242",
"42422",
"594665"
],
"envipath":"32de3cf4-e3e6-4168-956e-32fa5ddb0ce1/compound/f2e806ef-76ea-4ddf-bf89-db7737caa79b",
"envipathM":"32de3cf4-e3e6-4168-956e-32fa5ddb0ce1/compound/f2e806ef-76ea-4ddf-bf89-db7737caa79b",
"hmdb":[
"HMDB0000707",
"HMDB00707"
],
"kegg.compound":"C01179",
"keggC":[
"C01179",
"M_C01179"
],
"metacyc.compound":"P-HYDROXY-PHENYLPYRUVATE",
"metacycM":"P-HYDROXY-PHENYLPYRUVATE",
"metanetx.chemical":"MNXM153",
"reactome":"R-ALL-31365",
"reactomeM":"R-ALL-31365",
"sabiork.compound":"5423",
"sabiorkM":"5423",
"sbo":"SBO:0000247",
"seed.compound":"cpd00868",
"seedM":[
"M_cpd00868",
"cpd00868"
]
}
},
{
"id":"4r5au[c]",
"name":"4-(1-D-Ribitylamino)-5-aminouracil",
"compartment":"c",
"charge":0,
"formula":"C9H16N4O6",
"annotation":{
"bigg.metabolite":"4r5au",
"biggM":[
"4r5au",
"M_4r5au"
],
"chebi":[
"CHEBI:15934",
"11929",
"15934",
"1761",
"20283",
"52403",
"57573"
],
"hmdb":[
"HMDB0011106",
"HMDB11106"
],
"kegg.compound":"C04732",
"keggC":[
"C04732",
"M_C04732"
],
"metacyc.compound":"AMINO-RIBOSYLAMINO-1H-3H-PYR-DIONE",
"metacycM":"AMINO-RIBOSYLAMINO-1H-3H-PYR-DIONE",
"metanetx.chemical":"MNXM737103",
"sabiork.compound":"7525",
"sabiorkM":"7525",
"sbo":"SBO:0000247",
"seed.compound":"cpd02882",
"seedM":[
"M_cpd02882",
"cpd02882"
]
}
},
{
"id":"ddhrb[c]",
"name":"7,8-didemethyl-8-hydroxy-5-deazariboflavin",
"compartment":"c",
"charge":0,
"formula":"C16H17N3O7",
"annotation":{
"bigg.metabolite":"ddhrb",
"biggM":[
"M_ddhrb",
"ddhrb"
],
"kegg.compound":"C19154",
"metanetx.chemical":"MNXM732222",
"sbo":"SBO:0000247"
}
},
{
"id":"oxa[c]",
"name":"Oxalate",
"compartment":"c",
"charge":0,
"formula":"C2O4",
"annotation":{
"bigg.metabolite":"oxa",
"biggM":[
"M_oxa",
"oxa"
],
"chebi":[
"CHEBI:132952",
"CHEBI:16995",
"CHEBI:30623",
"CHEBI:46904",
"132952",
"14702",
"16995",
"25729",
"25730",
"30623",
"44583",
"44820",
"46904",
"7811"
],
"envipath":[
"32de3cf4-e3e6-4168-956e-32fa5ddb0ce1/compound/09f794f3-250c-406d-9481-e8bd691395c0",
"4fd7f3e0-dd25-43ac-9453-dda3e52396e4/compound/96c40666-898b-4e97-bdfe-43dc9d76caed",
"5882df9c-dae1-4d80-a40e-db4724271456/compound/c85291d2-bb9f-4f78-b6d0-c543bc53b2dc",
"650babc9-9d68-4b73-9332-11972ca26f7b/compound/33fed278-dbd7-421a-aac0-6c9da2f52882"
],
"envipathM":[
"32de3cf4-e3e6-4168-956e-32fa5ddb0ce1/compound/09f794f3-250c-406d-9481-e8bd691395c0",
"4fd7f3e0-dd25-43ac-9453-dda3e52396e4/compound/96c40666-898b-4e97-bdfe-43dc9d76caed",
"5882df9c-dae1-4d80-a40e-db4724271456/compound/c85291d2-bb9f-4f78-b6d0-c543bc53b2dc",
"650babc9-9d68-4b73-9332-11972ca26f7b/compound/33fed278-dbd7-421a-aac0-6c9da2f52882"
],
"hmdb":[
"HMDB0002329",
"HMDB02329"
],
"kegg.compound":"C00209",
"keggC":[
"C00209",
"M_C00209"
],
"metacyc.compound":"OXALATE",
"metacycM":"OXALATE",
"metanetx.chemical":"MNXM291",
"reactome":"R-ALL-389819",
"reactomeM":"R-ALL-389819",
"sabiork.compound":"1975",
"sabiorkM":"1975",
"sbo":"SBO:0000247",
"seed.compound":"cpd00180",
"seedM":[
"M_cpd00180",
"cpd00180"
]
}
},
{
"id":"eppg[c]",
"name":"Enolpyruvyl-diphospho-5-guanosine",
"compartment":"c",
"charge":0,
"formula":"C13H14N5O13P2",
"notes":{
"metKEGGID":"Unassigned"
},
"annotation":{
"sbo":"SBO:0000247"
}
},
{
"id":"f420-0[c]",
"name":"coenzyme ferredoxin 420-0",
"compartment":"c",
"charge":0,
"formula":"C19H20N3O12P",
"annotation":{
"bigg.metabolite":"f420_0",
"biggM":[
"M_f420_0",
"f420_0"
],
"chebi":[
"CHEBI:59907",
"59907"
],
"kegg.compound":"C19153",
"metacyc.compound":"CPD-10333",
"metacycM":"CPD-10333",
"metanetx.chemical":"MNXM1106054",
"sbo":"SBO:0000247",
"seed.compound":"cpd20413",
"seedM":[
"M_cpd20413",
"cpd20413"
]
}
},
{
"id":"f420-1[c]",
"name":"coenzyme ferredoxin 420-1",
"compartment":"c",
"charge":0,
"formula":"C24H26N4O15P",
"annotation":{
"bigg.metabolite":"f420_1",
"biggM":[
"M_f420_1",
"f420_1"
],
"kegg.compound":"C19152",
"metanetx.chemical":"MNXM732474",
"sbo":"SBO:0000247"
}
},
{
"id":"dscl[c]",
"name":"dihydrosirohydrochlorin (precorrin 2)",
"compartment":"c",
"charge":0,
"formula":"C42H41N4O16",
"annotation":{
"bigg.metabolite":"dscl",
"biggM":[
"M_dscl",
"dscl"
],
"kegg.compound":"C02463",
"keggC":[
"C02463",
"M_C02463"
],
"metanetx.chemical":"MNXM739346",
"sbo":"SBO:0000247"
}
},
{
"id":"ni2[c]",
"name":"nickel",
"compartment":"c",
"charge":0,
"formula":"Ni",
"annotation":{
"bigg.metabolite":"ni2",
"biggM":[
"M_ni2",
"ni2"
],
"chebi":[
"CHEBI:176617",
"CHEBI:49786",
"176617",
"25517",
"49785",
"49786"
],
"hmdb":[
"HMDB0002457",
"HMDB02457"
],
"kegg.compound":"C00291",
"keggC":[
"C19609",
"M_C19609"
],
"metacyc.compound":"NI+2",
"metacycM":"NI+2",
"metanetx.chemical":"MNXM731950",
"sbo":"SBO:0000247",
"seed.compound":"cpd00244",
"seedM":[
"M_cpd00244",
"cpd00244"
]
}
},
{
"id":"f430p1[c]",
"name":"coenzyme 430 precursor 1",
"compartment":"c",
"charge":0,
"formula":"C42H43N6NiO14",
"notes":{
"metKEGGID":"Unassigned"
},
"annotation":{
"bigg.metabolite":"f430p1",
"biggM":[
"M_f430p1",
"f430p1"
],
"metanetx.chemical":"MNXM7194",
"sbo":"SBO:0000247",
"seed.compound":"cpd15873",
"seedM":[
"M_cpd15873",
"cpd15873"
]
}
},
{
"id":"f430p2[c]",
"name":"coenzyme F430 precursor 2",
"compartment":"c",
"charge":0,
"formula":"C42H45N6NiO14",
"notes":{
"metKEGGID":"Unassigned"
},
"annotation":{
"bigg.metabolite":"f430p2",
"biggM":[
"M_f430p2",
"f430p2"
],
"metanetx.chemical":"MNXM7195",
"sbo":"SBO:0000247",
"seed.compound":"cpd15874",
"seedM":[
"M_cpd15874",
"cpd15874"
]
}
},
{
"id":"f430p3[c]",
"name":"coenzyme f430 precursor 3",
"compartment":"c",
"charge":0,
"formula":"C42H47N6NiO14",
"notes":{
"metKEGGID":"Unassigned"
},
"annotation":{
"bigg.metabolite":"f430p3",
"biggM":[
"M_f430p3",
"f430p3"
],
"metanetx.chemical":"MNXM7196",
"sbo":"SBO:0000247",
"seed.compound":"cpd15875",
"seedM":[
"M_cpd15875",
"cpd15875"
]
}
},
{
"id":"sf430a[c]",
"name":"15,17-seco-F430-17-acid",
"compartment":"c",
"charge":0,
"formula":"C42H47N6NiO14",
"notes":{
"metKEGGID":"Unassigned"
},
"annotation":{
"bigg.metabolite":"sf430a",
"biggM":[
"M_sf430a",
"sf430a"
],
"metanetx.chemical":"MNXM6645",
"sbo":"SBO:0000247",
"seed.compound":"cpd15905",
"seedM":[
"M_cpd15905",
"cpd15905"
]
}
},
{
"id":"for[c]",
"name":"Formate",
"compartment":"c",
"charge":0,
"formula":"CH1O2",
"annotation":{
"bigg.metabolite":"for",
"biggM":[
"M_for",
"for"
],
"chebi":[
"CHEBI:15740",
"CHEBI:30751",
"14276",
"15740",
"24081",
"24082",
"30751",
"42460",
"5145"
],
"envipath":[
"32de3cf4-e3e6-4168-956e-32fa5ddb0ce1/compound/09c1ad08-016e-4477-8840-b97a031eae23",
"4fd7f3e0-dd25-43ac-9453-dda3e52396e4/compound/bf16ab32-cb3c-4427-a65a-089ab754823e",
"5882df9c-dae1-4d80-a40e-db4724271456/compound/34fe3cd9-9b0b-46b0-a1c5-8a66509f1919",
"650babc9-9d68-4b73-9332-11972ca26f7b/compound/1d077cf2-3f9f-4163-aa49-0fca1b2b3ab3",
"650babc9-9d68-4b73-9332-11972ca26f7b/compound/9a9d20ae-b6ec-40a9-93ca-1de20597b1ed"
],
"envipathM":[
"32de3cf4-e3e6-4168-956e-32fa5ddb0ce1/compound/09c1ad08-016e-4477-8840-b97a031eae23",
"4fd7f3e0-dd25-43ac-9453-dda3e52396e4/compound/bf16ab32-cb3c-4427-a65a-089ab754823e",
"5882df9c-dae1-4d80-a40e-db4724271456/compound/34fe3cd9-9b0b-46b0-a1c5-8a66509f1919",
"650babc9-9d68-4b73-9332-11972ca26f7b/compound/1d077cf2-3f9f-4163-aa49-0fca1b2b3ab3",
"650babc9-9d68-4b73-9332-11972ca26f7b/compound/9a9d20ae-b6ec-40a9-93ca-1de20597b1ed"
],
"hmdb":[
"HMDB0000142",
"HMDB00142"
],
"kegg.compound":"C00058",
"keggC":[
"C00058",
"M_C00058"
],
"metacyc.compound":[
"CARBOXYL-GROUP",
"CPD1G-1532",
"CPD1G-1533",
"CPD1G-1534",
"CPD1G-1535",
"FORMATE"
],
"metacycM":[
"CARBOXYL-GROUP",
"CPD1G-1532",
"CPD1G-1533",
"CPD1G-1534",
"CPD1G-1535",
"FORMATE"
],
"metanetx.chemical":"MNXM39",
"reactome":[
"R-ALL-29460",
"R-ALL-389585",
"R-ALL-444084"
],
"reactomeM":[
"R-ALL-29460",
"R-ALL-389585",
"R-ALL-444084"
],
"sabiork.compound":"1285",
"sabiorkM":"1285",
"sbo":"SBO:0000247",
"seed.compound":[
"cpd00047",
"cpd22511"
],
"seedM":[
"M_cpd00047",
"M_cpd22511",
"cpd00047",
"cpd22511"
]
}
},
{
"id":"ahdt[c]",
"name":"2-Amino-4-hydroxy-6-(erythro-1,2,3-trihydroxypropyl)dihydropteridine triphosphate",
"compartment":"c",
"charge":0,
"formula":"C9H12N5O13P3",
"annotation":{
"bigg.metabolite":"ahdt",
"biggM":[
"M_ahdt",
"ahdt"
],
"chebi":[
"CHEBI:18372",
"CHEBI:58462",
"1002",
"11509",
"12201",
"18372",
"19455",
"20684",
"28069",
"58462"
],
"hmdb":[
"HMDB0000980",
"HMDB0001144",
"HMDB0012181",
"HMDB00980",
"HMDB01144",
"HMDB12181"
],
"kegg.compound":"C04895",
"keggC":[
"C04895",
"M_C04895"
],
"metacyc.compound":"DIHYDRONEOPTERIN-P3",
"metacycM":"DIHYDRONEOPTERIN-P3",
"metanetx.chemical":"MNXM397",
"reactome":"R-ALL-1474124",
"reactomeM":"R-ALL-1474124",
"sabiork.compound":[
"25345",
"7657"
],
"sabiorkM":[
"25345",
"7657"
],
"sbo":"SBO:0000247",
"seed.compound":"cpd02978",
"seedM":[
"M_cpd02978",
"cpd02978"
]
}
},
{
"id":"dhnpt[c]",
"name":"Dihydroneopterin",
"compartment":"c",
"charge":0,
"formula":"C9H13N5O4",
"annotation":{
"bigg.metabolite":"dhnpt",
"biggM":[
"M_dhnpt",
"dhnpt"
],
"hmdb":[
"HMDB0002275",
"HMDB02275"
],
"kegg.compound":"C04874",
"metacyc.compound":"7-8-Dihydroneopterins",
"metacycM":"7-8-Dihydroneopterins",
"metanetx.chemical":"MNXM730300",
"sbo":"SBO:0000247"
}
},
{
"id":"4abz[c]",
"name":"4-Aminobenzoate",
"compartment":"c",
"charge":0,
"formula":"C7H6NO2",
"annotation":{
"bigg.metabolite":"4abz",
"biggM":[
"4abz",
"M_4abz"
],
"chebi":[
"CHEBI:17836",
"CHEBI:30753",
"113372",
"11959",
"1783",
"17836",
"20314",
"20315",
"30753",
"44778"
],
"envipath":"32de3cf4-e3e6-4168-956e-32fa5ddb0ce1/compound/a5ad09dc-a75c-4ad4-8917-a62ebefdc941",
"envipathM":"32de3cf4-e3e6-4168-956e-32fa5ddb0ce1/compound/a5ad09dc-a75c-4ad4-8917-a62ebefdc941",
"hmdb":[
"HMDB0001392",
"HMDB01392"
],
"kegg.compound":"C00568",
"kegg.drug":"D02456",
"keggC":[
"C00568",
"M_C00568"
],
"keggD":[
"D02456",
"M_D02456"
],
"metacyc.compound":"P-AMINO-BENZOATE",
"metacycM":"P-AMINO-BENZOATE",
"metanetx.chemical":"MNXM421",
"reactome":"R-ALL-174970",
"reactomeM":"R-ALL-174970",
"sabiork.compound":"2099",
"sabiorkM":"2099",
"sbo":"SBO:0000247",
"seed.compound":"cpd00443",
"seedM":[
"M_cpd00443",
"cpd00443"
]
}
},
{
"id":"6hmhptpp[c]",
"name":"6-hydroxymethyl-dihydropterin pyrophosphate",
"compartment":"c",
"charge":0,
"formula":"C7H8N5O8P2",
"annotation":{
"bigg.metabolite":[
"2ahhmd",
"6hmhptpp"
],
"biggM":[
"2ahhmd",
"6hmhptpp",
"M_2ahhmd",
"M_6hmhptpp"
],
"chebi":[
"CHEBI:15998",
"CHEBI:57602",
"CHEBI:72950",
"CHEBI:73083",
"1011",
"11512",
"11517",
"15998",
"19465",
"57602",
"72950",
"73083"
],
"kegg.compound":"C04807",
"keggC":[
"C04807",
"M_C04807"
],
"metacyc.compound":"DIHYDROPTERIN-CH2OH-PP",
"metacycM":"DIHYDROPTERIN-CH2OH-PP",
"metanetx.chemical":"MNXM727068",
"sabiork.compound":"1834",
"sabiorkM":"1834",
"sbo":"SBO:0000247",
"seed.compound":"cpd02920",
"seedM":[
"M_cpd02920",
"cpd02920"
]
}
},
{
"id":"dhpt[c]",
"name":"Dihydropteroate",
"compartment":"c",
"charge":0,
"formula":"C14H13N6O3",
"annotation":{
"bigg.metabolite":"dhpt",
"biggM":[
"M_dhpt",
"dhpt"
],
"chebi":[
"CHEBI:17839",
"CHEBI:4581",
"14160",
"17839",
"23762",
"4581"
],
"hmdb":[
"HMDB0001412",
"HMDB01412"
],
"kegg.compound":"C00921",
"keggC":[
"C00921",
"M_C00921"
],
"metacyc.compound":"7-8-DIHYDROPTEROATE",
"metacycM":"7-8-DIHYDROPTEROATE",
"metanetx.chemical":"MNXM722728",
"sabiork.compound":"5318",
"sabiorkM":"5318",
"sbo":"SBO:0000247",
"seed.compound":[
"cpd00683",
"cpd28673",
"cpd28675"
],
"seedM":[
"M_cpd00683",
"M_cpd28673",
"M_cpd28675",
"cpd00683",
"cpd28673",
"cpd28675"
]
}
},
{
"id":"dhf[c]",
"name":"7,8-Dihydrofolate",
"compartment":"c",
"charge":0,
"formula":"C19H19N7O6",
"annotation":{
"bigg.metabolite":"dhf",
"biggM":[
"M_dhf",
"dhf"
],
"chebi":[
"CHEBI:15633",
"CHEBI:57451",
"12245",
"14150",
"15633",
"20768",
"42000",
"4564",
"57451"
],
"hmdb":[
"HMDB0001056",
"HMDB01056"
],
"kegg.compound":"C00415",
"keggC":[
"C00415",
"M_C00415"
],
"metacyc.compound":"DIHYDROFOLATE",
"metacycM":"DIHYDROFOLATE",
"metanetx.chemical":"MNXM281",
"reactome":"R-ALL-73604",
"reactomeM":"R-ALL-73604",
"sabiork.compound":"1336",
"sabiorkM":"1336",
"sbo":"SBO:0000247",
"seed.compound":"cpd00330",
"seedM":[
"M_cpd00330",
"cpd00330"
]
}
},
{
"id":"fol[c]",
"name":"Folate",
"compartment":"c",
"charge":0,
"formula":"C19H17N7O6",
"annotation":{
"bigg.metabolite":"fol",
"biggM":[
"M_fol",
"fol"
],
"chebi":[
"CHEBI:27470",
"CHEBI:62501",
"24075",
"27470",
"42610",
"5140",
"569217",
"62501"
],
"hmdb":[
"HMDB0000121",
"HMDB00121"
],
"kegg.compound":"C00504",
"kegg.drug":"D00070",
"keggC":[
"C00504",
"M_C00504"
],
"keggD":[
"D00070",
"M_D00070"
],
"metacyc.compound":"CPD-12826",
"metacycM":"CPD-12826",
"metanetx.chemical":"MNXM617",
"reactome":[
"R-ALL-197965",
"R-ALL-200716"
],
"reactomeM":[
"R-ALL-197965",
"R-ALL-200716"
],
"sabiork.compound":"2063",
"sabiorkM":"2063",
"sbo":"SBO:0000247",
"seed.compound":"cpd00393",
"seedM":[
"M_cpd00393",
"cpd00393"
]
}
},
{
"id":"gam6p[c]",
"name":"D-Glucosamine 6-phosphate",
"compartment":"c",
"charge":0,
"formula":"C6H13NO8P",
"annotation":{
"bigg.metabolite":"gam6p",
"biggM":[
"M_gam6p",
"gam6p"
],
"chebi":[
"CHEBI:15873",
"CHEBI:47987",
"CHEBI:58725",
"CHEBI:75989",
"12317",
"15873",
"4164",
"42901",
"47987",
"58725",
"75989"
],
"hmdb":[
"HMDB0001254",
"HMDB01254"
],
"kegg.compound":"C00352",
"keggC":[
"C00352",
"M_C00352"
],
"metacyc.compound":[
"CPD-13469",
"D-GLUCOSAMINE-6-P"
],
"metacycM":[
"CPD-13469",
"D-GLUCOSAMINE-6-P"
],
"metanetx.chemical":"MNXM1104065",
"reactome":"R-ALL-449701",
"reactomeM":"R-ALL-449701",
"sabiork.compound":[
"1372",
"25299"
],
"sabiorkM":[
"1372",
"25299"
],
"sbo":"SBO:0000247",
"seed.compound":[
"cpd00288",
"cpd23898"
],
"seedM":[
"M_cpd00288",
"M_cpd23898",
"cpd00288",
"cpd23898"
]
}
},
{
"id":"prpp[c]",
"name":"5-Phospho-alpha-D-ribose 1-diphosphate",
"compartment":"c",
"charge":0,
"formula":"C5H8O14P3",
"annotation":{
"bigg.metabolite":"prpp",
"biggM":[
"M_prpp",
"prpp"
],
"chebi":[
"CHEBI:17111",
"CHEBI:58017",
"12159",
"12160",
"17111",
"20625",
"2121",
"45139",
"58017"
],
"hmdb":[
"HMDB0000280",
"HMDB00280"
],
"kegg.compound":"C00119",
"keggC":[
"C00119",
"M_C00119"
],
"metacyc.compound":"PRPP",
"metacycM":"PRPP",
"metanetx.chemical":"MNXM1104453",
"reactome":"R-ALL-73566",
"reactomeM":"R-ALL-73566",
"sabiork.compound":"1305",
"sabiorkM":"1305",
"sbo":"SBO:0000247",
"seed.compound":"cpd00103",
"seedM":[
"M_cpd00103",
"cpd00103"
]
}
},
{
"id":"pram[c]",
"name":"5-Phospho-beta-D-ribosylamine",
"compartment":"c",
"charge":0,
"formula":"C5H11NO7P",
"annotation":{
"bigg.metabolite":"pram",
"biggM":[
"M_pram",
"pram"
],
"chebi":[
"CHEBI:37737",
"CHEBI:58681",
"12161",
"133922",
"20626",
"2123",
"37737",
"42834",
"58681"
],
"hmdb":[
"HMDB0001128",
"HMDB0002347",
"HMDB01128",
"HMDB02347"
],
"kegg.compound":"C03090",
"keggC":[
"C03090",
"M_C03090"
],
"metacyc.compound":"5-P-BETA-D-RIBOSYL-AMINE",
"metacycM":"5-P-BETA-D-RIBOSYL-AMINE",
"metanetx.chemical":"MNXM1104549",
"sabiork.compound":"1884",
"sabiorkM":"1884",
"sbo":"SBO:0000247",
"seed.compound":"cpd01982",
"seedM":[
"M_cpd01982",
"cpd01982"
]
}
},
{
"id":"4abut[c]",
"name":"4-Aminobutanoate",
"compartment":"c",
"charge":0,
"formula":"C4H9NO2",
"annotation":{
"bigg.metabolite":"4abut",
"biggM":[
"4abut",
"M_4abut"
],
"chebi":[
"CHEBI:16865",
"CHEBI:30566",
"CHEBI:59888",
"11961",
"16865",
"1786",
"193777",
"20317",
"20318",
"30566",
"40483",
"59888"
],
"envipath":"32de3cf4-e3e6-4168-956e-32fa5ddb0ce1/compound/e90ecce1-b9b5-49f9-85d9-b83421426cbb",
"envipathM":"32de3cf4-e3e6-4168-956e-32fa5ddb0ce1/compound/e90ecce1-b9b5-49f9-85d9-b83421426cbb",
"hmdb":[
"HMDB0000112",
"HMDB00112"
],
"kegg.compound":"C00334",
"kegg.drug":"D00058",
"keggC":[
"C00334",
"M_C00334"
],
"keggD":[
"D00058",
"M_D00058"
],
"lipidmaps":"LMFA01100039",
"lipidmapsM":"LMFA01100039",
"metacyc.compound":"4-AMINO-BUTYRATE",
"metacycM":"4-AMINO-BUTYRATE",
"metanetx.chemical":"MNXM192",
"reactome":[
"R-ALL-352003",
"R-ALL-352011",
"R-ALL-428571",
"R-ALL-916850",
"R-ALL-936479"
],
"reactomeM":[
"R-ALL-352003",
"R-ALL-352011",
"R-ALL-428571",
"R-ALL-916850",
"R-ALL-936479"
],
"sabiork.compound":"2021",
"sabiorkM":"2021",
"sbo":"SBO:0000247",
"seed.compound":"cpd00281",
"seedM":[
"M_cpd00281",
"cpd00281"
]
}
},
{
"id":"sucsal[c]",
"name":"Succinic semialdehyde",
"compartment":"c",
"charge":0,
"formula":"C4H5O3",
"annotation":{
"bigg.metabolite":"sucsal",
"biggM":[
"M_sucsal",
"sucsal"
],
"chebi":[
"CHEBI:16265",
"CHEBI:26805",
"CHEBI:57706",
"15126",
"16265",
"26804",
"26805",
"57706",
"9305"
],
"envipath":[
"32de3cf4-e3e6-4168-956e-32fa5ddb0ce1/compound/909890c9-4671-45f3-803c-40412ae31e43",
"4fd7f3e0-dd25-43ac-9453-dda3e52396e4/compound/ca9b64a3-b0a1-4bec-8397-c86bf0d44409"
],
"envipathM":[
"32de3cf4-e3e6-4168-956e-32fa5ddb0ce1/compound/909890c9-4671-45f3-803c-40412ae31e43",
"4fd7f3e0-dd25-43ac-9453-dda3e52396e4/compound/ca9b64a3-b0a1-4bec-8397-c86bf0d44409"
],
"hmdb":[
"HMDB0001259",
"HMDB01259"
],
"kegg.compound":"C00232",
"keggC":[
"C00232",
"M_C00232"
],
"lipidmaps":"LMFA06000118",
"lipidmapsM":"LMFA06000118",
"metacyc.compound":"SUCC-S-ALD",
"metacycM":"SUCC-S-ALD",
"metanetx.chemical":"MNXM172",
"reactome":"R-ALL-880046",
"reactomeM":"R-ALL-880046",
"sabiork.compound":"1984",
"sabiorkM":"1984",
"sbo":"SBO:0000247",
"seed.compound":"cpd00199",
"seedM":[
"M_cpd00199",
"cpd00199"
]
}
},
{
"id":"f420-2h2[c]",
"name":"coenzyme ferredoxin 420-2 (reduced)",
"compartment":"c",
"charge":0,
"formula":"C29H34O18N5P1",
"annotation":{
"kegg.compound":"C01080",
"sbo":"SBO:0000247"
}
},
{
"id":"trnagln[c]",
"name":"tRNA(Gln)",
"compartment":"c",
"charge":0,
"formula":"R",
"annotation":{
"bigg.metabolite":"trnagln",
"biggM":[
"M_trnagln",
"trnagln"
],
"chebi":[
"CHEBI:29168",
"10679",
"15174",
"29168"
],
"kegg.compound":"C01640",
"keggC":[
"C01640",
"M_C01640"
],
"metacyc.compound":"GLN-tRNAs",
"metacycM":"GLN-tRNAs",
"metanetx.chemical":"MNXM71",
"sabiork.compound":"3836",
"sabiorkM":"3836",
"sbo":"SBO:0000247",
"seed.compound":[
"cpd11911",
"cpd27100"
],
"seedM":[
"M_cpd11911",
"M_cpd27100",
"cpd11911",
"cpd27100"
]
}
},
{
"id":"glutrna(gln)[c]",
"name":"L-glutaminyl-tRNA(gln)",
"compartment":"c",
"charge":0,
"formula":"C5H7NO3R",
"annotation":{
"kegg.compound":"C06112",
"sbo":"SBO:0000247"
}
},
{
"id":"glntrna[c]",
"name":"L-Glutaminyl-tRNA",
"compartment":"c",
"charge":0,
"formula":"C5H9N2O2R",
"annotation":{
"bigg.metabolite":"glntrna",
"biggM":[
"M_glntrna",
"glntrna"
],
"kegg.compound":"C02282",
"metanetx.chemical":"MNXM741205",
"rheaG":"9681",
"sbo":"SBO:0000247"
}
},
{
"id":"trnaglu[c]",
"name":"tRNA (Glu)",
"compartment":"c",
"charge":0,
"formula":"R",
"annotation":{
"bigg.metabolite":"trnaglu",
"biggM":[
"M_trnaglu",
"trnaglu"
],
"chebi":[
"CHEBI:29175",
"10680",
"15175",
"29175"
],
"kegg.compound":"C01641",
"keggC":[
"C01641",
"M_C01641"
],
"metacyc.compound":"GLT-tRNAs",
"metacycM":"GLT-tRNAs",
"metanetx.chemical":"MNXM90886",
"sabiork.compound":"3835",
"sabiorkM":"3835",
"sbo":"SBO:0000247",
"seed.compound":"cpd11912",
"seedM":[
"M_cpd11912",
"cpd11912"
]
}
},
{
"id":"glutrna[c]",
"name":"L-Glutamyl-tRNA(Glu)",
"compartment":"c",
"charge":0,
"formula":"C5H7NO3R",
"annotation":{
"bigg.metabolite":"glutrna",
"biggM":[
"M_glutrna",
"glutrna"
],
"kegg.compound":"C02987",
"metanetx.chemical":"MNXM731032",
"rheaG":"9680",
"sbo":"SBO:0000247"
}
},
{
"id":"dnad[c]",
"name":"Deamino-NAD+",
"compartment":"c",
"charge":0,
"formula":"C21H24N6O15P2",
"annotation":{
"bigg.metabolite":"dnad",
"biggM":[
"M_dnad",
"dnad"
],
"chebi":[
"CHEBI:14105",
"CHEBI:18304",
"CHEBI:58437",
"14103",
"14104",
"14105",
"18304",
"23567",
"4340",
"58437"
],
"hmdb":[
"HMDB0001179",
"HMDB01179"
],
"kegg.compound":"C00857",
"keggC":[
"C00857",
"M_C00857"
],
"metacyc.compound":"DEAMIDO-NAD",
"metacycM":"DEAMIDO-NAD",
"metanetx.chemical":"MNXM1103300",
"reactome":[
"R-ALL-197256",
"R-ALL-200499"
],
"reactomeM":[
"R-ALL-197256",
"R-ALL-200499"
],
"sabiork.compound":"1349",
"sabiorkM":"1349",
"sbo":"SBO:0000247",
"seed.compound":"cpd00638",
"seedM":[
"M_cpd00638",
"cpd00638"
]
}
},
{
"id":"xmp[c]",
"name":"Xanthosine 5'-phosphate",
"compartment":"c",
"charge":0,
"formula":"C10H11N4O9P",
"annotation":{
"bigg.metabolite":"xmp",
"biggM":[
"M_xmp",
"xmp"
],
"chebi":[
"CHEBI:15652",
"CHEBI:57464",
"10067",
"10938",
"15324",
"15652",
"27328",
"57464"
],
"hmdb":[
"HMDB0001554",
"HMDB01554"
],
"kegg.compound":"C00655",
"keggC":[
"C00655",
"M_C00655"
],
"metacyc.compound":"XANTHOSINE-5-PHOSPHATE",
"metacycM":"XANTHOSINE-5-PHOSPHATE",
"metanetx.chemical":"MNXM1104385",
"reactome":"R-ALL-111584",
"reactomeM":"R-ALL-111584",
"sabiork.compound":"1686",
"sabiorkM":"1686",
"sbo":"SBO:0000247",
"seed.compound":"cpd00497",
"seedM":[
"M_cpd00497",
"cpd00497"
]
}
},
{
"id":"gthox[c]",
"name":"Oxidized-glutathione",
"compartment":"c",
"charge":0,
"formula":"  C20H32N6O12S2",
"annotation":{
"bigg.metabolite":"gthox",
"biggM":[
"M_gthox",
"gthox"
],
"chebi":[
"CHEBI:17858",
"CHEBI:58297",
"14328",
"14720",
"17858",
"24336",
"42832",
"58297",
"7840"
],
"kegg.compound":"C00127",
"kegg.drug":"D00031",
"keggC":[
"C00127",
"M_C00127"
],
"keggD":[
"D00031",
"M_D00031"
],
"metacyc.compound":"OXIDIZED-GLUTATHIONE",
"metacycM":"OXIDIZED-GLUTATHIONE",
"metanetx.chemical":"MNXM729383",
"reactome":[
"R-ALL-111745",
"R-ALL-1655882",
"R-ALL-3341331"
],
"reactomeM":[
"R-ALL-111745",
"R-ALL-1655882",
"R-ALL-3341331"
],
"sabiork.compound":"1939",
"sabiorkM":"1939",
"sbo":"SBO:0000247",
"seed.compound":"cpd00111",
"seedM":[
"M_cpd00111",
"cpd00111"
]
}
},
{
"id":"gthrd[c]",
"name":"Reduced-glutathione",
"compartment":"c",
"charge":0,
"formula":"  C10H17N3O6S",
"annotation":{
"bigg.metabolite":"gthrd",
"biggM":[
"M_gthrd",
"gthrd"
],
"chebi":[
"CHEBI:16856",
"CHEBI:57925",
"12402",
"14327",
"16856",
"24334",
"42873",
"43049",
"5437",
"57925"
],
"hmdb":[
"HMDB0000125",
"HMDB0001463",
"HMDB0006960",
"HMDB00125",
"HMDB01463",
"HMDB06960"
],
"kegg.compound":"C00051",
"kegg.drug":"D00014",
"keggC":[
"C00051",
"M_C00051"
],
"keggD":[
"D00014",
"M_D00014"
],
"metacyc.compound":[
"GLUTATHIONE",
"GSH-Group"
],
"metacycM":[
"GLUTATHIONE",
"GSH-Group"
],
"metanetx.chemical":"MNXM490899",
"reactome":[
"R-ALL-1247892",
"R-ALL-1500783",
"R-ALL-158543",
"R-ALL-1655887",
"R-ALL-2239524",
"R-ALL-29450"
],
"reactomeM":[
"R-ALL-1247892",
"R-ALL-1500783",
"R-ALL-158543",
"R-ALL-1655887",
"R-ALL-2239524",
"R-ALL-29450"
],
"sabiork.compound":"1926",
"sabiorkM":"1926",
"sbo":"SBO:0000247",
"seed.compound":"cpd00042",
"seedM":[
"M_cpd00042",
"cpd00042"
]
}
},
{
"id":"cgly[c]",
"name":"Cys-Gly",
"compartment":"c",
"charge":0,
"formula":"C5H10N2O3S",
"annotation":{
"bigg.metabolite":"cgly",
"biggM":[
"M_cgly",
"cgly"
],
"chebi":[
"CHEBI:4047",
"CHEBI:61694",
"4047",
"61694"
],
"hmdb":[
"HMDB0000078",
"HMDB00078",
"HMDB0028775",
"HMDB28775"
],
"kegg.compound":"C01419",
"keggC":[
"C01419",
"M_C01419"
],
"metacyc.compound":"CYS-GLY",
"metacycM":"CYS-GLY",
"metanetx.chemical":"MNXM683",
"reactome":[
"R-ALL-1247904",
"R-ALL-1247934"
],
"reactomeM":[
"R-ALL-1247904",
"R-ALL-1247934"
],
"sabiork.compound":"2282",
"sabiorkM":"2282",
"sbo":"SBO:0000247",
"seed.compound":"cpd01017",
"seedM":[
"M_cpd01017",
"cpd01017"
]
}
},
{
"id":"3php[c]",
"name":"3-Phosphohydroxypyruvate",
"compartment":"c",
"charge":0,
"formula":"C3H2O7P",
"annotation":{
"bigg.metabolite":"3php",
"biggM":[
"3php",
"M_3php"
],
"chebi":[
"CHEBI:18110",
"CHEBI:30933",
"11883",
"11884",
"1661",
"18110",
"20191",
"20192",
"30933"
],
"hmdb":[
"HMDB0001024",
"HMDB0060175",
"HMDB01024",
"HMDB60175"
],
"kegg.compound":"C03232",
"keggC":[
"C03232",
"M_C03232"
],
"metacyc.compound":"3-P-HYDROXYPYRUVATE",
"metacycM":"3-P-HYDROXYPYRUVATE",
"metanetx.chemical":"MNXM541",
"reactome":"R-ALL-977329",
"reactomeM":"R-ALL-977329",
"sabiork.compound":"2712",
"sabiorkM":"2712",
"sbo":"SBO:0000247",
"seed.compound":"cpd02069",
"seedM":[
"M_cpd02069",
"cpd02069"
]
}
},
{
"id":"trnaser[c]",
"name":"tRNA(Ser)",
"compartment":"c",
"charge":0,
"formula":"R",
"annotation":{
"bigg.metabolite":"trnaser",
"biggM":[
"M_trnaser",
"trnaser"
],
"chebi":[
"CHEBI:29179",
"10689",
"15186",
"29179"
],
"kegg.compound":"C01650",
"keggC":[
"C01650",
"M_C01650"
],
"metacyc.compound":"SER-tRNAs",
"metacycM":"SER-tRNAs",
"metanetx.chemical":"MNXM91028",
"sabiork.compound":"3848",
"sabiorkM":"3848",
"sbo":"SBO:0000247",
"seed.compound":[
"cpd11921",
"cpd28152"
],
"seedM":[
"M_cpd11921",
"M_cpd28152",
"cpd11921",
"cpd28152"
]
}
},
{
"id":"sertrna[c]",
"name":"L-Seryl-tRNA(Ser)",
"compartment":"c",
"charge":0,
"formula":"C3H6NO2R",
"annotation":{
"bigg.metabolite":"sertrna",
"biggM":[
"M_sertrna",
"sertrna"
],
"kegg.compound":"C02553",
"metanetx.chemical":"MNXM741350",
"sbo":"SBO:0000247"
}
},
{
"id":"trnagly[c]",
"name":"tRNA(Gly)",
"compartment":"c",
"charge":0,
"formula":"R",
"annotation":{
"bigg.metabolite":"trnagly",
"biggM":[
"M_trnagly",
"trnagly"
],
"chebi":[
"CHEBI:29176",
"10681",
"15177",
"29176"
],
"kegg.compound":"C01642",
"keggC":[
"C01642",
"M_C01642"
],
"metacyc.compound":"GLY-tRNAs",
"metacycM":"GLY-tRNAs",
"metanetx.chemical":"MNXM90340",
"sbo":"SBO:0000247",
"seed.compound":[
"cpd11913",
"cpd27116"
],
"seedM":[
"M_cpd11913",
"M_cpd27116",
"cpd11913",
"cpd27116"
]
}
},
{
"id":"glytrna[c]",
"name":"Glycyl-tRNA(Gly)",
"compartment":"c",
"charge":0,
"formula":"C2H4NOR",
"annotation":{
"bigg.metabolite":"glytrna",
"biggM":[
"M_glytrna",
"glytrna"
],
"kegg.compound":"C02412",
"metanetx.chemical":"MNXM741182",
"rheaG":"9683",
"sbo":"SBO:0000247"
}
},
{
"id":"glx[c]",
"name":"Glyoxylate",
"compartment":"c",
"charge":0,
"formula":"C2H1O3",
"annotation":{
"bigg.metabolite":"glx",
"biggM":[
"M_glx",
"glx"
],
"chebi":[
"CHEBI:16891",
"CHEBI:36655",
"14368",
"16891",
"24420",
"24421",
"35977",
"36655",
"42767",
"5509"
],
"envipath":[
"32de3cf4-e3e6-4168-956e-32fa5ddb0ce1/compound/cdffdb1a-3322-4cc1-9171-d857bfaa198a",
"4fd7f3e0-dd25-43ac-9453-dda3e52396e4/compound/aecbda66-6e98-4c11-aeaf-6a072f4f963c",
"5882df9c-dae1-4d80-a40e-db4724271456/compound/9dc0aa3b-447a-4b5d-8157-501b036f9626",
"650babc9-9d68-4b73-9332-11972ca26f7b/compound/43b74f4f-bc8a-4b8b-b587-c97d8e9eed48"
],
"envipathM":[
"32de3cf4-e3e6-4168-956e-32fa5ddb0ce1/compound/cdffdb1a-3322-4cc1-9171-d857bfaa198a",
"4fd7f3e0-dd25-43ac-9453-dda3e52396e4/compound/aecbda66-6e98-4c11-aeaf-6a072f4f963c",
"5882df9c-dae1-4d80-a40e-db4724271456/compound/9dc0aa3b-447a-4b5d-8157-501b036f9626",
"650babc9-9d68-4b73-9332-11972ca26f7b/compound/43b74f4f-bc8a-4b8b-b587-c97d8e9eed48"
],
"hmdb":[
"HMDB0000119",
"HMDB00119"
],
"kegg.compound":"C00048",
"keggC":[
"C00048",
"M_C00048"
],
"metacyc.compound":"GLYOX",
"metacycM":"GLYOX",
"metanetx.chemical":"MNXM69",
"reactome":[
"R-ALL-389678",
"R-ALL-904849"
],
"reactomeM":[
"R-ALL-389678",
"R-ALL-904849"
],
"sabiork.compound":"1838",
"sabiorkM":"1838",
"sbo":"SBO:0000247",
"seed.compound":"cpd00040",
"seedM":[
"M_cpd00040",
"cpd00040"
]
}
},
{
"id":"hpyr[c]",
"name":"Hydroxypyruvate",
"compartment":"c",
"charge":0,
"formula":"C3H3O4",
"annotation":{
"bigg.metabolite":"hpyr",
"biggM":[
"M_hpyr",
"hpyr"
],
"chebi":[
"CHEBI:17180",
"CHEBI:30841",
"11837",
"14425",
"17180",
"20082",
"20083",
"30841",
"39999",
"5813"
],
"envipath":[
"4fd7f3e0-dd25-43ac-9453-dda3e52396e4/compound/15496999-93c3-48e0-a69c-8e2ca0503508",
"650babc9-9d68-4b73-9332-11972ca26f7b/compound/7db40782-1f6e-447d-aaf1-b17c4f9bd437"
],
"envipathM":[
"4fd7f3e0-dd25-43ac-9453-dda3e52396e4/compound/15496999-93c3-48e0-a69c-8e2ca0503508",
"650babc9-9d68-4b73-9332-11972ca26f7b/compound/7db40782-1f6e-447d-aaf1-b17c4f9bd437"
],
"hmdb":[
"HMDB0001352",
"HMDB01352"
],
"kegg.compound":"C00168",
"keggC":[
"C00168",
"M_C00168"
],
"metacyc.compound":"OH-PYR",
"metacycM":"OH-PYR",
"metanetx.chemical":"MNXM392",
"sabiork.compound":"1959",
"sabiorkM":"1959",
"sbo":"SBO:0000247",
"seed.compound":"cpd00145",
"seedM":[
"M_cpd00145",
"cpd00145"
]
}
},
{
"id":"fdp[c]",
"name":"D-Fructose 1,6-bisphosphate",
"compartment":"c",
"charge":0,
"formula":"C6H10O12P2",
"annotation":{
"bigg.metabolite":"fdp",
"biggM":[
"M_fdp",
"fdp"
],
"chebi":[
"CHEBI:28013",
"CHEBI:32966",
"CHEBI:37736",
"CHEBI:49299",
"10374",
"22767",
"28013",
"32966",
"37736",
"41014",
"42553",
"49299"
],
"kegg.compound":"C00354",
"keggC":[
"C00354",
"C05378",
"M_C00354",
"M_C05378"
],
"metacyc.compound":"FRUCTOSE-16-DIPHOSPHATE",
"metacycM":"FRUCTOSE-16-DIPHOSPHATE",
"metanetx.chemical":"MNXM1106095",
"reactome":"R-ALL-30014",
"reactomeM":"R-ALL-30014",
"sabiork.compound":[
"1465",
"20960",
"26"
],
"sabiorkM":[
"1465",
"20960",
"26"
],
"sbo":"SBO:0000247",
"seed.compound":[
"cpd00290",
"cpd19036"
],
"seedM":[
"M_cpd00290",
"M_cpd19036",
"cpd00290",
"cpd19036"
]
}
},
{
"id":"13dpg[c]",
"name":"3-Phospho-D-glyceroyl phosphate",
"compartment":"c",
"charge":0,
"formula":"C3H4O10P2",
"annotation":{
"bigg.metabolite":"13dpg",
"biggM":[
"13dpg",
"M_13dpg"
],
"chebi":[
"CHEBI:16001",
"CHEBI:57604",
"11881",
"16001",
"1658",
"20189",
"57604"
],
"kegg.compound":"C00236",
"keggC":[
"C00236",
"M_C00236"
],
"metacyc.compound":"DPG",
"metacycM":"DPG",
"metanetx.chemical":"MNXM1108073",
"reactome":"R-ALL-29800",
"reactomeM":"R-ALL-29800",
"sabiork.compound":"21215",
"sabiorkM":"21215",
"sbo":"SBO:0000247",
"seed.compound":"cpd00203",
"seedM":[
"M_cpd00203",
"cpd00203"
]
}
},
{
"id":"2pg[c]",
"name":"D-Glycerate 2-phosphate",
"compartment":"c",
"charge":0,
"formula":"C3H4O7P",
"annotation":{
"bigg.metabolite":"2pg",
"biggM":[
"2pg",
"M_2pg"
],
"chebi":[
"CHEBI:17835",
"CHEBI:24344",
"CHEBI:58289",
"CHEBI:88350",
"11651",
"1267",
"12986",
"17835",
"21028",
"24344",
"39868",
"58289",
"88350"
],
"hmdb":[
"HMDB0000362",
"HMDB0003391",
"HMDB00362",
"HMDB0062707",
"HMDB03391",
"HMDB62707"
],
"kegg.compound":"C00631",
"keggC":[
"C00631",
"M_C00631"
],
"metacyc.compound":"2-PG",
"metacycM":"2-PG",
"metanetx.chemical":"MNXM275",
"reactome":"R-ALL-30485",
"reactomeM":"R-ALL-30485",
"sabiork.compound":[
"30192",
"31"
],
"sabiorkM":[
"30192",
"31"
],
"sbo":"SBO:0000247",
"seed.compound":"cpd00482",
"seedM":[
"M_cpd00482",
"cpd00482"
]
}
},
{
"id":"ru5p-D[c]",
"name":"D-Ribulose 5-phosphate",
"compartment":"c",
"charge":0,
"formula":"C5H9O8P",
"annotation":{
"bigg.metabolite":"ru5p__D",
"biggM":[
"M_ru5p__D",
"ru5p__D"
],
"chebi":[
"CHEBI:17363",
"CHEBI:37455",
"CHEBI:58121",
"13018",
"13040",
"17363",
"21088",
"26572",
"37455",
"40192",
"4243",
"58121"
],
"hmdb":[
"HMDB0000618",
"HMDB0002033",
"HMDB0002694",
"HMDB00618",
"HMDB02033",
"HMDB02694"
],
"kegg.compound":"C00199",
"keggC":[
"C00199",
"M_C00199"
],
"metacyc.compound":"RIBULOSE-5P",
"metacycM":"RIBULOSE-5P",
"metanetx.chemical":"MNXM145",
"reactome":"R-ALL-29732",
"reactomeM":"R-ALL-29732",
"sabiork.compound":[
"1313",
"22814"
],
"sabiorkM":[
"1313",
"22814"
],
"sbo":"SBO:0000247",
"seed.compound":"cpd00171",
"seedM":[
"M_cpd00171",
"cpd00171"
]
}
},
{
"id":"prbatp[c]",
"name":"1-(5-Phosphoribosyl)-ATP",
"compartment":"c",
"charge":0,
"formula":"C15H19N5O20P4",
"annotation":{
"bigg.metabolite":"prbatp",
"biggM":[
"M_prbatp",
"prbatp"
],
"hmdb":[
"HMDB0003665",
"HMDB03665"
],
"kegg.compound":"C02739",
"metanetx.chemical":"MNXM728132",
"sbo":"SBO:0000247"
}
},
{
"id":"prbamp[c]",
"name":"1-(5-Phosphoribosyl)-AMP",
"compartment":"c",
"charge":0,
"formula":"C15H19N5O14P2",
"annotation":{
"bigg.metabolite":"prbamp",
"biggM":[
"M_prbamp",
"prbamp"
],
"kegg.compound":"C02741",
"metanetx.chemical":"MNXM729421",
"sbo":"SBO:0000247"
}
},
{
"id":"prfp[c]",
"name":"1-(5-Phosphoribosyl)-5-[(5-phosphoribosylamino)methylideneamino]imidazole-4-carboxamide",
"compartment":"c",
"charge":0,
"formula":"C15H21N5O15P2",
"annotation":{
"bigg.metabolite":"prfp",
"biggM":[
"M_prfp",
"prfp"
],
"chebi":[
"CHEBI:18302",
"CHEBI:58435",
"11194",
"18302",
"2020",
"20528",
"58435",
"75912"
],
"hmdb":[
"HMDB0012277",
"HMDB12277"
],
"kegg.compound":"C04896",
"keggC":[
"C04896",
"M_C04896"
],
"metacyc.compound":"PHOSPHORIBOSYL-FORMIMINO-AICAR-P",
"metacycM":"PHOSPHORIBOSYL-FORMIMINO-AICAR-P",
"metanetx.chemical":"MNXM1397",
"sabiork.compound":"7658",
"sabiorkM":"7658",
"sbo":"SBO:0000247",
"seed.compound":"cpd02979",
"seedM":[
"M_cpd02979",
"cpd02979"
]
}
},
{
"id":"prlp[c]",
"name":"5-[(5-phospho-1-deoxyribulos-1-ylamino)methylideneamino]-1-(5-phosphoribosyl)imidazole-4-carboxamide",
"compartment":"c",
"charge":0,
"formula":"C15H21N5O15P2",
"annotation":{
"bigg.metabolite":"prlp",
"biggM":[
"M_prlp",
"prlp"
],
"chebi":[
"CHEBI:27735",
"CHEBI:58525",
"12100",
"21471",
"27735",
"39698",
"58525",
"7090"
],
"kegg.compound":"C04916",
"keggC":[
"C04916",
"M_C04916"
],
"metacyc.compound":"PHOSPHORIBULOSYL-FORMIMINO-AICAR-P",
"metacycM":"PHOSPHORIBULOSYL-FORMIMINO-AICAR-P",
"metanetx.chemical":"MNXM1408",
"sabiork.compound":"7675",
"sabiorkM":"7675",
"sbo":"SBO:0000247",
"seed.compound":"cpd02991",
"seedM":[
"M_cpd02991",
"cpd02991"
]
}
},
{
"id":"aicar[c]",
"name":"5-Amino-1-(5-Phospho-D-ribosyl)imidazole-4-carboxamide",
"compartment":"c",
"charge":0,
"formula":"C9H13N4O8P",
"annotation":{
"bigg.metabolite":"aicar",
"biggM":[
"M_aicar",
"aicar"
],
"chebi":[
"CHEBI:18406",
"CHEBI:58475",
"12102",
"18406",
"18966",
"40739",
"573",
"58475"
],
"hmdb":[
"HMDB0001517",
"HMDB01517"
],
"kegg.compound":"C04677",
"keggC":[
"C04677",
"M_C04677"
],
"metacyc.compound":"AICAR",
"metacycM":"AICAR",
"metanetx.chemical":"MNXM1103365",
"reactome":"R-ALL-111409",
"reactomeM":"R-ALL-111409",
"sabiork.compound":"1891",
"sabiorkM":"1891",
"sbo":"SBO:0000247",
"seed.compound":"cpd02851",
"seedM":[
"M_cpd02851",
"cpd02851"
]
}
},
{
"id":"eig3p[c]",
"name":"D-erythro-1-(Imidazol-4-yl)glycerol 3-phosphate",
"compartment":"c",
"charge":0,
"formula":"C6H9N2O6P",
"annotation":{
"bigg.metabolite":"eig3p",
"biggM":[
"M_eig3p",
"eig3p"
],
"chebi":[
"CHEBI:17805",
"CHEBI:58278",
"12888",
"17805",
"20923",
"4270",
"58278"
],
"hmdb":[
"HMDB0012208",
"HMDB12208"
],
"kegg.compound":"C04666",
"keggC":[
"C04666",
"M_C04666"
],
"metacyc.compound":"D-ERYTHRO-IMIDAZOLE-GLYCEROL-P",
"metacycM":"D-ERYTHRO-IMIDAZOLE-GLYCEROL-P",
"metanetx.chemical":"MNXM1422",
"sabiork.compound":"7476",
"sabiorkM":"7476",
"sbo":"SBO:0000247",
"seed.compound":"cpd02843",
"seedM":[
"M_cpd02843",
"cpd02843"
]
}
},
{
"id":"imacp[c]",
"name":"3-(Imidazol-4-yl)-2-oxopropyl phosphate",
"compartment":"c",
"charge":0,
"formula":"C6H7N2O5P",
"annotation":{
"bigg.metabolite":"imacp",
"biggM":[
"M_imacp",
"imacp"
],
"chebi":[
"CHEBI:16426",
"CHEBI:57766",
"11736",
"1437",
"16426",
"19941",
"57766"
],
"hmdb":[
"HMDB0012236",
"HMDB12236"
],
"kegg.compound":"C01267",
"keggC":[
"C01267",
"M_C01267"
],
"metacyc.compound":"IMIDAZOLE-ACETOL-P",
"metacycM":"IMIDAZOLE-ACETOL-P",
"metanetx.chemical":"MNXM1456",
"sabiork.compound":"5486",
"sabiorkM":"5486",
"sbo":"SBO:0000247",
"seed.compound":"cpd00930",
"seedM":[
"M_cpd00930",
"cpd00930"
]
}
},
{
"id":"hisp[c]",
"name":"L-Histidinol phosphate",
"compartment":"c",
"charge":0,
"formula":"C6H11N3O4P",
"annotation":{
"bigg.metabolite":"hisp",
"biggM":[
"M_hisp",
"hisp"
],
"chebi":[
"CHEBI:16996",
"CHEBI:57980",
"13119",
"16996",
"21327",
"43319",
"57980",
"6242"
],
"kegg.compound":"C01100",
"keggC":[
"C01100",
"M_C01100"
],
"metacyc.compound":"L-HISTIDINOL-P",
"metacycM":"L-HISTIDINOL-P",
"metanetx.chemical":"MNXM1482",
"sabiork.compound":"1699",
"sabiorkM":"1699",
"sbo":"SBO:0000247",
"seed.compound":"cpd00807",
"seedM":[
"M_cpd00807",
"cpd00807"
]
}
},
{
"id":"histd[c]",
"name":"L-Histidinol",
"compartment":"c",
"charge":0,
"formula":"C6H12N3O",
"annotation":{
"bigg.metabolite":"histd",
"biggM":[
"M_histd",
"histd"
],
"chebi":[
"CHEBI:16255",
"CHEBI:57699",
"13118",
"16255",
"21326",
"57699",
"6241"
],
"hmdb":[
"HMDB0003431",
"HMDB03431"
],
"kegg.compound":"C00860",
"keggC":[
"C00860",
"M_C00860"
],
"metacyc.compound":"HISTIDINOL",
"metacycM":"HISTIDINOL",
"metanetx.chemical":"MNXM1281",
"sabiork.compound":"5283",
"sabiorkM":"5283",
"sbo":"SBO:0000247",
"seed.compound":"cpd00641",
"seedM":[
"M_cpd00641",
"cpd00641"
]
}
},
{
"id":"trnahis[c]",
"name":"tRNA(His)",
"compartment":"c",
"charge":0,
"formula":"R",
"annotation":{
"bigg.metabolite":"trnahis",
"biggM":[
"M_trnahis",
"trnahis"
],
"chebi":[
"CHEBI:29178",
"10682",
"15178",
"29178"
],
"kegg.compound":"C01643",
"keggC":[
"C01643",
"M_C01643"
],
"metacyc.compound":"HIS-tRNAs",
"metacycM":"HIS-tRNAs",
"metanetx.chemical":"MNXM90878",
"sabiork.compound":"3842",
"sabiorkM":"3842",
"sbo":"SBO:0000247",
"seed.compound":[
"cpd11914",
"cpd27218"
],
"seedM":[
"M_cpd11914",
"M_cpd27218",
"cpd11914",
"cpd27218"
]
}
},
{
"id":"histrna[c]",
"name":"L-Histidyl-tRNA(His)",
"compartment":"c",
"charge":0,
"formula":"C6H8N3OR",
"annotation":{
"bigg.metabolite":"histrna",
"biggM":[
"M_histrna",
"histrna"
],
"kegg.compound":"C02988",
"metanetx.chemical":"MNXM741219",
"rheaG":"9689",
"sbo":"SBO:0000247"
}
},
{
"id":"urcan[c]",
"name":"Urocanate",
"compartment":"c",
"charge":0,
"formula":"C6H5N2O2",
"annotation":{
"bigg.metabolite":"urcan",
"biggM":[
"M_urcan",
"urcan"
],
"chebi":[
"CHEBI:27247",
"CHEBI:27248",
"27247",
"27248"
],
"hmdb":[
"HMDB0062562",
"HMDB62562"
],
"kegg.compound":"C00785",
"metanetx.chemical":"MNXM1108291",
"sbo":"SBO:0000247"
}
},
{
"id":"4izp[c]",
"name":"4-Imidazolone-5-propanoate",
"compartment":"c",
"charge":0,
"formula":"C6H7N2O3",
"annotation":{
"bigg.metabolite":"4izp",
"biggM":[
"4izp",
"M_4izp"
],
"chebi":[
"CHEBI:140725",
"CHEBI:27384",
"CHEBI:57255",
"CHEBI:77893",
"11730",
"140725",
"1886",
"20430",
"20431",
"27384",
"57255",
"58508",
"77893"
],
"hmdb":[
"HMDB0001014",
"HMDB01014"
],
"kegg.compound":"C03680",
"keggC":[
"C03680",
"M_C03680"
],
"metacyc.compound":"4-IMIDAZOLONE-5-PROPIONATE",
"metacycM":"4-IMIDAZOLONE-5-PROPIONATE",
"metanetx.chemical":"MNXM741299",
"reactome":"R-ALL-34979",
"reactomeM":"R-ALL-34979",
"sbo":"SBO:0000247",
"seed.compound":"cpd02311",
"seedM":[
"M_cpd02311",
"cpd02311"
]
}
},
{
"id":"forglu[c]",
"name":"N-Formimino-L-glutamate",
"compartment":"c",
"charge":0,
"formula":"C6H9N2O4",
"annotation":{
"bigg.metabolite":"forglu",
"biggM":[
"M_forglu",
"forglu"
],
"chebi":[
"CHEBI:18327",
"CHEBI:58928",
"CHEBI:7274",
"12502",
"18327",
"21705",
"58928",
"7274"
],
"hmdb":[
"HMDB0000854",
"HMDB00854"
],
"kegg.compound":"C00439",
"keggC":[
"C00439",
"M_C00439"
],
"metacyc.compound":"N-FORMIMINO-L-GLUTAMATE",
"metacycM":"N-FORMIMINO-L-GLUTAMATE",
"metanetx.chemical":"MNXM496",
"reactome":"R-ALL-30158",
"reactomeM":"R-ALL-30158",
"sabiork.compound":"2050",
"sabiorkM":"2050",
"sbo":"SBO:0000247",
"seed.compound":"cpd00344",
"seedM":[
"M_cpd00344",
"cpd00344"
]
}
},
{
"id":"frmd[c]",
"name":"Formamide",
"compartment":"c",
"charge":0,
"formula":"CH3NO",
"annotation":{
"bigg.metabolite":"frmd",
"biggM":[
"M_frmd",
"frmd"
],
"chebi":[
"CHEBI:16397",
"CHEBI:48431",
"14275",
"16397",
"24078",
"40895",
"48431",
"5143"
],
"envipath":"32de3cf4-e3e6-4168-956e-32fa5ddb0ce1/compound/c7e7aadf-6427-4fd4-9762-54825dd75237",
"envipathM":"32de3cf4-e3e6-4168-956e-32fa5ddb0ce1/compound/c7e7aadf-6427-4fd4-9762-54825dd75237",
"hmdb":[
"HMDB0001536",
"HMDB01536"
],
"kegg.compound":"C00488",
"keggC":[
"C00488",
"M_C00488"
],
"metacyc.compound":"FORMAMIDE",
"metacycM":"FORMAMIDE",
"metanetx.chemical":"MNXM1231",
"sabiork.compound":"2057",
"sabiorkM":"2057",
"sbo":"SBO:0000247",
"seed.compound":"cpd00378",
"seedM":[
"M_cpd00378",
"cpd00378"
]
}
},
{
"id":"ggdp[c]",
"name":"Geranylgeranyl diphosphate",
"compartment":"c",
"charge":0,
"formula":"C20H33O7P2",
"annotation":{
"bigg.metabolite":"ggdp",
"biggM":[
"M_ggdp",
"ggdp"
],
"chebi":[
"CHEBI:48861",
"CHEBI:58756",
"19786",
"42968",
"48861",
"5335",
"58756"
],
"hmdb":[
"HMDB0004486",
"HMDB0060109",
"HMDB04486",
"HMDB60109"
],
"kegg.compound":"C00353",
"keggC":[
"C00353",
"M_C00353"
],
"lipidmaps":"LMPR0104010001",
"lipidmapsM":"LMPR0104010001",
"metacyc.compound":"GERANYLGERANYL-PP",
"metacycM":"GERANYLGERANYL-PP",
"metanetx.chemical":"MNXM728266",
"sabiork.compound":"5054",
"sabiorkM":"5054",
"sbo":"SBO:0000247",
"seed.compound":"cpd00289",
"seedM":[
"M_cpd00289",
"cpd00289"
]
}
},
{
"id":"phydp[c]",
"name":"Phytyl diphosphate",
"compartment":"c",
"charge":0,
"formula":"C20H39O7P2",
"annotation":{
"kegg.compound":"C05427",
"sbo":"SBO:0000247"
}
},
{
"id":"dha[c]",
"name":"Dihydroxyacetone",
"compartment":"c",
"charge":0,
"formula":"C3H6O3",
"annotation":{
"bigg.metabolite":"dha",
"biggM":[
"M_dha",
"dha"
],
"chebi":[
"CHEBI:16016",
"14340",
"16016",
"24354",
"39809",
"5453"
],
"envipath":"4fd7f3e0-dd25-43ac-9453-dda3e52396e4/compound/88a6ccc5-fd05-4708-9244-5bc7a155dbbf",
"envipathM":"4fd7f3e0-dd25-43ac-9453-dda3e52396e4/compound/88a6ccc5-fd05-4708-9244-5bc7a155dbbf",
"hmdb":[
"HMDB0001882",
"HMDB01882"
],
"kegg.compound":"C00184",
"kegg.drug":"D07841",
"keggC":[
"C00184",
"M_C00184"
],
"keggD":[
"D07841",
"M_D07841"
],
"metacyc.compound":"DIHYDROXYACETONE",
"metacycM":"DIHYDROXYACETONE",
"metanetx.chemical":"MNXM460",
"sabiork.compound":"1963",
"sabiorkM":"1963",
"sbo":"SBO:0000247",
"seed.compound":"cpd00157",
"seedM":[
"M_cpd00157",
"cpd00157"
]
}
},
{
"id":"gggp[c]",
"name":"(S)-3-O-geranylgeranylglyceryl phosphate",
"compartment":"c",
"charge":0,
"formula":"C23H39O6P1",
"annotation":{
"bigg.metabolite":"gggp",
"biggM":[
"M_gggp",
"gggp"
],
"chebi":[
"CHEBI:16206",
"CHEBI:57677",
"10644",
"12845",
"12846",
"16206",
"26694",
"57677"
],
"kegg.compound":"C04590",
"keggC":[
"C04590",
"M_C04590"
],
"lipidmaps":"LMGP10060002",
"lipidmapsM":"LMGP10060002",
"metacyc.compound":"SN-GERANYLGERANYLGLYCERYL-1-PHOSPHATE",
"metacycM":"SN-GERANYLGERANYLGLYCERYL-1-PHOSPHATE",
"metanetx.chemical":"MNXM731428",
"sabiork.compound":"1824",
"sabiorkM":"1824",
"sbo":"SBO:0000247",
"seed.compound":[
"cpd02797",
"cpd28155"
],
"seedM":[
"M_cpd02797",
"M_cpd28155",
"cpd02797",
"cpd28155"
]
}
},
{
"id":"dgggp[c]",
"name":"digeranylgeranylglyceryl phosphate",
"compartment":"c",
"charge":0,
"formula":"C43H71O6P1",
"annotation":{
"bigg.metabolite":"dgggp",
"biggM":[
"M_dgggp",
"dgggp"
],
"kegg.compound":"C04638",
"metanetx.chemical":"MNXM91176",
"sbo":"SBO:0000247",
"seed.compound":"cpd15840",
"seedM":[
"M_cpd15840",
"cpd15840"
]
}
},
{
"id":"cdgggp[c]",
"name":"CDP-2,3-digeranylgeranyl-sn-glycerol",
"compartment":"c",
"charge":0,
"formula":"C52H83N3O13P2",
"annotation":{
"bigg.metabolite":"cdgggp",
"biggM":[
"M_cdgggp",
"cdgggp"
],
"kegg.compound":"C18059",
"metanetx.chemical":"MNXM90612",
"sbo":"SBO:0000247",
"seed.compound":"cpd15838",
"seedM":[
"M_cpd15838",
"cpd15838"
]
}
},
{
"id":"dgggps[c]",
"name":"2,3-di-O-geranylgeranyl-sn-glyceroserine",
"compartment":"c",
"charge":0,
"formula":"C46H77N1O8P1",
"annotation":{
"bigg.metabolite":"dgggps",
"biggM":[
"M_dgggps",
"dgggps"
],
"kegg.compound":"C20466",
"metanetx.chemical":"MNXM91060",
"sbo":"SBO:0000247",
"seed.compound":"cpd15841",
"seedM":[
"M_cpd15841",
"cpd15841"
]
}
},
{
"id":"glyc1p[c]",
"name":"Glycerol 1-phosphate",
"compartment":"c",
"charge":0,
"formula":"C3H7O6P",
"annotation":{
"bigg.metabolite":"glyc1p",
"biggM":[
"M_glyc1p",
"glyc1p"
],
"chebi":[
"CHEBI:16221",
"CHEBI:57685",
"12844",
"16221",
"26702",
"26703",
"39668",
"5450",
"57685"
],
"kegg.compound":"C00623",
"keggC":[
"C00623",
"M_C00623"
],
"metacyc.compound":"SN-GLYCEROL-1-PHOSPHATE",
"metacycM":"SN-GLYCEROL-1-PHOSPHATE",
"metanetx.chemical":"MNXM727062",
"sabiork.compound":"1683",
"sabiorkM":"1683",
"sbo":"SBO:0000247",
"seed.compound":"cpd16494",
"seedM":[
"M_cpd16494",
"cpd16494"
]
}
},
{
"id":"dggpgp[c]",
"name":"2,3-di-O-geranyl-sn-glycerol-1-phospho-3'-sn-glycerol phosphate",
"compartment":"c",
"charge":0,
"formula":"C46H77O11P2",
"notes":{
"metKEGGID":"Unassigned"
},
"annotation":{
"bigg.metabolite":"dggpgp",
"biggM":[
"M_dggpgp",
"dggpgp"
],
"metanetx.chemical":"MNXM6671",
"sbo":"SBO:0000247",
"seed.compound":"cpd15843",
"seedM":[
"M_cpd15843",
"cpd15843"
]
}
},
{
"id":"dggpg[c]",
"name":"2,3-di-O-geranyl-sn-glycerol-1-phospho-3'-sn-glycerol",
"compartment":"c",
"charge":0,
"formula":"C46H78O8P1",
"notes":{
"metKEGGID":"Unassigned"
},
"annotation":{
"bigg.metabolite":"dggpg",
"biggM":[
"M_dggpg",
"dggpg"
],
"metanetx.chemical":"MNXM91856",
"sbo":"SBO:0000247",
"seed.compound":"cpd15842",
"seedM":[
"M_cpd15842",
"cpd15842"
]
}
},
{
"id":"dggpi[c]",
"name":"2,3-di-O-geranyl-sn-glycero-1-phospho-myo-inositol",
"compartment":"c",
"charge":0,
"formula":"C49H82O11P1",
"notes":{
"metKEGGID":"Unassigned"
},
"annotation":{
"bigg.metabolite":"dggpi",
"biggM":[
"M_dggpi",
"dggpi"
],
"metanetx.chemical":"MNXM6669",
"sbo":"SBO:0000247",
"seed.compound":"cpd15844",
"seedM":[
"M_cpd15844",
"cpd15844"
]
}
},
{
"id":"ipdp[c]",
"name":"Isopentenyl diphosphate",
"compartment":"c",
"charge":0,
"formula":"C5H9O7P2",
"annotation":{
"bigg.metabolite":"ipdp",
"biggM":[
"M_ipdp",
"ipdp"
],
"chebi":[
"CHEBI:128769",
"CHEBI:16584",
"128769",
"14473",
"16584",
"24907",
"6037"
],
"hmdb":[
"HMDB0001347",
"HMDB0004196",
"HMDB01347",
"HMDB04196"
],
"kegg.compound":"C00129",
"keggC":[
"C00129",
"M_C00129"
],
"lipidmaps":"LMPR01010008",
"lipidmapsM":"LMPR01010008",
"metacyc.compound":"DELTA3-ISOPENTENYL-PP",
"metacycM":"DELTA3-ISOPENTENYL-PP",
"metanetx.chemical":"MNXM83",
"reactome":[
"R-ALL-191362",
"R-ALL-2162256"
],
"reactomeM":[
"R-ALL-191362",
"R-ALL-2162256"
],
"sabiork.compound":"5009",
"sabiorkM":"5009",
"sbo":"SBO:0000247",
"seed.compound":"cpd00113",
"seedM":[
"M_cpd00113",
"cpd00113"
],
"slm":[
"SLM:000000303",
"000000303"
]
}
},
{
"id":"m3hdp[c]",
"name":"methyl-3-hydroxyl diphosphate",
"compartment":"c",
"charge":0,
"formula":"C5H11O8P2",
"notes":{
"metKEGGID":"Unassigned"
},
"annotation":{
"bigg.metabolite":"m3hdp",
"biggM":[
"M_m3hdp",
"m3hdp"
],
"metanetx.chemical":"MNXM7529",
"sbo":"SBO:0000247",
"seed.compound":"cpd15890",
"seedM":[
"M_cpd15890",
"cpd15890"
]
}
},
{
"id":"3hgrdp[c]",
"name":"3-hydroxy-geranyl diphsophate",
"compartment":"c",
"charge":0,
"formula":"C10H19O8P2",
"notes":{
"metKEGGID":"Unassigned"
},
"annotation":{
"bigg.metabolite":"3hgrdp",
"biggM":[
"3hgrdp",
"M_3hgrdp"
],
"metanetx.chemical":"MNXM6808",
"sbo":"SBO:0000247",
"seed.compound":"cpd15823",
"seedM":[
"M_cpd15823",
"cpd15823"
]
}
},
{
"id":"3hfrdp[c]",
"name":"3-hydroxy-farnesyl diphosphate",
"compartment":"c",
"charge":0,
"formula":"C15H27O8P2",
"notes":{
"metKEGGID":"Unassigned"
},
"annotation":{
"bigg.metabolite":"3hfrdp",
"biggM":[
"3hfrdp",
"M_3hfrdp"
],
"metanetx.chemical":"MNXM6807",
"sbo":"SBO:0000247",
"seed.compound":"cpd15821",
"seedM":[
"M_cpd15821",
"cpd15821"
]
}
},
{
"id":"3hggdp[c]",
"name":"3-hydroxy-geranylgeranyl diphosphate",
"compartment":"c",
"charge":0,
"formula":"C20H35O8P2",
"notes":{
"metKEGGID":"Unassigned"
},
"annotation":{
"bigg.metabolite":"3hggdp",
"biggM":[
"3hggdp",
"M_3hggdp"
],
"metanetx.chemical":"MNXM6809",
"sbo":"SBO:0000247",
"seed.compound":"cpd15822",
"seedM":[
"M_cpd15822",
"cpd15822"
]
}
},
{
"id":"3hdgggp[c]",
"name":"2-O-(3'-hydroxy)geranyl-3-O-geranyl-sn-glycerol",
"compartment":"c",
"charge":0,
"formula":"C43H73O7P1",
"notes":{
"metKEGGID":"Unassigned"
},
"annotation":{
"bigg.metabolite":"3hdgggp",
"biggM":[
"3hdgggp",
"M_3hdgggp"
],
"metanetx.chemical":"MNXM91919",
"sbo":"SBO:0000247",
"seed.compound":"cpd15812",
"seedM":[
"M_cpd15812",
"cpd15812"
]
}
},
{
"id":"3hcdgggp[c]",
"name":"CDP-2-O-(3'-hydroxy)geranyl-3-O-geranyl-sn-glycerol",
"compartment":"c",
"charge":0,
"formula":"C52H85N3O14P2",
"notes":{
"metKEGGID":"Unassigned"
},
"annotation":{
"bigg.metabolite":"3hcdgggp",
"biggM":[
"3hcdgggp",
"M_3hcdgggp"
],
"metanetx.chemical":"MNXM91139",
"sbo":"SBO:0000247",
"seed.compound":"cpd15811",
"seedM":[
"M_cpd15811",
"cpd15811"
]
}
},
{
"id":"3hdgggps[c]",
"name":"2-O-(3'-hydroxy)geranyl-3-O-geranyl-sn-glyceroserine",
"compartment":"c",
"charge":0,
"formula":"C46H79N1O9P1",
"notes":{
"metKEGGID":"Unassigned"
},
"annotation":{
"bigg.metabolite":"3hdgggps",
"biggM":[
"3hdgggps",
"M_3hdgggps"
],
"metanetx.chemical":"MNXM91920",
"sbo":"SBO:0000247",
"seed.compound":"cpd15813",
"seedM":[
"M_cpd15813",
"cpd15813"
]
}
},
{
"id":"3hdggpgp[c]",
"name":"2-O-(3'-hydroxy)geranyl-3-O-geranyl-sn-glycerol-1-phospho-3'-sn-glycerol phosphate",
"compartment":"c",
"charge":0,
"formula":"C46H79O12P2",
"notes":{
"metKEGGID":"Unassigned"
},
"annotation":{
"bigg.metabolite":"3hdggpgp",
"biggM":[
"3hdggpgp",
"M_3hdggpgp"
],
"metanetx.chemical":"MNXM91918",
"sbo":"SBO:0000247",
"seed.compound":"cpd15815",
"seedM":[
"M_cpd15815",
"cpd15815"
]
}
},
{
"id":"3hdggpg[c]",
"name":"2-O-(3'-hydroxy)geranyl-3-O-geranyl-sn-glycerol-1-phospho-3'-sn-glycerol",
"compartment":"c",
"charge":0,
"formula":"C46H80O9P1",
"notes":{
"metKEGGID":"Unassigned"
},
"annotation":{
"bigg.metabolite":"3hdggpg",
"biggM":[
"3hdggpg",
"M_3hdggpg"
],
"metanetx.chemical":"MNXM91917",
"sbo":"SBO:0000247",
"seed.compound":"cpd15814",
"seedM":[
"M_cpd15814",
"cpd15814"
]
}
},
{
"id":"3hdggpi[c]",
"name":"2-O-(3'hydroxy)geranyl-3-O-geranyl-sn-glycero-1-phospho-myo-inositol",
"compartment":"c",
"charge":0,
"formula":"C49H84O12P1",
"notes":{
"metKEGGID":"Unassigned"
},
"annotation":{
"bigg.metabolite":"3hdggpi",
"biggM":[
"3hdggpi",
"M_3hdggpi"
],
"metanetx.chemical":"MNXM6751",
"sbo":"SBO:0000247",
"seed.compound":"cpd15816",
"seedM":[
"M_cpd15816",
"cpd15816"
]
}
},
{
"id":"agdpgpi[c]",
"name":"N-Acetyl-D-glucosaminyl archaetidylinositol",
"compartment":"c",
"charge":0,
"formula":"C57H111N1O16P1",
"notes":{
"metKEGGID":"Unassigned"
},
"annotation":{
"bigg.metabolite":"agdpgpi",
"biggM":[
"M_agdpgpi",
"agdpgpi"
],
"metanetx.chemical":"MNXM7560",
"sbo":"SBO:0000247",
"seed.compound":"cpd15835",
"seedM":[
"M_cpd15835",
"cpd15835"
]
}
},
{
"id":"udpacgal[c]",
"name":"UDP-N-acetyl-D-galactosamine",
"compartment":"c",
"charge":0,
"formula":"C17H25N3O17P2",
"annotation":{
"bigg.metabolite":[
"uacgala",
"udpacgal"
],
"biggM":[
"M_uacgala",
"M_udpacgal",
"uacgala",
"udpacgal"
],
"chebi":[
"CHEBI:16650",
"CHEBI:57847",
"CHEBI:67138",
"CHEBI:67168",
"13455",
"13470",
"16650",
"22112",
"46285",
"57847",
"67138",
"67168",
"9820"
],
"hmdb":[
"HMDB0060522",
"HMDB60522"
],
"kegg.compound":"C00203",
"keggC":[
"C00203",
"M_C00203"
],
"metacyc.compound":[
"CPD-14795",
"UDP-N-ACETYL-GALACTOSAMINE"
],
"metacycM":[
"CPD-14795",
"UDP-N-ACETYL-GALACTOSAMINE"
],
"metanetx.chemical":"MNXM1100890",
"reactome":[
"R-ALL-735683",
"R-ALL-735700",
"R-ALL-8931886"
],
"reactomeM":[
"R-ALL-735683",
"R-ALL-735700",
"R-ALL-8931886"
],
"sabiork.compound":"1972",
"sabiorkM":"1972",
"sbo":"SBO:0000247",
"seed.compound":[
"cpd00175",
"cpd35508"
],
"seedM":[
"M_cpd00175",
"M_cpd35508",
"cpd00175",
"cpd35508"
]
}
},
{
"id":"gam1p[c]",
"name":"D-Glucosamine 1-phosphate",
"compartment":"c",
"charge":0,
"formula":"C6H13NO8P",
"annotation":{
"bigg.metabolite":"gam1p",
"biggM":[
"M_gam1p",
"gam1p"
],
"chebi":[
"CHEBI:27625",
"CHEBI:58516",
"12316",
"20994",
"27625",
"4163",
"42868",
"58516"
],
"kegg.compound":"C06156",
"keggC":[
"C06156",
"M_C06156"
],
"metacyc.compound":"GLUCOSAMINE-1P",
"metacycM":"GLUCOSAMINE-1P",
"metanetx.chemical":"MNXM1104944",
"sabiork.compound":"1854",
"sabiorkM":"1854",
"sbo":"SBO:0000247",
"seed.compound":"cpd03671",
"seedM":[
"M_cpd03671",
"cpd03671"
]
}
},
{
"id":"acgam1p[c]",
"name":"N-Acetyl-D-glucosamine 1-phosphate",
"compartment":"c",
"charge":0,
"formula":"C8H14NO9P",
"annotation":{
"bigg.metabolite":"acgam1p",
"biggM":[
"M_acgam1p",
"acgam1p"
],
"chebi":[
"CHEBI:138007",
"CHEBI:16446",
"CHEBI:57776",
"CHEBI:7125",
"CHEBI:81474",
"12443",
"12542",
"138007",
"16446",
"21573",
"42925",
"57776",
"7125",
"7163",
"81474"
],
"hmdb":[
"HMDB0001367",
"HMDB01367"
],
"kegg.compound":"C04256",
"keggC":[
"C04256",
"C04501",
"C18055",
"M_C04256",
"M_C04501",
"M_C18055"
],
"metacyc.compound":[
"N-ACETYL-D-GLUCOSAMINE-1-P",
"N-acetyl-a-D-hexosamine-1-phosphates"
],
"metacycM":[
"N-ACETYL-D-GLUCOSAMINE-1-P",
"N-acetyl-a-D-hexosamine-1-phosphates"
],
"metanetx.chemical":"MNXM1105798",
"reactome":"R-ALL-532204",
"reactomeM":"R-ALL-532204",
"sabiork.compound":[
"1801",
"1818",
"26400"
],
"sabiorkM":[
"1801",
"1818",
"26400"
],
"sbo":"SBO:0000247",
"seed.compound":[
"cpd18038",
"cpd19031",
"cpd27612"
],
"seedM":[
"M_cpd18038",
"M_cpd19031",
"M_cpd27612",
"cpd18038",
"cpd19031",
"cpd27612"
]
}
},
{
"id":"uacmam[c]",
"name":"UDP-N-acetyl-D-mannosamine",
"compartment":"c",
"charge":0,
"formula":"C17H25N3O17P2",
"annotation":{
"bigg.metabolite":[
"uacmam",
"udpacmana"
],
"biggM":[
"M_uacmam",
"M_udpacmana",
"uacmam",
"udpacmana"
],
"chebi":[
"CHEBI:16287",
"CHEBI:57715",
"CHEBI:68623",
"CHEBI:68678",
"13457",
"13474",
"16287",
"22116",
"57715",
"68623",
"68678",
"9824"
],
"kegg.compound":"C01170",
"kegg.glycan":"G11112",
"keggC":[
"C01170",
"M_C01170"
],
"keggG":[
"G11112",
"M_G11112"
],
"metacyc.compound":"UDP-MANNAC",
"metacycM":"UDP-MANNAC",
"metanetx.chemical":"MNXM1101258",
"sabiork.compound":"2263",
"sabiorkM":"2263",
"sbo":"SBO:0000247",
"seed.compound":"cpd00861",
"seedM":[
"M_cpd00861",
"cpd00861"
]
}
},
{
"id":"uacmamu[c]",
"name":"UDP-N-acetyl-D-mannosaminouronate",
"compartment":"c",
"charge":0,
"formula":"C17H22N3O18P2",
"annotation":{
"bigg.metabolite":"uacmamu",
"biggM":[
"M_uacmamu",
"uacmamu"
],
"chebi":[
"CHEBI:28581",
"CHEBI:58578",
"CHEBI:70731",
"CHEBI:70738",
"22117",
"28581",
"58578",
"70731",
"70738",
"9825"
],
"kegg.compound":"C06240",
"keggC":[
"C06240",
"M_C06240"
],
"metacyc.compound":[
"UDP-MANNACA",
"UDP-NAC-MANNOS"
],
"metacycM":[
"UDP-MANNACA",
"UDP-NAC-MANNOS"
],
"metanetx.chemical":"MNXM1105744",
"sabiork.compound":"8473",
"sabiorkM":"8473",
"sbo":"SBO:0000247",
"seed.compound":[
"cpd02703",
"cpd03732"
],
"seedM":[
"M_cpd02703",
"M_cpd03732",
"cpd02703",
"cpd03732"
]
}
},
{
"id":"UDP-2-acetamido-4-dehydro-2,6-dideoxyglucose[c]",
"name":"UDP-2-acetamido-4-dehydro-2,6-dideoxyglucose",
"compartment":"c",
"charge":0,
"formula":"C17H23N3O16P2",
"annotation":{
"kegg.compound":"C04613",
"sbo":"SBO:0000247"
}
},
{
"id":"hepdp[c]",
"name":"all-trans-Heptaprenyl diphosphate",
"compartment":"c",
"charge":0,
"formula":"C35H57O7P2",
"annotation":{
"bigg.metabolite":"hepdp",
"biggM":[
"M_hepdp",
"hepdp"
],
"kegg.compound":"C04216",
"metanetx.chemical":"MNXM731636",
"sbo":"SBO:0000247"
}
},
{
"id":"octdp[c]",
"name":"all-trans-Octaprenyl diphosphate",
"compartment":"c",
"charge":0,
"formula":"C40H65O7P2",
"annotation":{
"bigg.metabolite":"octdp",
"biggM":[
"M_octdp",
"octdp"
],
"chebi":[
"CHEBI:16275",
"CHEBI:53045",
"CHEBI:57711",
"10194",
"12781",
"16275",
"22346",
"44585",
"53045",
"57711"
],
"hmdb":[
"HMDB0001094",
"HMDB01094"
],
"kegg.compound":"C04146",
"keggC":[
"C04146",
"M_C04146"
],
"lipidmaps":"LMPR01070226",
"lipidmapsM":"LMPR01070226",
"metacyc.compound":"OCTAPRENYL-DIPHOSPHATE",
"metacycM":"OCTAPRENYL-DIPHOSPHATE",
"metanetx.chemical":"MNXM811",
"sabiork.compound":"7112",
"sabiorkM":"7112",
"sbo":"SBO:0000247",
"seed.compound":[
"cpd02557",
"cpd30761"
],
"seedM":[
"M_cpd02557",
"M_cpd30761",
"cpd02557",
"cpd30761"
]
}
},
{
"id":"4hbz[c]",
"name":"4-Hydroxybenzoate",
"compartment":"c",
"charge":0,
"formula":"C7H5O3",
"annotation":{
"bigg.metabolite":"4hbz",
"biggM":[
"4hbz",
"M_4hbz"
],
"chebi":[
"CHEBI:17879",
"CHEBI:30763",
"12003",
"17879",
"1858",
"20397",
"20398",
"30763",
"44949"
],
"envipath":[
"32de3cf4-e3e6-4168-956e-32fa5ddb0ce1/compound/9e05c7cc-e1b3-46a4-93ce-785c0dc04bfa",
"4fd7f3e0-dd25-43ac-9453-dda3e52396e4/compound/1811ddf5-ba98-40a5-949d-c660b8587741",
"650babc9-9d68-4b73-9332-11972ca26f7b/compound/1cc87b2b-41db-4354-90b1-049369c47662"
],
"envipathM":[
"32de3cf4-e3e6-4168-956e-32fa5ddb0ce1/compound/9e05c7cc-e1b3-46a4-93ce-785c0dc04bfa",
"4fd7f3e0-dd25-43ac-9453-dda3e52396e4/compound/1811ddf5-ba98-40a5-949d-c660b8587741",
"650babc9-9d68-4b73-9332-11972ca26f7b/compound/1cc87b2b-41db-4354-90b1-049369c47662"
],
"hmdb":[
"HMDB0000500",
"HMDB00500"
],
"kegg.compound":"C00156",
"keggC":[
"C00156",
"M_C00156"
],
"metacyc.compound":"4-hydroxybenzoate",
"metacycM":"4-hydroxybenzoate",
"metanetx.chemical":"MNXM164",
"reactome":"R-ALL-2162213",
"reactomeM":"R-ALL-2162213",
"sabiork.compound":"1951",
"sabiorkM":"1951",
"sbo":"SBO:0000247",
"seed.compound":"cpd00136",
"seedM":[
"M_cpd00136",
"cpd00136"
]
}
},
{
"id":"3ophb[c]",
"name":"3-Octaprenyl-4-hydroxybenzoate",
"compartment":"c",
"charge":0,
"formula":"C47H69O3",
"annotation":{
"bigg.metabolite":"3ophb",
"biggM":[
"3ophb",
"M_3ophb"
],
"chebi":[
"CHEBI:1617",
"CHEBI:50116",
"1617",
"50116"
],
"kegg.compound":"C05809",
"keggC":[
"C05809",
"M_C05809"
],
"metacyc.compound":"3-OCTAPRENYL-4-HYDROXYBENZOATE",
"metacycM":"3-OCTAPRENYL-4-HYDROXYBENZOATE",
"metanetx.chemical":"MNXM2195",
"sbo":"SBO:0000247",
"seed.compound":"cpd03443",
"seedM":[
"M_cpd03443",
"cpd03443"
]
}
},
{
"id":"aacoa[c]",
"name":"Acetoacetyl-CoA",
"compartment":"c",
"charge":0,
"formula":"C25H36N7O18P3S",
"annotation":{
"bigg.metabolite":"aacoa",
"biggM":[
"M_aacoa",
"aacoa"
],
"chebi":[
"CHEBI:15345",
"CHEBI:57286",
"11756",
"13706",
"15345",
"22173",
"2392",
"41333",
"57286"
],
"envipath":"32de3cf4-e3e6-4168-956e-32fa5ddb0ce1/compound/e8a0c5c5-e9b1-4f85-94c1-d3d04866d6c9",
"envipathM":"32de3cf4-e3e6-4168-956e-32fa5ddb0ce1/compound/e8a0c5c5-e9b1-4f85-94c1-d3d04866d6c9",
"kegg.compound":"C00332",
"keggC":[
"C00332",
"M_C00332"
],
"lipidmaps":"LMFA07050030",
"lipidmapsM":"LMFA07050030",
"metacyc.compound":"ACETOACETYL-COA",
"metacycM":"ACETOACETYL-COA",
"metanetx.chemical":"MNXM1103802",
"reactome":[
"R-ALL-191293",
"R-ALL-73871"
],
"reactomeM":[
"R-ALL-191293",
"R-ALL-73871"
],
"sabiork.compound":[
"2019",
"28134"
],
"sabiorkM":[
"2019",
"28134"
],
"sbo":"SBO:0000247",
"seed.compound":"cpd00279",
"seedM":[
"M_cpd00279",
"cpd00279"
],
"slm":[
"SLM:000000298",
"000000298"
]
}
},
{
"id":"3hbcoa_R[c]",
"name":"(R)-3-Hydroxybutanoyl-CoA",
"compartment":"c",
"charge":0,
"formula":"C25H38N7O18P3S",
"annotation":{
"kegg.compound":"C03561",
"sbo":"SBO:0000247"
}
},
{
"id":"3HB[c]",
"name":"Poly-3-hydroxybutyrate",
"compartment":"c",
"charge":0,
"formula":"C4H6O2",
"annotation":{
"sbo":"SBO:0000247"
}
},
{
"id":"ctncoa[c]",
"name":"Crotonyl-CoA",
"compartment":"c",
"charge":0,
"formula":"C25H36N7O17P3S",
"annotation":{
"bigg.metabolite":"ctncoa",
"biggM":[
"M_ctncoa",
"ctncoa"
],
"kegg.compound":"C00877",
"metanetx.chemical":"MNXM1092738",
"sbo":"SBO:0000247"
}
},
{
"id":"3hbcoa[c]",
"name":"(S)-3-Hydroxybutanoyl-CoA",
"compartment":"c",
"charge":0,
"formula":"C25H38N7O18P3S",
"annotation":{
"bigg.metabolite":"3hbcoa",
"biggM":[
"3hbcoa",
"M_3hbcoa"
],
"chebi":[
"CHEBI:15453",
"CHEBI:57316",
"11048",
"15453",
"18749",
"394",
"39978",
"57316"
],
"envipath":"32de3cf4-e3e6-4168-956e-32fa5ddb0ce1/compound/52913599-1749-4913-8cc4-b6c15d72ad5e",
"envipathM":"32de3cf4-e3e6-4168-956e-32fa5ddb0ce1/compound/52913599-1749-4913-8cc4-b6c15d72ad5e",
"kegg.compound":"C01144",
"keggC":[
"C01144",
"M_C01144"
],
"lipidmaps":"LMFA07050153",
"lipidmapsM":"LMFA07050153",
"metacyc.compound":"S-3-HYDROXYBUTANOYL-COA",
"metacycM":"S-3-HYDROXYBUTANOYL-COA",
"metanetx.chemical":"MNXM1105912",
"reactome":"R-ALL-77251",
"reactomeM":"R-ALL-77251",
"sabiork.compound":"2254",
"sabiorkM":"2254",
"sbo":"SBO:0000247",
"seed.compound":"cpd00842",
"seedM":[
"M_cpd00842",
"cpd00842"
],
"slm":[
"SLM:000001032",
"000001032"
]
}
},
{
"id":"dtdpglu[c]",
"name":"dTDPglucose",
"compartment":"c",
"charge":0,
"formula":"C16H24N2O16P2",
"annotation":{
"bigg.metabolite":"dtdpglu",
"biggM":[
"M_dtdpglu",
"dtdpglu"
],
"chebi":[
"CHEBI:15700",
"CHEBI:35248",
"CHEBI:57477",
"10526",
"10528",
"14089",
"14091",
"15700",
"23556",
"35248",
"57477"
],
"hmdb":[
"HMDB0001328",
"HMDB01328"
],
"kegg.compound":"C00842",
"keggC":[
"C00842",
"M_C00842"
],
"metacyc.compound":"DTDP-D-GLUCOSE",
"metacycM":"DTDP-D-GLUCOSE",
"metanetx.chemical":"MNXM1105949",
"sabiork.compound":[
"1534",
"29110",
"3923"
],
"sabiorkM":[
"1534",
"29110",
"3923"
],
"sbo":"SBO:0000247",
"seed.compound":"cpd00626",
"seedM":[
"M_cpd00626",
"cpd00626"
]
}
},
{
"id":"dtdp4d6dg[c]",
"name":"dTDP-4-dehydro-6-deoxy-D-glucose",
"compartment":"c",
"charge":0,
"formula":"C16H22N2O15P2",
"annotation":{
"bigg.metabolite":"dtdp4d6dg",
"biggM":[
"M_dtdp4d6dg",
"dtdp4d6dg"
],
"chebi":[
"CHEBI:16128",
"CHEBI:16620",
"CHEBI:57649",
"CHEBI:57837",
"10509",
"10510",
"14080",
"14081",
"16128",
"16620",
"23541",
"23542",
"57649",
"57837",
"62829"
],
"hmdb":[
"HMDB0001399",
"HMDB0060081",
"HMDB01399",
"HMDB60081"
],
"kegg.compound":"C11907",
"keggC":[
"C11907",
"M_C11907"
],
"metacyc.compound":[
"DTDP-4-DEHYDRO-6-DEOXY-D-GALACTOSE",
"DTDP-DEOH-DEOXY-GLUCOSE"
],
"metacycM":[
"DTDP-4-DEHYDRO-6-DEOXY-D-GALACTOSE",
"DTDP-DEOH-DEOXY-GLUCOSE"
],
"metanetx.chemical":"MNXM1104509",
"sabiork.compound":"1563",
"sabiorkM":"1563",
"sbo":"SBO:0000247",
"seed.compound":[
"cpd00521",
"cpd26921"
],
"seedM":[
"M_cpd00521",
"M_cpd26921",
"cpd00521",
"cpd26921"
]
}
},
{
"id":"dtdp4d6dm[c]",
"name":"dTDP-4-dehydro-6-deoxy-L-mannose",
"compartment":"c",
"charge":0,
"formula":"C16H22N2O15P2",
"annotation":{
"bigg.metabolite":"dtdp4d6dm",
"biggM":[
"M_dtdp4d6dm",
"dtdp4d6dm"
],
"chebi":[
"CHEBI:15744",
"CHEBI:45868",
"CHEBI:57494",
"CHEBI:62830",
"10511",
"14082",
"15744",
"23543",
"45868",
"57494",
"62830"
],
"kegg.compound":"C00688",
"keggC":[
"C00688",
"M_C00688"
],
"metacyc.compound":"DTDP-DEOH-DEOXY-MANNOSE",
"metacycM":"DTDP-DEOH-DEOXY-MANNOSE",
"metanetx.chemical":"MNXM1104310",
"sabiork.compound":"1564",
"sabiorkM":"1564",
"sbo":"SBO:0000247",
"seed.compound":[
"cpd00522",
"cpd08300"
],
"seedM":[
"M_cpd00522",
"M_cpd08300",
"cpd00522",
"cpd08300"
]
}
},
{
"id":"dtdprmn[c]",
"name":"dTDP-L-rhamnose",
"compartment":"c",
"charge":0,
"formula":"C16H24N2O15P2",
"annotation":{
"bigg.metabolite":"dtdprmn",
"biggM":[
"M_dtdprmn",
"dtdprmn"
],
"chebi":[
"CHEBI:136895",
"CHEBI:15774",
"CHEBI:35452",
"CHEBI:57510",
"10518",
"136895",
"14083",
"15774",
"23547",
"35452",
"46114",
"57510"
],
"hmdb":[
"HMDB0006354",
"HMDB06354"
],
"kegg.compound":"C03319",
"keggC":[
"C03319",
"M_C03319"
],
"metacyc.compound":"DTDP-RHAMNOSE",
"metacycM":"DTDP-RHAMNOSE",
"metanetx.chemical":"MNXM1106112",
"sabiork.compound":"1579",
"sabiorkM":"1579",
"sbo":"SBO:0000247",
"seed.compound":"cpd02113",
"seedM":[
"M_cpd02113",
"cpd02113"
]
}
},
{
"id":"hmgcoa[c]",
"name":"Hydroxymethylglutaryl-CoA",
"compartment":"c",
"charge":0,
"formula":"C27H39N7O20P3S",
"annotation":{
"bigg.metabolite":"hmgcoa",
"biggM":[
"M_hmgcoa",
"hmgcoa"
],
"chebi":[
"CHEBI:11814",
"CHEBI:15467",
"CHEBI:43074",
"11045",
"11814",
"15467",
"18747",
"392",
"43074",
"61659"
],
"kegg.compound":"C00356",
"keggC":[
"C00356",
"M_C00356"
],
"lipidmaps":[
"LMFA07050116",
"LMFA07050209"
],
"lipidmapsM":[
"LMFA07050116",
"LMFA07050209"
],
"metacyc.compound":"3-HYDROXY-3-METHYL-GLUTARYL-COA",
"metacycM":"3-HYDROXY-3-METHYL-GLUTARYL-COA",
"metanetx.chemical":"MNXM1104235",
"reactome":[
"R-ALL-191374",
"R-ALL-70784",
"R-ALL-73917"
],
"reactomeM":[
"R-ALL-191374",
"R-ALL-70784",
"R-ALL-73917"
],
"sabiork.compound":"2029",
"sabiorkM":"2029",
"sbo":"SBO:0000247",
"seed.compound":"cpd00292",
"seedM":[
"M_cpd00292",
"cpd00292"
]
}
},
{
"id":"mev-R[c]",
"name":"(R)-Mevalonate",
"compartment":"c",
"charge":0,
"formula":"C6H11O4",
"annotation":{
"bigg.metabolite":[
"mevR",
"mev__R"
],
"biggM":[
"M_mevR",
"M_mev__R",
"mevR",
"mev_R",
"mev__R"
],
"chebi":[
"CHEBI:17710",
"CHEBI:25350",
"CHEBI:25351",
"CHEBI:36464",
"11005",
"17710",
"18690",
"18691",
"25350",
"25351",
"345",
"36464",
"43870"
],
"hmdb":[
"HMDB0000227",
"HMDB00227",
"HMDB0059629",
"HMDB59629"
],
"kegg.compound":"C00418",
"keggC":[
"C00418",
"M_C00418"
],
"lipidmaps":"LMFA01050352",
"lipidmapsM":"LMFA01050352",
"metacyc.compound":"MEVALONATE",
"metacycM":"MEVALONATE",
"metanetx.chemical":"MNXM1105057",
"reactome":"R-ALL-191424",
"reactomeM":"R-ALL-191424",
"sabiork.compound":[
"2044",
"20969"
],
"sabiorkM":[
"2044",
"20969"
],
"sbo":"SBO:0000247",
"seed.compound":"cpd00332",
"seedM":[
"M_cpd00332",
"cpd00332"
],
"slm":[
"SLM:000000300",
"000000300"
]
}
},
{
"id":"5pmev[c]",
"name":"(R)-5-Phosphomevalonate",
"compartment":"c",
"charge":0,
"formula":"C6H10O7P",
"annotation":{
"bigg.metabolite":"5pmev",
"biggM":[
"5pmev",
"M_5pmev"
],
"chebi":[
"CHEBI:17436",
"CHEBI:58146",
"10990",
"10991",
"17436",
"18675",
"333",
"58146"
],
"hmdb":[
"HMDB0001343",
"HMDB01343"
],
"kegg.compound":"C01107",
"keggC":[
"C01107",
"M_C01107"
],
"lipidmaps":"LMFA01050415",
"lipidmapsM":"LMFA01050415",
"metacyc.compound":"CPD-499",
"metacycM":"CPD-499",
"metanetx.chemical":"MNXM738283",
"reactome":"R-ALL-191296",
"reactomeM":"R-ALL-191296",
"sabiork.compound":"5389",
"sabiorkM":"5389",
"sbo":"SBO:0000247",
"seed.compound":"cpd00812",
"seedM":[
"M_cpd00812",
"cpd00812"
],
"slm":[
"SLM:000000301",
"000000301"
]
}
},
{
"id":"ipp[c]",
"name":"isopentyl phosphate",
"compartment":"c",
"charge":0,
"formula":"C5H9O4P",
"notes":{
"metKEGGID":"Unassigned"
},
"annotation":{
"sbo":"SBO:0000247"
}
},
{
"id":"dmpp[c]",
"name":"Dimethylallyl diphosphate",
"compartment":"c",
"charge":0,
"formula":"C5H9O7P2",
"annotation":{
"bigg.metabolite":"dmpp",
"biggM":[
"M_dmpp",
"dmpp"
],
"chebi":[
"CHEBI:16057",
"CHEBI:57623",
"12280",
"14169",
"14883",
"16057",
"23803",
"26245",
"341937",
"42074",
"4616",
"57623",
"8394"
],
"hmdb":[
"HMDB0001120",
"HMDB0002101",
"HMDB01120",
"HMDB02101"
],
"kegg.compound":"C00235",
"keggC":[
"C00235",
"M_C00235"
],
"lipidmaps":"LMPR01010001",
"lipidmapsM":"LMPR01010001",
"metacyc.compound":"CPD-4211",
"metacycM":"CPD-4211",
"metanetx.chemical":"MNXM132",
"reactome":"R-ALL-191324",
"reactomeM":"R-ALL-191324",
"sabiork.compound":"1986",
"sabiorkM":"1986",
"sbo":"SBO:0000247",
"seed.compound":"cpd00202",
"seedM":[
"M_cpd00202",
"cpd00202"
],
"slm":[
"SLM:000000304",
"000000304"
]
}
},
{
"id":"grdp[c]",
"name":"Geranyl diphosphate",
"compartment":"c",
"charge":0,
"formula":"C10H17O7P2",
"annotation":{
"bigg.metabolite":"grdp",
"biggM":[
"M_grdp",
"grdp"
],
"chebi":[
"CHEBI:17211",
"CHEBI:58057",
"14299",
"17211",
"24223",
"42877",
"5332",
"58057"
],
"hmdb":[
"HMDB0001285",
"HMDB0001560",
"HMDB0002239",
"HMDB0006506",
"HMDB01285",
"HMDB01560",
"HMDB02239",
"HMDB06506"
],
"kegg.compound":"C00341",
"keggC":[
"C00341",
"M_C00341"
],
"lipidmaps":"LMPR0102010001",
"lipidmapsM":"LMPR0102010001",
"metacyc.compound":"GERANYL-PP",
"metacycM":"GERANYL-PP",
"metanetx.chemical":"MNXM100",
"reactome":"R-ALL-191409",
"reactomeM":"R-ALL-191409",
"sabiork.compound":[
"1846",
"5050"
],
"sabiorkM":[
"1846",
"5050"
],
"sbo":"SBO:0000247",
"seed.compound":[
"cpd00283",
"cpd03476"
],
"seedM":[
"M_cpd00283",
"M_cpd03476",
"cpd00283",
"cpd03476"
],
"slm":[
"SLM:000000305",
"000000305"
]
}
},
{
"id":"frdp[c]",
"name":"Farnesyl diphosphate",
"compartment":"c",
"charge":0,
"formula":"C15H25O7P2",
"annotation":{
"bigg.metabolite":"frdp",
"biggM":[
"M_frdp",
"frdp"
],
"chebi":[
"CHEBI:17407",
"CHEBI:175763",
"CHEBI:50277",
"10700",
"11488",
"11491",
"12854",
"12874",
"14231",
"17407",
"175763",
"19789",
"24016",
"42496",
"50277"
],
"hmdb":[
"HMDB0000961",
"HMDB0004201",
"HMDB00961",
"HMDB04201"
],
"kegg.compound":"C00448",
"keggC":[
"C00448",
"M_C00448"
],
"lipidmaps":"LMPR0103010002",
"lipidmapsM":"LMPR0103010002",
"metacyc.compound":"FARNESYL-PP",
"metacycM":"FARNESYL-PP",
"metanetx.chemical":"MNXM1103344",
"reactome":[
"R-ALL-191385",
"R-ALL-2162257",
"R-ALL-2530486",
"R-ALL-4419987"
],
"reactomeM":[
"R-ALL-191385",
"R-ALL-2162257",
"R-ALL-2530486",
"R-ALL-4419987"
],
"sabiork.compound":"5095",
"sabiorkM":"5095",
"sbo":"SBO:0000247",
"seed.compound":"cpd00350",
"seedM":[
"M_cpd00350",
"cpd00350"
],
"slm":[
"SLM:000000307",
"000000307"
]
}
},
{
"id":"mfrbi1[c]",
"name":"methanofuran intermediate 1",
"compartment":"c",
"charge":0,
"formula":"C6H9O13P2",
"notes":{
"metKEGGID":"Unassigned"
},
"annotation":{
"sbo":"SBO:0000247"
}
},
{
"id":"mfrbi2[c]",
"name":"methanofuran intermediate 2",
"compartment":"c",
"charge":0,
"formula":"C6H8O9P",
"notes":{
"metKEGGID":"Unassigned"
},
"annotation":{
"sbo":"SBO:0000247"
}
},
{
"id":"mfrbi3[c]",
"name":"methanofuran intermediate 3",
"compartment":"c",
"charge":0,
"formula":"C6H6O8P",
"notes":{
"metKEGGID":"Unassigned"
},
"annotation":{
"sbo":"SBO:0000247"
}
},
{
"id":"mfrbi4[c]",
"name":"phosphate ester of dihydrofuran : methanofuran biosynthesis intermediate 4 ",
"compartment":"c",
"charge":0,
"formula":"C6H6O8P",
"notes":{
"metKEGGID":"Unassigned"
},
"annotation":{
"sbo":"SBO:0000247"
}
},
{
"id":"24sf[c]",
"name":"2,4-substituted-furan",
"compartment":"c",
"charge":0,
"formula":"C6H4O7P",
"notes":{
"metKEGGID":"Unassigned"
},
"annotation":{
"sbo":"SBO:0000247"
}
},
{
"id":"2frald[c]",
"name":"2-furaldehyde",
"compartment":"c",
"charge":0,
"formula":"C6H5O6P",
"annotation":{
"kegg.compound":"C14279",
"sbo":"SBO:0000247"
}
},
{
"id":"2mafr[c]",
"name":"2-methylamine-furan",
"compartment":"c",
"charge":0,
"formula":"C6H9NO5P",
"notes":{
"metKEGGID":"Unassigned"
},
"annotation":{
"sbo":"SBO:0000247"
}
},
{
"id":"tym[c]",
"name":"Tyramine",
"compartment":"c",
"charge":0,
"formula":"C8H12NO",
"annotation":{
"bigg.metabolite":"tym",
"biggM":[
"M_tym",
"tym"
],
"chebi":[
"CHEBI:15760",
"CHEBI:327995",
"15276",
"15760",
"27174",
"327995",
"9799"
],
"hmdb":[
"HMDB0000306",
"HMDB00306",
"HMDB0062629",
"HMDB62629"
],
"kegg.compound":"C00483",
"keggC":[
"C00483",
"M_C00483"
],
"metacyc.compound":"TYRAMINE",
"metacycM":"TYRAMINE",
"metanetx.chemical":"MNXM603",
"reactome":"R-ALL-500606",
"reactomeM":"R-ALL-500606",
"sabiork.compound":"5113",
"sabiorkM":"5113",
"sbo":"SBO:0000247",
"seed.compound":"cpd00374",
"seedM":[
"M_cpd00374",
"cpd00374"
]
}
},
{
"id":"aepmamfr[c]",
"name":"p-(beta-aminoethyl)phenoxy-methyl-2-(aminomethyl)furan",
"compartment":"c",
"charge":0,
"formula":"C14H20N2O2",
"notes":{
"metKEGGID":"Unassigned"
},
"annotation":{
"sbo":"SBO:0000247"
}
},
{
"id":"4gaepmamfr[c]",
"name":"4-[N-gamma-L-glutamyl-)-p-(beta-aminoethyl)phenoxy-methyl]-2-(aminomethyl)furan",
"compartment":"c",
"charge":0,
"formula":"C19H26N3O5",
"notes":{
"metKEGGID":"Unassigned"
},
"annotation":{
"sbo":"SBO:0000247"
}
},
{
"id":"4ggaepmamfr[c]",
"name":"4-[N-gamma-L-glutamyl-gamma-L-glutamyl-)-p-(beta-aminoethyl)phenoxy-methyl]-2-(aminomethyl)furan",
"compartment":"c",
"charge":0,
"formula":"C24H32N4O8",
"notes":{
"metKEGGID":"Unassigned"
},
"annotation":{
"sbo":"SBO:0000247"
}
},
{
"id":"4gggaepmamfr[c]",
"name":"4-[N-gamma-L-glutamyl-gamma-L-glutamyl-gamma-L-glutamyl-)-p-(beta-aminoethyl)phenoxy-methyl]-2-(aminomethyl)furan",
"compartment":"c",
"charge":0,
"formula":"C29H38N5O11",
"notes":{
"metKEGGID":"Unassigned"
},
"annotation":{
"sbo":"SBO:0000247"
}
},
{
"id":"hsfd[c]",
"name":"heterodisulfide",
"compartment":"c",
"charge":0,
"formula":"C13H22N1O10P1S3",
"annotation":{
"bigg.metabolite":"hsfd",
"biggM":[
"M_hsfd",
"hsfd"
],
"kegg.compound":"C04832",
"metanetx.chemical":"MNXM114363",
"sbo":"SBO:0000247",
"seed.compound":"cpd15887",
"seedM":[
"M_cpd15887",
"cpd15887"
]
}
},
{
"id":"ch4[c]",
"name":"methane",
"compartment":"c",
"charge":0,
"formula":"CH4",
"annotation":{
"bigg.metabolite":"ch4",
"biggM":[
"M_ch4",
"ch4"
],
"kegg.compound":"C01438",
"metanetx.chemical":"MNXM739590",
"sbo":"SBO:0000247"
}
},
{
"id":"mcom[c]",
"name":"methylcoenzyme m",
"compartment":"c",
"charge":0,
"formula":"C3O3S2H7",
"annotation":{
"bigg.metabolite":"mcom",
"biggM":[
"M_mcom",
"mcom"
],
"chebi":[
"CHEBI:17827",
"CHEBI:58286",
"11478",
"17827",
"19421",
"58286",
"975"
],
"envipath":"32de3cf4-e3e6-4168-956e-32fa5ddb0ce1/compound/786cc0da-5e55-49e0-a9bc-bdcc0ca56179",
"envipathM":"32de3cf4-e3e6-4168-956e-32fa5ddb0ce1/compound/786cc0da-5e55-49e0-a9bc-bdcc0ca56179",
"kegg.compound":"C03920",
"keggC":[
"C03920",
"M_C03920"
],
"metacyc.compound":"Me-CoM",
"metacycM":"Me-CoM",
"metanetx.chemical":"MNXM671",
"sabiork.compound":"6949",
"sabiorkM":"6949",
"sbo":"SBO:0000247",
"seed.compound":"cpd02438",
"seedM":[
"M_cpd02438",
"cpd02438"
]
}
},
{
"id":"mh4mpt[c]",
"name":"5-Methyl-H4MPT_c0",
"compartment":"c",
"charge":0,
"formula":"C31H44N6O16P",
"annotation":{
"kegg.compound":"C04488",
"sbo":"SBO:0000247"
}
},
{
"id":"na1[c]",
"name":"Sodium",
"compartment":"c",
"charge":0,
"formula":"Na",
"annotation":{
"bigg.metabolite":"na1",
"biggM":[
"M_na1",
"na1"
],
"chebi":[
"CHEBI:176598",
"CHEBI:29101",
"176598",
"26717",
"29101",
"49766",
"9175"
],
"hmdb":[
"HMDB0000588",
"HMDB00588"
],
"kegg.compound":"C01330",
"keggC":[
"C01330",
"M_C01330"
],
"metacyc.compound":"NA+",
"metacycM":"NA+",
"metanetx.chemical":"MNXM27",
"reactome":[
"R-ALL-2872443",
"R-ALL-2889072",
"R-ALL-2889083",
"R-ALL-2892454",
"R-ALL-425958",
"R-ALL-425971",
"R-ALL-425977",
"R-ALL-74113",
"R-ALL-83910"
],
"reactomeM":[
"R-ALL-2872443",
"R-ALL-2889072",
"R-ALL-2889083",
"R-ALL-2892454",
"R-ALL-425958",
"R-ALL-425971",
"R-ALL-425977",
"R-ALL-74113",
"R-ALL-83910"
],
"sabiork.compound":"22",
"sabiorkM":"22",
"sbo":"SBO:0000247",
"seed.compound":[
"cpd00971",
"cpd16174"
],
"seedM":[
"M_cpd00971",
"M_cpd16174",
"cpd00971",
"cpd16174"
]
}
},
{
"id":"mleneh4mpt[c]",
"name":"5,10-Methylenetetrahydromethanopterin_c0",
"compartment":"c",
"charge":0,
"formula":"C31H42N6O16P",
"annotation":{
"kegg.compound":"C04377",
"sbo":"SBO:0000247"
}
},
{
"id":"menylh4mpt[c]",
"name":"5,10-Methenyltetrahydromethanopterin_c0",
"compartment":"c",
"charge":0,
"formula":"C31H41N6O16P",
"annotation":{
"kegg.compound":"C04330",
"sbo":"SBO:0000247"
}
},
{
"id":"formh4mpt[c]",
"name":"5-Formyl-H4MPT_c0",
"compartment":"c",
"charge":0,
"formula":"C31H42N6O17P",
"annotation":{
"kegg.compound":"C01274",
"sbo":"SBO:0000247"
}
},
{
"id":"formmfr_b[c]",
"name":"formylmethanofuran b",
"compartment":"c",
"charge":0,
"formula":"C35H44N6O15",
"notes":{
"metKEGGID":"Unassigned"
},
"annotation":{
"bigg.metabolite":"formmfr_b",
"biggM":[
"M_formmfr_b",
"formmfr_b"
],
"metacyc.compound":"CPD-17232",
"metacycM":"CPD-17232",
"metanetx.chemical":"MNXM7361",
"sbo":"SBO:0000247",
"seed.compound":[
"cpd15879",
"cpd34711"
],
"seedM":[
"M_cpd15879",
"M_cpd34711",
"cpd15879",
"cpd34711"
]
}
},
{
"id":"co[c]",
"name":"Carbon monoxide",
"compartment":"c",
"charge":0,
"formula":"CO",
"annotation":{
"bigg.metabolite":"co",
"biggM":[
"M_co",
"co"
],
"chebi":[
"CHEBI:17245",
"13281",
"17245",
"23013",
"3282",
"41526"
],
"envipath":"32de3cf4-e3e6-4168-956e-32fa5ddb0ce1/compound/a0a5ff93-8a43-48da-aab5-cef2c628da42",
"envipathM":"32de3cf4-e3e6-4168-956e-32fa5ddb0ce1/compound/a0a5ff93-8a43-48da-aab5-cef2c628da42",
"hmdb":[
"HMDB0001361",
"HMDB01361"
],
"kegg.compound":"C00237",
"kegg.drug":[
"D03398",
"D09706"
],
"keggC":[
"C00237",
"M_C00237"
],
"keggD":[
"D03398",
"D09706",
"M_D03398",
"M_D09706"
],
"metacyc.compound":"CARBON-MONOXIDE",
"metacycM":"CARBON-MONOXIDE",
"metanetx.chemical":"MNXM726637",
"reactome":"R-ALL-189385",
"reactomeM":"R-ALL-189385",
"sabiork.compound":"1987",
"sabiorkM":"1987",
"sbo":"SBO:0000247"
}
},
{
"id":"acald[c]",
"name":"Acetaldehyde",
"compartment":"c",
"charge":0,
"formula":"C2H4O",
"annotation":{
"bigg.metabolite":"acald",
"biggM":[
"M_acald",
"acald"
],
"chebi":[
"CHEBI:15343",
"13703",
"15343",
"22158",
"2383",
"40533"
],
"envipath":[
"32de3cf4-e3e6-4168-956e-32fa5ddb0ce1/compound/78f3645f-408e-4001-9dda-a52ea62a15d4",
"4fd7f3e0-dd25-43ac-9453-dda3e52396e4/compound/9c8865b2-a99d-42e4-a042-c88504f04b51",
"5882df9c-dae1-4d80-a40e-db4724271456/compound/47aa8e53-36ae-4be3-987c-c1cfab66af78",
"650babc9-9d68-4b73-9332-11972ca26f7b/compound/ee2c714d-ff9d-4df8-b343-48c1ec76ef0e"
],
"envipathM":[
"32de3cf4-e3e6-4168-956e-32fa5ddb0ce1/compound/78f3645f-408e-4001-9dda-a52ea62a15d4",
"4fd7f3e0-dd25-43ac-9453-dda3e52396e4/compound/9c8865b2-a99d-42e4-a042-c88504f04b51",
"5882df9c-dae1-4d80-a40e-db4724271456/compound/47aa8e53-36ae-4be3-987c-c1cfab66af78",
"650babc9-9d68-4b73-9332-11972ca26f7b/compound/ee2c714d-ff9d-4df8-b343-48c1ec76ef0e"
],
"hmdb":[
"HMDB0000990",
"HMDB00990"
],
"kegg.compound":"C00084",
"keggC":[
"C00084",
"M_C00084"
],
"metacyc.compound":"ACETALD",
"metacycM":"ACETALD",
"metanetx.chemical":"MNXM75",
"reactome":[
"R-ALL-113532",
"R-ALL-113681",
"R-ALL-113745",
"R-ALL-29510"
],
"reactomeM":[
"R-ALL-113532",
"R-ALL-113681",
"R-ALL-113745",
"R-ALL-29510"
],
"sabiork.compound":"1292",
"sabiorkM":"1292",
"sbo":"SBO:0000247",
"seed.compound":"cpd00071",
"seedM":[
"M_cpd00071",
"cpd00071"
]
}
},
{
"id":"etoh[c]",
"name":"Ethanol",
"compartment":"c",
"charge":0,
"formula":"C2H6O",
"annotation":{
"bigg.metabolite":"etoh",
"biggM":[
"M_etoh",
"etoh"
],
"chebi":[
"CHEBI:16236",
"14222",
"16236",
"23978",
"30878",
"30880",
"42377",
"44594",
"4879"
],
"envipath":[
"32de3cf4-e3e6-4168-956e-32fa5ddb0ce1/compound/9fb1fbdf-101b-4b82-a596-d2f52c870e4f",
"5882df9c-dae1-4d80-a40e-db4724271456/compound/a4a354fd-5003-4b7b-b11b-f54204aea384",
"5882df9c-dae1-4d80-a40e-db4724271456/compound/f89efe7c-1a6a-4d21-b99c-e3e1070a8062",
"650babc9-9d68-4b73-9332-11972ca26f7b/compound/56e18a05-c059-433a-94f6-0e26c01b010f"
],
"envipathM":[
"32de3cf4-e3e6-4168-956e-32fa5ddb0ce1/compound/9fb1fbdf-101b-4b82-a596-d2f52c870e4f",
"5882df9c-dae1-4d80-a40e-db4724271456/compound/a4a354fd-5003-4b7b-b11b-f54204aea384",
"5882df9c-dae1-4d80-a40e-db4724271456/compound/f89efe7c-1a6a-4d21-b99c-e3e1070a8062",
"650babc9-9d68-4b73-9332-11972ca26f7b/compound/56e18a05-c059-433a-94f6-0e26c01b010f"
],
"hmdb":[
"HMDB0000108",
"HMDB00108"
],
"kegg.compound":"C00469",
"kegg.drug":[
"D00068",
"D06542"
],
"keggC":[
"C00469",
"M_C00469"
],
"keggD":[
"D00068",
"D06542",
"M_D00068",
"M_D06542"
],
"metacyc.compound":"ETOH",
"metacycM":"ETOH",
"metanetx.chemical":"MNXM1108092",
"reactome":[
"R-ALL-113748",
"R-ALL-30203"
],
"reactomeM":[
"R-ALL-113748",
"R-ALL-30203"
],
"sabiork.compound":"56",
"sabiorkM":"56",
"sbo":"SBO:0000247",
"seed.compound":"cpd00363",
"seedM":[
"M_cpd00363",
"cpd00363"
]
}
},
{
"id":"fald[c]",
"name":"Formaldehyde",
"compartment":"c",
"charge":0,
"formula":"CH2O",
"annotation":{
"bigg.metabolite":"fald",
"biggM":[
"M_fald",
"fald"
],
"chebi":[
"CHEBI:16842",
"14274",
"16842",
"24077",
"337763",
"5142"
],
"envipath":[
"32de3cf4-e3e6-4168-956e-32fa5ddb0ce1/compound/8ee6f55a-4488-4606-b65f-5aead102ccfc",
"5882df9c-dae1-4d80-a40e-db4724271456/compound/4103a49c-b6c5-4db6-aef3-65b68fd2f6da",
"650babc9-9d68-4b73-9332-11972ca26f7b/compound/71fc9221-3497-43e5-963c-ecd5390cc239"
],
"envipathM":[
"32de3cf4-e3e6-4168-956e-32fa5ddb0ce1/compound/8ee6f55a-4488-4606-b65f-5aead102ccfc",
"5882df9c-dae1-4d80-a40e-db4724271456/compound/4103a49c-b6c5-4db6-aef3-65b68fd2f6da",
"650babc9-9d68-4b73-9332-11972ca26f7b/compound/71fc9221-3497-43e5-963c-ecd5390cc239"
],
"hmdb":[
"HMDB0001426",
"HMDB01426"
],
"kegg.compound":"C00067",
"kegg.drug":"D00017",
"keggC":[
"C00067",
"M_C00067"
],
"keggD":[
"D00017",
"M_D00017"
],
"metacyc.compound":"FORMALDEHYDE",
"metacycM":"FORMALDEHYDE",
"metanetx.chemical":"MNXM736417",
"reactome":[
"R-ALL-143501",
"R-ALL-29478",
"R-ALL-879250"
],
"reactomeM":[
"R-ALL-143501",
"R-ALL-29478",
"R-ALL-879250"
],
"sabiork.compound":"1928",
"sabiorkM":"1928",
"sbo":"SBO:0000247",
"seed.compound":"cpd00055",
"seedM":[
"M_cpd00055",
"cpd00055"
]
}
},
{
"id":"ficytC[c]",
"name":"ferricytochrome c",
"compartment":"c",
"charge":0,
"formula":"C42H44FeN8O8S2R4",
"annotation":{
"bigg.metabolite":"ficytC",
"biggM":[
"M_ficytC",
"ficytC"
],
"kegg.compound":"C00125",
"metanetx.chemical":"MNXM731954",
"sabiork.compound":"1938",
"sabiorkM":"1938",
"sbo":"SBO:0000247"
}
},
{
"id":"focytC[c]",
"name":"ferrocytochrome c",
"compartment":"c",
"charge":0,
"formula":"C42H44FeN8O8S2R4",
"annotation":{
"bigg.metabolite":"focytC",
"biggM":[
"M_focytC",
"focytC"
],
"kegg.compound":"C00126",
"metanetx.chemical":"MNXM1108006",
"sbo":"SBO:0000247"
}
},
{
"id":"achms[c]",
"name":"O-Acetyl-L-homoserine",
"compartment":"c",
"charge":0,
"formula":"C6H11NO4",
"annotation":{
"bigg.metabolite":"achms",
"biggM":[
"M_achms",
"achms"
],
"kegg.compound":"C10177",
"metanetx.chemical":"MNXM739518",
"sbo":"SBO:0000247"
}
},
{
"id":"hcys-L[c]",
"name":"L-Homocysteine",
"compartment":"c",
"charge":0,
"formula":"C4H9NO2S",
"annotation":{
"bigg.metabolite":"hcys__L",
"biggM":[
"M_hcys__L",
"hcys__L"
],
"chebi":[
"CHEBI:17230",
"CHEBI:17588",
"CHEBI:58065",
"CHEBI:58199",
"CHEBI:63072",
"CHEBI:66952",
"13122",
"14408",
"17230",
"17588",
"21329",
"43117",
"5751",
"58065",
"58199",
"6245",
"63072",
"66952"
],
"hmdb":[
"HMDB0000165",
"HMDB0000742",
"HMDB00165",
"HMDB00742"
],
"kegg.compound":"C00155",
"keggC":[
"C00155",
"C05330",
"M_C00155",
"M_C05330"
],
"metacyc.compound":"HOMO-CYS",
"metacycM":"HOMO-CYS",
"metanetx.chemical":"MNXM123",
"reactome":"R-ALL-174369",
"reactomeM":"R-ALL-174369",
"sabiork.compound":[
"1950",
"2768"
],
"sabiorkM":[
"1950",
"2768"
],
"sbo":"SBO:0000247",
"seed.compound":[
"cpd00135",
"cpd19034"
],
"seedM":[
"M_cpd00135",
"M_cpd19034",
"cpd00135",
"cpd19034"
]
}
},
{
"id":"5mthf[c]",
"name":"5-Methyltetrahydrofolate",
"compartment":"c",
"charge":0,
"formula":"C20H24N7O6",
"annotation":{
"bigg.metabolite":"5mthf",
"biggM":[
"5mthf",
"M_5mthf"
],
"chebi":[
"CHEBI:136009",
"CHEBI:15641",
"CHEBI:18608",
"12146",
"136009",
"15641",
"18608",
"2097"
],
"hmdb":[
"HMDB0001396",
"HMDB01396"
],
"kegg.compound":"C00440",
"kegg.drug":"D09353",
"keggC":[
"C00440",
"M_C00440"
],
"keggD":[
"D09353",
"M_D09353"
],
"metacyc.compound":"5-METHYL-THF",
"metacycM":"5-METHYL-THF",
"metanetx.chemical":"MNXM1104393",
"reactome":[
"R-ALL-200665",
"R-ALL-200709"
],
"reactomeM":[
"R-ALL-200665",
"R-ALL-200709"
],
"sabiork.compound":"2051",
"sabiorkM":"2051",
"sbo":"SBO:0000247",
"seed.compound":"cpd00345",
"seedM":[
"M_cpd00345",
"cpd00345"
]
}
},
{
"id":"mhpglu[c]",
"name":"5-Methyltetrahydropteroyltri-L-glutamate",
"compartment":"c",
"charge":0,
"formula":"C25H36N8O12",
"annotation":{
"bigg.metabolite":"mhpglu",
"biggM":[
"M_mhpglu",
"mhpglu"
],
"chebi":[
"CHEBI:17614",
"CHEBI:58207",
"12147",
"17614",
"20613",
"2099",
"58207"
],
"hmdb":[
"HMDB0012177",
"HMDB12177"
],
"kegg.compound":"C04489",
"keggC":[
"C04489",
"M_C04489"
],
"metacyc.compound":"CPD-1302",
"metacycM":"CPD-1302",
"metanetx.chemical":"MNXM733156",
"sbo":"SBO:0000247",
"seed.compound":"cpd02738",
"seedM":[
"M_cpd02738",
"cpd02738"
]
}
},
{
"id":"hpglu[c]",
"name":"Tetrahydropteroyltri-L-glutamate",
"compartment":"c",
"charge":0,
"formula":"C24H34N8O12",
"annotation":{
"bigg.metabolite":"hpglu",
"biggM":[
"M_hpglu",
"hpglu"
],
"chebi":[
"CHEBI:17420",
"CHEBI:58140",
"15224",
"17420",
"26919",
"58140",
"9489"
],
"hmdb":[
"HMDB0012290",
"HMDB12290"
],
"kegg.compound":"C04144",
"keggC":[
"C04144",
"M_C04144"
],
"metacyc.compound":"CPD-1301",
"metacycM":"CPD-1301",
"metanetx.chemical":"MNXM1103841",
"sabiork.compound":"31044",
"sabiorkM":"31044",
"sbo":"SBO:0000247",
"seed.compound":[
"cpd02555",
"cpd23695"
],
"seedM":[
"M_cpd02555",
"M_cpd23695",
"cpd02555",
"cpd23695"
]
}
},
{
"id":"trnamet[c]",
"name":"tRNA(Met)",
"compartment":"c",
"charge":0,
"formula":"R",
"annotation":{
"bigg.metabolite":"trnamet",
"biggM":[
"M_trnamet",
"trnamet"
],
"chebi":[
"CHEBI:29173",
"10686",
"15182",
"29173"
],
"kegg.compound":"C01647",
"keggC":[
"C01647",
"M_C01647"
],
"metacyc.compound":"Elongation-tRNAMet",
"metacycM":"Elongation-tRNAMet",
"metanetx.chemical":"MNXM90882",
"sabiork.compound":"3849",
"sabiorkM":"3849",
"sbo":"SBO:0000247",
"seed.compound":"cpd11918",
"seedM":[
"M_cpd11918",
"cpd11918"
]
}
},
{
"id":"mettrna[c]",
"name":"L-Methionyl-tRNA (Met)",
"compartment":"c",
"charge":0,
"formula":"C5H10NOSR",
"annotation":{
"bigg.metabolite":"mettrna",
"biggM":[
"M_mettrna",
"mettrna"
],
"kegg.compound":"C02430",
"metanetx.chemical":"MNXM741322",
"rheaG":"9698",
"sbo":"SBO:0000247"
}
},
{
"id":"10fthf[c]",
"name":"10-Formyltetrahydrofolate",
"compartment":"c",
"charge":0,
"formula":"C20H21N7O7",
"annotation":{
"bigg.metabolite":"10fthf",
"biggM":[
"10fthf",
"M_10fthf"
],
"chebi":[
"CHEBI:15637",
"CHEBI:57454",
"11304",
"15637",
"19108",
"19109",
"57454",
"698"
],
"hmdb":[
"HMDB0000972",
"HMDB00972"
],
"kegg.compound":"C00234",
"keggC":[
"C00234",
"M_C00234"
],
"metacyc.compound":"10-FORMYL-THF",
"metacycM":"10-FORMYL-THF",
"metanetx.chemical":"MNXM1102376",
"reactome":[
"R-ALL-419151",
"R-ALL-5389850"
],
"reactomeM":[
"R-ALL-419151",
"R-ALL-5389850"
],
"sabiork.compound":"1318",
"sabiorkM":"1318",
"sbo":"SBO:0000247",
"seed.compound":"cpd00201",
"seedM":[
"M_cpd00201",
"cpd00201"
]
}
},
{
"id":"fmettrna[c]",
"name":"N-Formylmethionyl-tRNA",
"compartment":"c",
"charge":0,
"formula":"C6H9NO2RS",
"annotation":{
"bigg.metabolite":"fmettrna",
"biggM":[
"M_fmettrna",
"fmettrna"
],
"kegg.compound":"C03294",
"metanetx.chemical":"MNXM741602",
"sbo":"SBO:0000247"
}
},
{
"id":"adn[c]",
"name":"Adenosine",
"compartment":"c",
"charge":0,
"formula":"C10H13N5O4",
"annotation":{
"bigg.metabolite":"adn",
"biggM":[
"M_adn",
"adn"
],
"chebi":[
"CHEBI:16335",
"13734",
"16335",
"22237",
"2472",
"40558",
"40825",
"40906"
],
"hmdb":[
"HMDB0000050",
"HMDB0004401",
"HMDB0004402",
"HMDB0004421",
"HMDB00050",
"HMDB04401",
"HMDB04402",
"HMDB04421"
],
"kegg.compound":"C00212",
"kegg.drug":"D00045",
"keggC":[
"C00212",
"M_C00212"
],
"keggD":[
"D00045",
"M_D00045"
],
"metacyc.compound":"ADENOSINE",
"metacycM":"ADENOSINE",
"metanetx.chemical":"MNXM1105760",
"reactome":[
"R-ALL-727755",
"R-ALL-83908",
"R-ALL-83909"
],
"reactomeM":[
"R-ALL-727755",
"R-ALL-83908",
"R-ALL-83909"
],
"sabiork.compound":"1402",
"sabiorkM":"1402",
"sbo":"SBO:0000247",
"seed.compound":"cpd00182",
"seedM":[
"M_cpd00182",
"cpd00182"
]
}
},
{
"id":"ch4s[c]",
"name":"Methanethiol",
"compartment":"c",
"charge":0,
"formula":"CH4S",
"annotation":{
"bigg.metabolite":"ch4s",
"biggM":[
"M_ch4s",
"ch4s"
],
"chebi":[
"CHEBI:16007",
"14586",
"16007",
"25225",
"6814"
],
"envipath":"32de3cf4-e3e6-4168-956e-32fa5ddb0ce1/compound/05944bc7-0491-48a6-982f-0d282d29d901",
"envipathM":"32de3cf4-e3e6-4168-956e-32fa5ddb0ce1/compound/05944bc7-0491-48a6-982f-0d282d29d901",
"hmdb":[
"HMDB0003227",
"HMDB03227"
],
"kegg.compound":"C00409",
"keggC":[
"C00409",
"M_C00409"
],
"metacyc.compound":"CPD-7671",
"metacycM":"CPD-7671",
"metanetx.chemical":"MNXM652",
"sabiork.compound":"5076",
"sabiorkM":"5076",
"sbo":"SBO:0000247",
"seed.compound":"cpd00324",
"seedM":[
"M_cpd00324",
"cpd00324"
]
}
},
{
"id":"iasp[c]",
"name":"Iminoaspartate",
"compartment":"c",
"charge":0,
"formula":"C4H3NO4",
"annotation":{
"bigg.metabolite":"iasp",
"biggM":[
"M_iasp",
"iasp"
],
"chebi":[
"CHEBI:50616",
"CHEBI:58831",
"CHEBI:77875",
"24784",
"50616",
"5878",
"58831",
"77875"
],
"hmdb":[
"HMDB0001131",
"HMDB01131"
],
"kegg.compound":"C05840",
"keggC":[
"C05840",
"M_C05840"
],
"lipidmaps":"LMFA01170110",
"lipidmapsM":"LMFA01170110",
"metacyc.compound":"IMINOASPARTATE",
"metacycM":"IMINOASPARTATE",
"metanetx.chemical":"MNXM599",
"sbo":"SBO:0000247",
"seed.compound":"cpd03470",
"seedM":[
"M_cpd03470",
"cpd03470"
]
}
},
{
"id":"quln[c]",
"name":"Quinolinate",
"compartment":"c",
"charge":0,
"formula":"C7H3NO4",
"annotation":{
"bigg.metabolite":"quln",
"biggM":[
"M_quln",
"quln"
],
"chebi":[
"CHEBI:132942",
"CHEBI:16675",
"CHEBI:29959",
"CHEBI:46828",
"CHEBI:46832",
"CHEBI:46833",
"132942",
"14975",
"16675",
"26417",
"26418",
"29959",
"44529",
"46828",
"46832",
"46833",
"8663"
],
"hmdb":[
"HMDB0000232",
"HMDB00232"
],
"kegg.compound":"C03722",
"keggC":[
"C03722",
"M_C03722"
],
"metacyc.compound":"QUINOLINATE",
"metacycM":"QUINOLINATE",
"metanetx.chemical":"MNXM555",
"reactome":"R-ALL-197238",
"reactomeM":"R-ALL-197238",
"sabiork.compound":"6817",
"sabiorkM":"6817",
"sbo":"SBO:0000247",
"seed.compound":"cpd02333",
"seedM":[
"M_cpd02333",
"cpd02333"
]
}
},
{
"id":"nicrnt[c]",
"name":"Nicotinate D-ribonucleotide",
"compartment":"c",
"charge":0,
"formula":"C11H12NO9P",
"annotation":{
"bigg.metabolite":"nicrnt",
"biggM":[
"M_nicrnt",
"nicrnt"
],
"chebi":[
"CHEBI:15763",
"CHEBI:57502",
"12398",
"14651",
"14652",
"15763",
"25532",
"57502",
"7561"
],
"kegg.compound":"C01185",
"keggC":[
"C01185",
"M_C01185"
],
"metacyc.compound":"NICOTINATE_NUCLEOTIDE",
"metacycM":"NICOTINATE_NUCLEOTIDE",
"metanetx.chemical":"MNXM1108016",
"reactome":[
"R-ALL-197220",
"R-ALL-200492"
],
"reactomeM":[
"R-ALL-197220",
"R-ALL-200492"
],
"sabiork.compound":[
"26792",
"5427"
],
"sabiorkM":[
"26792",
"5427"
],
"sbo":"SBO:0000247",
"seed.compound":"cpd00873",
"seedM":[
"M_cpd00873",
"cpd00873"
]
}
},
{
"id":"nac[c]",
"name":"Nicotinate",
"compartment":"c",
"charge":0,
"formula":"C6H4NO2",
"annotation":{
"bigg.metabolite":[
"nac",
"nicnt"
],
"biggM":[
"M_nac",
"M_nicnt",
"nac",
"nicnt"
],
"chebi":[
"CHEBI:145116",
"CHEBI:15940",
"CHEBI:32544",
"145116",
"14650",
"15940",
"22851",
"25530",
"25538",
"32544",
"44319",
"7559"
],
"envipath":[
"650babc9-9d68-4b73-9332-11972ca26f7b/compound/ca85f0e1-e6b7-458b-8f88-d4ed6b580217",
"650babc9-9d68-4b73-9332-11972ca26f7b/compound/ed8ac75f-3a91-484c-9d21-d318ef0efef6"
],
"envipathM":[
"650babc9-9d68-4b73-9332-11972ca26f7b/compound/ca85f0e1-e6b7-458b-8f88-d4ed6b580217",
"650babc9-9d68-4b73-9332-11972ca26f7b/compound/ed8ac75f-3a91-484c-9d21-d318ef0efef6"
],
"hmdb":[
"HMDB0001488",
"HMDB01488"
],
"kegg.compound":"C00253",
"kegg.drug":"D00049",
"keggC":[
"C00253",
"M_C00253"
],
"keggD":[
"D00049",
"M_D00049"
],
"metacyc.compound":"NIACINE",
"metacycM":"NIACINE",
"metanetx.chemical":"MNXM274",
"reactome":[
"R-ALL-197230",
"R-ALL-444714"
],
"reactomeM":[
"R-ALL-197230",
"R-ALL-444714"
],
"sabiork.compound":"1994",
"sabiorkM":"1994",
"sbo":"SBO:0000247",
"seed.compound":"cpd00218",
"seedM":[
"M_cpd00218",
"cpd00218"
]
}
},
{
"id":"ncam[c]",
"name":"Nicotinamide",
"compartment":"c",
"charge":0,
"formula":"C6H6N2O",
"annotation":{
"bigg.metabolite":"ncam",
"biggM":[
"M_ncam",
"ncam"
],
"chebi":[
"CHEBI:17154",
"14645",
"17154",
"25521",
"44258",
"7556"
],
"hmdb":[
"HMDB0001406",
"HMDB01406"
],
"kegg.compound":"C00153",
"kegg.drug":"D00036",
"keggC":[
"C00153",
"M_C00153"
],
"keggD":[
"D00036",
"M_D00036"
],
"metacyc.compound":"NIACINAMIDE",
"metacycM":"NIACINAMIDE",
"metanetx.chemical":"MNXM216",
"reactome":[
"R-ALL-197277",
"R-ALL-427497"
],
"reactomeM":[
"R-ALL-197277",
"R-ALL-427497"
],
"sabiork.compound":"1949",
"sabiorkM":"1949",
"sbo":"SBO:0000247",
"seed.compound":"cpd00133",
"seedM":[
"M_cpd00133",
"cpd00133"
]
}
},
{
"id":"nmn[c]",
"name":"NMN",
"compartment":"c",
"charge":0,
"formula":"C11H14N2O8P",
"annotation":{
"bigg.metabolite":"nmn",
"biggM":[
"M_nmn",
"nmn"
],
"chebi":[
"CHEBI:14648",
"CHEBI:14649",
"CHEBI:16171",
"10433",
"12397",
"13409",
"14646",
"14647",
"14648",
"14649",
"16171",
"22850",
"25522",
"7557"
],
"hmdb":[
"HMDB0000229",
"HMDB00229",
"HMDB0059645",
"HMDB59645"
],
"kegg.compound":"C00455",
"keggC":[
"C00455",
"M_C00455"
],
"metacyc.compound":"NICOTINAMIDE_NUCLEOTIDE",
"metacycM":"NICOTINAMIDE_NUCLEOTIDE",
"metanetx.chemical":"MNXM355",
"sabiork.compound":"3871",
"sabiorkM":"3871",
"sbo":"SBO:0000247",
"seed.compound":"cpd00355",
"seedM":[
"M_cpd00355",
"cpd00355"
]
}
},
{
"id":"n2[c]",
"name":"nitrogen",
"compartment":"c",
"charge":0,
"formula":"N2",
"annotation":{
"bigg.metabolite":"n2",
"biggM":[
"M_n2",
"n2"
],
"kegg.compound":"C00697",
"metanetx.chemical":"MNXM739758",
"sbo":"SBO:0000247"
}
},
{
"id":"h2[c]",
"name":"H2",
"compartment":"c",
"charge":0,
"formula":"H2",
"annotation":{
"bigg.metabolite":"h2",
"biggM":[
"M_h2",
"h2"
],
"chebi":[
"CHEBI:18276",
"CHEBI:29237",
"CHEBI:29238",
"CHEBI:29294",
"CHEBI:29298",
"CHEBI:29299",
"13350",
"18276",
"25363",
"29237",
"29238",
"29294",
"29298",
"29299",
"5785"
],
"hmdb":[
"HMDB0001362",
"HMDB01362"
],
"kegg.compound":"C00282",
"keggC":[
"C00282",
"M_C00282"
],
"metacyc.compound":"HYDROGEN-MOLECULE",
"metacycM":"HYDROGEN-MOLECULE",
"metanetx.chemical":"MNXM1108018",
"reactome":"R-ALL-113555",
"reactomeM":"R-ALL-113555",
"sbo":"SBO:0000247",
"seed.compound":"cpd11640",
"seedM":[
"M_cpd11640",
"cpd11640"
]
}
},
{
"id":"no2[c]",
"name":"Nitrite",
"compartment":"c",
"charge":0,
"formula":"NO2",
"annotation":{
"bigg.metabolite":"no2",
"biggM":[
"M_no2",
"no2"
],
"chebi":[
"CHEBI:16301",
"CHEBI:25567",
"14658",
"16301",
"25567",
"44396",
"7585"
],
"envipath":"32de3cf4-e3e6-4168-956e-32fa5ddb0ce1/compound/84af9b8c-5f58-4093-85cb-964ba8ed40b7",
"envipathM":"32de3cf4-e3e6-4168-956e-32fa5ddb0ce1/compound/84af9b8c-5f58-4093-85cb-964ba8ed40b7",
"hmdb":[
"HMDB0002786",
"HMDB02786"
],
"kegg.compound":"C00088",
"keggC":[
"C00088",
"M_C00088"
],
"metacyc.compound":"NITRITE",
"metacycM":"NITRITE",
"metanetx.chemical":"MNXM107",
"reactome":[
"R-ALL-1222379",
"R-ALL-3697842"
],
"reactomeM":[
"R-ALL-1222379",
"R-ALL-3697842"
],
"sabiork.compound":"3058",
"sabiorkM":"3058",
"sbo":"SBO:0000247",
"seed.compound":"cpd00075",
"seedM":[
"M_cpd00075",
"cpd00075"
]
}
},
{
"id":"itp[c]",
"name":"ITP",
"compartment":"c",
"charge":0,
"formula":"C10H11N4O14P3",
"annotation":{
"bigg.metabolite":"itp",
"biggM":[
"M_itp",
"itp"
],
"chebi":[
"CHEBI:16039",
"CHEBI:57614",
"CHEBI:61402",
"13374",
"16039",
"19272",
"43508",
"57614",
"5851",
"61402"
],
"hmdb":[
"HMDB0000189",
"HMDB00189"
],
"kegg.compound":"C00081",
"keggC":[
"C00081",
"M_C00081"
],
"metacyc.compound":"ITP",
"metacycM":"ITP",
"metanetx.chemical":"MNXM1103428",
"reactome":"R-ALL-2509836",
"reactomeM":"R-ALL-2509836",
"sabiork.compound":"1291",
"sabiorkM":"1291",
"sbo":"SBO:0000247",
"seed.compound":"cpd00068",
"seedM":[
"M_cpd00068",
"cpd00068"
]
}
},
{
"id":"ditp[c]",
"name":"dITP",
"compartment":"c",
"charge":0,
"formula":"C10H11N4O13P3",
"annotation":{
"bigg.metabolite":"ditp",
"biggM":[
"M_ditp",
"ditp"
],
"chebi":[
"CHEBI:28807",
"CHEBI:61382",
"10499",
"19251",
"28807",
"61382"
],
"hmdb":[
"HMDB0003537",
"HMDB03537"
],
"kegg.compound":"C01345",
"keggC":[
"C01345",
"M_C01345"
],
"metacyc.compound":"DITP",
"metacycM":"DITP",
"metanetx.chemical":"MNXM728062",
"reactome":"R-ALL-2509835",
"reactomeM":"R-ALL-2509835",
"sabiork.compound":"1713",
"sabiorkM":"1713",
"sbo":"SBO:0000247",
"seed.compound":"cpd00977",
"seedM":[
"M_cpd00977",
"cpd00977"
]
}
},
{
"id":"xtp[c]",
"name":"XTP",
"compartment":"c",
"charge":0,
"formula":"C10H11N4O15P3",
"annotation":{
"bigg.metabolite":"xtp",
"biggM":[
"M_xtp",
"xtp"
],
"chebi":[
"CHEBI:10049",
"CHEBI:59885",
"CHEBI:61314",
"10049",
"59885",
"61314"
],
"hmdb":[
"HMDB0000293",
"HMDB00293"
],
"kegg.compound":"C00700",
"keggC":[
"C00700",
"M_C00700"
],
"metacyc.compound":"XTP",
"metacycM":"XTP",
"metanetx.chemical":"MNXM1102152",
"reactome":"R-ALL-2509848",
"reactomeM":"R-ALL-2509848",
"sabiork.compound":"1876",
"sabiorkM":"1876",
"sbo":"SBO:0000247",
"seed.compound":"cpd00530",
"seedM":[
"M_cpd00530",
"cpd00530"
]
}
},
{
"id":"dadp[c]",
"name":"dADP",
"compartment":"c",
"charge":0,
"formula":"C10H12N5O9P2",
"annotation":{
"bigg.metabolite":"dadp",
"biggM":[
"M_dadp",
"dadp"
],
"chebi":[
"CHEBI:16174",
"CHEBI:57667",
"10489",
"14067",
"16174",
"19235",
"41890",
"57667"
],
"kegg.compound":"C00206",
"keggC":[
"C00206",
"M_C00206"
],
"metacyc.compound":"DADP",
"metacycM":"DADP",
"metanetx.chemical":"MNXM735047",
"reactome":[
"R-ALL-110090",
"R-ALL-110652",
"R-ALL-111783"
],
"reactomeM":[
"R-ALL-110090",
"R-ALL-110652",
"R-ALL-111783"
],
"sabiork.compound":"1314",
"sabiorkM":"1314",
"sbo":"SBO:0000247",
"seed.compound":"cpd00177",
"seedM":[
"M_cpd00177",
"cpd00177"
]
}
},
{
"id":"dgdp[c]",
"name":"dGDP",
"compartment":"c",
"charge":0,
"formula":"C10H12N5O10P2",
"annotation":{
"bigg.metabolite":"dgdp",
"biggM":[
"M_dgdp",
"dgdp"
],
"chebi":[
"CHEBI:28862",
"CHEBI:58595",
"10495",
"19245",
"28862",
"41949",
"58595"
],
"hmdb":[
"HMDB0000960",
"HMDB00960"
],
"kegg.compound":"C00361",
"keggC":[
"C00361",
"M_C00361"
],
"metacyc.compound":"DGDP",
"metacycM":"DGDP",
"metanetx.chemical":"MNXM436",
"reactome":[
"R-ALL-110092",
"R-ALL-110680"
],
"reactomeM":[
"R-ALL-110092",
"R-ALL-110680"
],
"sabiork.compound":"1677",
"sabiorkM":"1677",
"sbo":"SBO:0000247",
"seed.compound":"cpd00295",
"seedM":[
"M_cpd00295",
"cpd00295"
]
}
},
{
"id":"cdp[c]",
"name":"CDP",
"compartment":"c",
"charge":0,
"formula":"C9H12N3O11P2",
"annotation":{
"bigg.metabolite":"cdp",
"biggM":[
"M_cdp",
"cdp"
],
"chebi":[
"CHEBI:17239",
"CHEBI:58069",
"13254",
"17239",
"23519",
"3260",
"41451",
"58069"
],
"hmdb":[
"HMDB0001546",
"HMDB01546"
],
"kegg.compound":"C00112",
"keggC":[
"C00112",
"M_C00112"
],
"metacyc.compound":[
"CDP",
"CDP-GROUP"
],
"metacycM":[
"CDP",
"CDP-GROUP"
],
"metanetx.chemical":"MNXM1102191",
"reactome":[
"R-ALL-110094",
"R-ALL-110638",
"R-ALL-111809"
],
"reactomeM":[
"R-ALL-110094",
"R-ALL-110638",
"R-ALL-111809"
],
"sbo":"SBO:0000247",
"seed.compound":"cpd00096",
"seedM":[
"M_cpd00096",
"cpd00096"
]
}
},
{
"id":"dcdp[c]",
"name":"dCDP",
"compartment":"c",
"charge":0,
"formula":"C9H12N3O10P2",
"annotation":{
"bigg.metabolite":"dcdp",
"biggM":[
"M_dcdp",
"dcdp"
],
"chebi":[
"CHEBI:28846",
"CHEBI:58593",
"10492",
"19241",
"28846",
"49966",
"58593"
],
"hmdb":[
"HMDB0001245",
"HMDB01245"
],
"kegg.compound":"C00705",
"keggC":[
"C00705",
"M_C00705"
],
"metacyc.compound":"DCDP",
"metacycM":"DCDP",
"metanetx.chemical":"MNXM411",
"reactome":[
"R-ALL-110091",
"R-ALL-110668",
"R-ALL-111784"
],
"reactomeM":[
"R-ALL-110091",
"R-ALL-110668",
"R-ALL-111784"
],
"sabiork.compound":"1347",
"sabiorkM":"1347",
"sbo":"SBO:0000247",
"seed.compound":"cpd00533",
"seedM":[
"M_cpd00533",
"cpd00533"
]
}
},
{
"id":"dutp[c]",
"name":"dUTP",
"compartment":"c",
"charge":0,
"formula":"C9H11N2O14P3",
"annotation":{
"bigg.metabolite":"dutp",
"biggM":[
"M_dutp",
"dutp"
],
"chebi":[
"CHEBI:17625",
"CHEBI:58212",
"CHEBI:61555",
"10533",
"14095",
"17625",
"19264",
"42215",
"58212",
"61555"
],
"hmdb":[
"HMDB0001191",
"HMDB01191"
],
"kegg.compound":"C00460",
"keggC":[
"C00460",
"M_C00460"
],
"metacyc.compound":"DUTP",
"metacycM":"DUTP",
"metanetx.chemical":"MNXM452",
"reactome":[
"R-ALL-110685",
"R-ALL-110694",
"R-ALL-500739"
],
"reactomeM":[
"R-ALL-110685",
"R-ALL-110694",
"R-ALL-500739"
],
"sabiork.compound":"1680",
"sabiorkM":"1680",
"sbo":"SBO:0000247",
"seed.compound":"cpd00358",
"seedM":[
"M_cpd00358",
"cpd00358"
]
}
},
{
"id":"dudp[c]",
"name":"dUDP",
"compartment":"c",
"charge":0,
"formula":"C9H11N2O11P2",
"annotation":{
"bigg.metabolite":"dudp",
"biggM":[
"M_dudp",
"dudp"
],
"chebi":[
"CHEBI:28850",
"CHEBI:60471",
"10531",
"19262",
"28850",
"60471"
],
"hmdb":[
"HMDB0001000",
"HMDB01000"
],
"kegg.compound":"C01346",
"keggC":[
"C01346",
"M_C01346"
],
"metacyc.compound":"DUDP",
"metacycM":"DUDP",
"metanetx.chemical":"MNXM572",
"reactome":[
"R-ALL-110093",
"R-ALL-110693"
],
"reactomeM":[
"R-ALL-110093",
"R-ALL-110693"
],
"sabiork.compound":"1714",
"sabiorkM":"1714",
"sbo":"SBO:0000247",
"seed.compound":"cpd00978",
"seedM":[
"M_cpd00978",
"cpd00978"
]
}
},
{
"id":"dtdp[c]",
"name":"dTDP",
"compartment":"c",
"charge":0,
"formula":"C10H13N2O11P2",
"annotation":{
"bigg.metabolite":"dtdp",
"biggM":[
"M_dtdp",
"dtdp"
],
"chebi":[
"CHEBI:18075",
"CHEBI:58369",
"10500",
"14077",
"18075",
"26998",
"46061",
"58369"
],
"hmdb":[
"HMDB0001274",
"HMDB01274"
],
"kegg.compound":"C00363",
"keggC":[
"C00363",
"M_C00363"
],
"metacyc.compound":[
"DTDP-GROUP",
"TDP"
],
"metacycM":[
"DTDP-GROUP",
"TDP"
],
"metanetx.chemical":"MNXM152",
"reactome":[
"R-ALL-110095",
"R-ALL-110720"
],
"reactomeM":[
"R-ALL-110095",
"R-ALL-110720"
],
"sabiork.compound":"1333",
"sabiorkM":"1333",
"sbo":"SBO:0000247",
"seed.compound":"cpd00297",
"seedM":[
"M_cpd00297",
"cpd00297"
]
}
},
{
"id":"dhp23cp[c]",
"name":"7,8-dihydronepterin 2' :3'-cyclicphosphate",
"compartment":"c",
"charge":0,
"formula":"C9H11N5O6P",
"annotation":{
"bigg.metabolite":"dhp23cp",
"biggM":[
"M_dhp23cp",
"dhp23cp"
],
"kegg.compound":"C20567",
"metanetx.chemical":"MNXM114350",
"sbo":"SBO:0000247",
"seed.compound":"cpd15850",
"seedM":[
"M_cpd15850",
"cpd15850"
]
}
},
{
"id":"5mta[c]",
"name":"5-Methylthioadenosine",
"compartment":"c",
"charge":0,
"formula":"C11H15N5O3S",
"annotation":{
"bigg.metabolite":"5mta",
"biggM":[
"5mta",
"M_5mta"
],
"chebi":[
"CHEBI:17509",
"12055",
"12064",
"12771",
"14605",
"17509",
"1966",
"1986",
"20491",
"20494",
"44181"
],
"hmdb":[
"HMDB0001173",
"HMDB01173"
],
"kegg.compound":"C00170",
"keggC":[
"C00170",
"M_C00170"
],
"metacyc.compound":"5-METHYLTHIOADENOSINE",
"metacycM":"5-METHYLTHIOADENOSINE",
"metanetx.chemical":"MNXM1101977",
"reactome":"R-ALL-353106",
"reactomeM":"R-ALL-353106",
"sabiork.compound":"1960",
"sabiorkM":"1960",
"sbo":"SBO:0000247",
"seed.compound":"cpd00147",
"seedM":[
"M_cpd00147",
"cpd00147"
]
}
},
{
"id":"ade[c]",
"name":"Adenine",
"compartment":"c",
"charge":0,
"formula":"C5H5N5",
"annotation":{
"bigg.metabolite":"ade",
"biggM":[
"M_ade",
"ade"
],
"chebi":[
"CHEBI:16708",
"13733",
"16708",
"22236",
"2470",
"40579"
],
"hmdb":[
"HMDB0000034",
"HMDB00034"
],
"kegg.compound":"C00147",
"kegg.drug":"D00034",
"keggC":[
"C00147",
"M_C00147"
],
"keggD":[
"D00034",
"M_D00034"
],
"metacyc.compound":[
"ADENINE",
"ADENINE-RING"
],
"metacycM":[
"ADENINE",
"ADENINE-RING"
],
"metanetx.chemical":"MNXM168",
"reactome":[
"R-ALL-5635947",
"R-ALL-727751",
"R-ALL-83947",
"R-ALL-83951"
],
"reactomeM":[
"R-ALL-5635947",
"R-ALL-727751",
"R-ALL-83947",
"R-ALL-83951"
],
"sabiork.compound":"57",
"sabiorkM":"57",
"sbo":"SBO:0000247",
"seed.compound":[
"cpd00128",
"cpd22238"
],
"seedM":[
"M_cpd00128",
"M_cpd22238",
"cpd00128",
"cpd22238"
]
}
},
{
"id":"5mdr1p[c]",
"name":"5-Methylthio-5-deoxy-D-ribose 1-phosphate",
"compartment":"c",
"charge":0,
"formula":"C6H11O7PS",
"annotation":{
"bigg.metabolite":"5mdr1p",
"biggM":[
"5mdr1p",
"M_5mdr1p"
],
"chebi":[
"CHEBI:27859",
"CHEBI:58533",
"12767",
"12769",
"12770",
"20614",
"20616",
"2102",
"27859",
"30309",
"30310",
"58533"
],
"kegg.compound":"C04188",
"keggC":[
"C04188",
"M_C04188"
],
"metacyc.compound":"CPD-444",
"metacycM":"CPD-444",
"metanetx.chemical":"MNXM1103415",
"reactome":"R-ALL-1237165",
"reactomeM":"R-ALL-1237165",
"sabiork.compound":"1642",
"sabiorkM":"1642",
"sbo":"SBO:0000247",
"seed.compound":"cpd02574",
"seedM":[
"M_cpd02574",
"cpd02574"
]
}
},
{
"id":"5mdru1p[c]",
"name":"5-Methylthio-5-deoxy-D-ribulose 1-phosphate",
"compartment":"c",
"charge":0,
"formula":"C6H11O7PS",
"annotation":{
"bigg.metabolite":"5mdru1p",
"biggM":[
"5mdru1p",
"M_5mdru1p"
],
"chebi":[
"CHEBI:28096",
"CHEBI:58548",
"12768",
"20615",
"2100",
"28096",
"44141",
"58548"
],
"hmdb":[
"HMDB0001299",
"HMDB01299"
],
"kegg.compound":"C04582",
"keggC":[
"C04582",
"M_C04582"
],
"metacyc.compound":"CPD-1063",
"metacycM":"CPD-1063",
"metanetx.chemical":"MNXM737603",
"reactome":"R-ALL-1237107",
"reactomeM":"R-ALL-1237107",
"sbo":"SBO:0000247",
"seed.compound":"cpd02791",
"seedM":[
"M_cpd02791",
"cpd02791"
]
}
},
{
"id":"gar[c]",
"name":"N1-(5-Phospho-D-ribosyl)glycinamide",
"compartment":"c",
"charge":0,
"formula":"C7H14N2O8P",
"annotation":{
"bigg.metabolite":"gar",
"biggM":[
"M_gar",
"gar"
],
"chebi":[
"CHEBI:143788",
"CHEBI:18349",
"CHEBI:24367",
"CHEBI:58457",
"12623",
"143788",
"18349",
"1983",
"20499",
"24367",
"42688",
"58457"
],
"hmdb":[
"HMDB0002022",
"HMDB02022"
],
"kegg.compound":"C03838",
"keggC":[
"C03838",
"M_C03838"
],
"metacyc.compound":"5-PHOSPHO-RIBOSYL-GLYCINEAMIDE",
"metacycM":"5-PHOSPHO-RIBOSYL-GLYCINEAMIDE",
"metanetx.chemical":"MNXM1104522",
"reactome":"R-ALL-111338",
"reactomeM":"R-ALL-111338",
"sabiork.compound":"1887",
"sabiorkM":"1887",
"sbo":"SBO:0000247",
"seed.compound":"cpd02394",
"seedM":[
"M_cpd02394",
"cpd02394"
]
}
},
{
"id":"fgam[c]",
"name":"N2-Formyl-N1-(5-phospho-D-ribosyl)glycinamide",
"compartment":"c",
"charge":0,
"formula":"C8H13N2O9P",
"annotation":{
"bigg.metabolite":"fgam",
"biggM":[
"M_fgam",
"fgam"
],
"chebi":[
"CHEBI:147286",
"CHEBI:18272",
"CHEBI:58426",
"12635",
"147286",
"18272",
"1982",
"20498",
"58426"
],
"hmdb":[
"HMDB0001308",
"HMDB0006476",
"HMDB01308",
"HMDB06476"
],
"kegg.compound":"C04376",
"keggC":[
"C04376",
"M_C04376"
],
"metacyc.compound":"5-P-RIBOSYL-N-FORMYLGLYCINEAMIDE",
"metacycM":"5-P-RIBOSYL-N-FORMYLGLYCINEAMIDE",
"metanetx.chemical":"MNXM1094915",
"reactome":"R-ALL-111354",
"reactomeM":"R-ALL-111354",
"sabiork.compound":"1889",
"sabiorkM":"1889",
"sbo":"SBO:0000247",
"seed.compound":"cpd02678",
"seedM":[
"M_cpd02678",
"cpd02678"
]
}
},
{
"id":"fpram[c]",
"name":"2-(Formamido)-N1-(5-phospho-D-ribosyl)acetamidine",
"compartment":"c",
"charge":0,
"formula":"C8H15N3O8P",
"annotation":{
"bigg.metabolite":"fpram",
"biggM":[
"M_fpram",
"fpram"
],
"chebi":[
"CHEBI:147287",
"CHEBI:18413",
"CHEBI:58478",
"11474",
"147287",
"18413",
"58478",
"971"
],
"hmdb":[
"HMDB0000999",
"HMDB00999"
],
"kegg.compound":"C04640",
"keggC":[
"C04640",
"M_C04640"
],
"metacyc.compound":"5-PHOSPHORIBOSYL-N-FORMYLGLYCINEAMIDINE",
"metacycM":"5-PHOSPHORIBOSYL-N-FORMYLGLYCINEAMIDINE",
"metanetx.chemical":"MNXM1094916",
"reactome":"R-ALL-111369",
"reactomeM":"R-ALL-111369",
"sbo":"SBO:0000247",
"seed.compound":"cpd02826",
"seedM":[
"M_cpd02826",
"cpd02826"
]
}
},
{
"id":"air[c]",
"name":"5-amino-1-(5-phospho-D-ribosyl)imidazole",
"compartment":"c",
"charge":0,
"formula":"C8H12N3O7P",
"annotation":{
"bigg.metabolite":"air",
"biggM":[
"M_air",
"air"
],
"chebi":[
"CHEBI:137981",
"CHEBI:138560",
"CHEBI:28843",
"CHEBI:58592",
"12101",
"137981",
"138560",
"18969",
"2655",
"28843",
"58592"
],
"hmdb":[
"HMDB0001235",
"HMDB0002316",
"HMDB0011609",
"HMDB01235",
"HMDB02316",
"HMDB11609"
],
"kegg.compound":"C03373",
"keggC":[
"C03373",
"M_C03373"
],
"metacyc.compound":"5-PHOSPHORIBOSYL-5-AMINOIMIDAZOLE",
"metacycM":"5-PHOSPHORIBOSYL-5-AMINOIMIDAZOLE",
"metanetx.chemical":"MNXM1105983",
"reactome":"R-ALL-111370",
"reactomeM":"R-ALL-111370",
"sabiork.compound":"1885",
"sabiorkM":"1885",
"sbo":"SBO:0000247",
"seed.compound":"cpd02140",
"seedM":[
"M_cpd02140",
"cpd02140"
]
}
},
{
"id":"5caiz[c]",
"name":"5-phosphoribosyl-5-carboxyaminoimidazole",
"compartment":"c",
"charge":0,
"formula":"C9H11N3O9P",
"annotation":{
"bigg.metabolite":"5caiz",
"biggM":[
"5caiz",
"M_5caiz"
],
"chebi":[
"CHEBI:48000",
"CHEBI:58730",
"48000",
"58730"
],
"kegg.compound":"C15667",
"keggC":[
"C15667",
"M_C15667"
],
"metacyc.compound":"CPD0-181",
"metacycM":"CPD0-181",
"metanetx.chemical":"MNXM728322",
"sabiork.compound":"23298",
"sabiorkM":"23298",
"sbo":"SBO:0000247",
"seed.compound":[
"cpd11310",
"cpd25523"
],
"seedM":[
"M_cpd11310",
"M_cpd25523",
"cpd11310",
"cpd25523"
]
}
},
{
"id":"5aizc[c]",
"name":"5-amino-1-(5-phospho-D-ribosyl)imidazole-4-carboxylate",
"compartment":"c",
"charge":0,
"formula":"C9H11N3O9P",
"annotation":{
"bigg.metabolite":"5aizc",
"biggM":[
"5aizc",
"M_5aizc"
],
"chebi":[
"CHEBI:28413",
"CHEBI:58564",
"CHEBI:77657",
"12103",
"18968",
"28413",
"575",
"58564",
"77657"
],
"hmdb":[
"HMDB0006273",
"HMDB06273"
],
"kegg.compound":"C04751",
"keggC":[
"C04751",
"M_C04751"
],
"metacyc.compound":"PHOSPHORIBOSYL-CARBOXY-AMINOIMIDAZOLE",
"metacycM":"PHOSPHORIBOSYL-CARBOXY-AMINOIMIDAZOLE",
"metanetx.chemical":"MNXM737371",
"reactome":"R-ALL-111395",
"reactomeM":"R-ALL-111395",
"sabiork.compound":"1894",
"sabiorkM":"1894",
"sbo":"SBO:0000247",
"seed.compound":"cpd02893",
"seedM":[
"M_cpd02893",
"cpd02893"
]
}
},
{
"id":"25aics[c]",
"name":"(S)-2-[5-Amino-1-(5-phospho-D-ribosyl)imidazole-4-carboxamido]succinate",
"compartment":"c",
"charge":0,
"formula":"C13H15N4O12P",
"annotation":{
"bigg.metabolite":"25aics",
"biggM":[
"25aics",
"M_25aics"
],
"chebi":[
"CHEBI:18319",
"CHEBI:58443",
"11028",
"18319",
"18965",
"572",
"58443",
"78110"
],
"hmdb":[
"HMDB0000797",
"HMDB0006274",
"HMDB00797",
"HMDB06274"
],
"kegg.compound":"C04823",
"keggC":[
"C04823",
"M_C04823"
],
"metacyc.compound":"P-RIBOSYL-4-SUCCCARB-AMINOIMIDAZOLE",
"metacycM":"P-RIBOSYL-4-SUCCCARB-AMINOIMIDAZOLE",
"metanetx.chemical":"MNXM1104647",
"reactome":"R-ALL-111399",
"reactomeM":"R-ALL-111399",
"sabiork.compound":"1893",
"sabiorkM":"1893",
"sbo":"SBO:0000247",
"seed.compound":[
"cpd02921",
"cpd19032"
],
"seedM":[
"M_cpd02921",
"M_cpd19032",
"cpd02921",
"cpd19032"
]
}
},
{
"id":"fprica[c]",
"name":"5-Formamido-1-(5-phospho-D-ribosyl)imidazole-4-carboxamide",
"compartment":"c",
"charge":0,
"formula":"C10H13N4O9P",
"annotation":{
"bigg.metabolite":"fprica",
"biggM":[
"M_fprica",
"fprica"
],
"chebi":[
"CHEBI:18381",
"CHEBI:58467",
"12125",
"18381",
"18967",
"574",
"58467"
],
"hmdb":[
"HMDB0001439",
"HMDB01439"
],
"kegg.compound":"C04734",
"keggC":[
"C04734",
"M_C04734"
],
"metacyc.compound":"PHOSPHORIBOSYL-FORMAMIDO-CARBOXAMIDE",
"metacycM":"PHOSPHORIBOSYL-FORMAMIDO-CARBOXAMIDE",
"metanetx.chemical":"MNXM1104518",
"reactome":"R-ALL-111427",
"reactomeM":"R-ALL-111427",
"sabiork.compound":"1892",
"sabiorkM":"1892",
"sbo":"SBO:0000247",
"seed.compound":"cpd02884",
"seedM":[
"M_cpd02884",
"cpd02884"
]
}
},
{
"id":"pppi[c]",
"name":"Inorganic triphosphate",
"compartment":"c",
"charge":0,
"formula":"HO10P3",
"annotation":{
"bigg.metabolite":"pppi",
"biggM":[
"M_pppi",
"pppi"
],
"chebi":[
"CHEBI:18036",
"CHEBI:39949",
"CHEBI:48313",
"CHEBI:48314",
"CHEBI:48315",
"CHEBI:48316",
"18036",
"29203",
"39942",
"39949",
"48313",
"48314",
"48315",
"48316",
"5926",
"9744"
],
"hmdb":[
"HMDB0003379",
"HMDB0012282",
"HMDB03379",
"HMDB12282"
],
"kegg.compound":"C00536",
"keggC":[
"C00536",
"M_C00536"
],
"metacyc.compound":"P3I",
"metacycM":"P3I",
"metanetx.chemical":"MNXM332",
"sabiork.compound":[
"1681",
"5073"
],
"sabiorkM":[
"1681",
"5073"
],
"sbo":"SBO:0000247",
"seed.compound":[
"cpd00421",
"cpd11672"
],
"seedM":[
"M_cpd00421",
"M_cpd11672",
"cpd00421",
"cpd11672"
]
}
},
{
"id":"idp[c]",
"name":"IDP",
"compartment":"c",
"charge":0,
"formula":"C10H11N4O11P2",
"annotation":{
"bigg.metabolite":"idp",
"biggM":[
"M_idp",
"idp"
],
"chebi":[
"CHEBI:17808",
"CHEBI:58280",
"13371",
"17808",
"19270",
"43252",
"58280",
"5848"
],
"kegg.compound":"C00104",
"keggC":[
"C00104",
"M_C00104"
],
"metacyc.compound":"IDP",
"metacycM":"IDP",
"metanetx.chemical":"MNXM1104559",
"reactome":"R-ALL-2509811",
"reactomeM":"R-ALL-2509811",
"sabiork.compound":"1299",
"sabiorkM":"1299",
"sbo":"SBO:0000247",
"seed.compound":"cpd00090",
"seedM":[
"M_cpd00090",
"cpd00090"
]
}
},
{
"id":"camp[c]",
"name":"cAMP",
"compartment":"c",
"charge":0,
"formula":"C10H11N5O6P",
"annotation":{
"bigg.metabolite":"camp",
"biggM":[
"M_camp",
"camp"
],
"chebi":[
"CHEBI:17489",
"CHEBI:58165",
"11673",
"1325",
"17489",
"19827",
"41588",
"58165"
],
"hmdb":[
"HMDB0000058",
"HMDB00058"
],
"kegg.compound":"C00575",
"keggC":[
"C00575",
"M_C00575"
],
"metacyc.compound":"CAMP",
"metacycM":"CAMP",
"metanetx.chemical":"MNXM243",
"reactome":"R-ALL-30389",
"reactomeM":"R-ALL-30389",
"sabiork.compound":"1379",
"sabiorkM":"1379",
"sbo":"SBO:0000247",
"seed.compound":"cpd00446",
"seedM":[
"M_cpd00446",
"cpd00446"
]
}
},
{
"id":"damp[c]",
"name":"dAMP",
"compartment":"c",
"charge":0,
"formula":"C10H12N5O6P",
"annotation":{
"bigg.metabolite":"damp",
"biggM":[
"M_damp",
"damp"
],
"chebi":[
"CHEBI:17713",
"CHEBI:58245",
"10490",
"14068",
"17713",
"19236",
"40419",
"40499",
"40505",
"40544",
"40607",
"41815",
"41864",
"58245"
],
"hmdb":[
"HMDB0000905",
"HMDB00905"
],
"kegg.compound":"C00360",
"keggC":[
"C00360",
"M_C00360"
],
"metacyc.compound":"DAMP",
"metacycM":"DAMP",
"metanetx.chemical":"MNXM432",
"reactome":[
"R-ALL-109295",
"R-ALL-109386",
"R-ALL-109732"
],
"reactomeM":[
"R-ALL-109295",
"R-ALL-109386",
"R-ALL-109732"
],
"sabiork.compound":"62",
"sabiorkM":"62",
"sbo":"SBO:0000247",
"seed.compound":"cpd00294",
"seedM":[
"M_cpd00294",
"cpd00294"
]
}
},
{
"id":"dad-2[c]",
"name":"Deoxyadenosine",
"compartment":"c",
"charge":0,
"formula":"C10H13N5O3",
"annotation":{
"bigg.metabolite":"dad_2",
"biggM":[
"M_dad_2",
"dad-2",
"dad_2"
],
"chebi":[
"CHEBI:17256",
"14112",
"17256",
"19234",
"39863",
"40535",
"40560",
"4405"
],
"hmdb":[
"HMDB0000101",
"HMDB0005778",
"HMDB00101",
"HMDB0011722",
"HMDB05778",
"HMDB11722"
],
"kegg.compound":"C00559",
"keggC":[
"C00559",
"M_C00559"
],
"metacyc.compound":"DEOXYADENOSINE",
"metacycM":"DEOXYADENOSINE",
"metanetx.chemical":"MNXM625",
"reactome":[
"R-ALL-109731",
"R-ALL-83919",
"R-ALL-83925"
],
"reactomeM":[
"R-ALL-109731",
"R-ALL-83919",
"R-ALL-83925"
],
"sabiork.compound":"1874",
"sabiorkM":"1874",
"sbo":"SBO:0000247",
"seed.compound":"cpd00438",
"seedM":[
"M_cpd00438",
"cpd00438"
]
}
},
{
"id":"ins[c]",
"name":"Inosine",
"compartment":"c",
"charge":0,
"formula":"C10H12N4O5",
"annotation":{
"bigg.metabolite":"ins",
"biggM":[
"M_ins",
"ins"
],
"chebi":[
"CHEBI:17596",
"14456",
"17596",
"24841",
"44407",
"5927"
],
"hmdb":[
"HMDB0000195",
"HMDB00195"
],
"kegg.compound":"C00294",
"kegg.drug":"D00054",
"keggC":[
"C00294",
"M_C00294"
],
"keggD":[
"D00054",
"M_D00054"
],
"metacyc.compound":"INOSINE",
"metacycM":"INOSINE",
"metanetx.chemical":"MNXM1103335",
"reactome":[
"R-ALL-727739",
"R-ALL-83921",
"R-ALL-83927"
],
"reactomeM":[
"R-ALL-727739",
"R-ALL-83921",
"R-ALL-83927"
],
"sabiork.compound":"1868",
"sabiorkM":"1868",
"sbo":"SBO:0000247",
"seed.compound":"cpd00246",
"seedM":[
"M_cpd00246",
"cpd00246"
]
}
},
{
"id":"xtsn[c]",
"name":"Xanthosine",
"compartment":"c",
"charge":0,
"formula":"C10H12N4O6",
"annotation":{
"bigg.metabolite":"xtsn",
"biggM":[
"M_xtsn",
"xtsn"
],
"chebi":[
"CHEBI:18107",
"10066",
"15323",
"18107",
"27327"
],
"hmdb":[
"HMDB0000299",
"HMDB00299"
],
"kegg.compound":"C01762",
"keggC":[
"C01762",
"M_C01762"
],
"metacyc.compound":"XANTHOSINE",
"metacycM":"XANTHOSINE",
"metanetx.chemical":"MNXM1103769",
"sabiork.compound":"1878",
"sabiorkM":"1878",
"sbo":"SBO:0000247",
"seed.compound":"cpd01217",
"seedM":[
"M_cpd01217",
"cpd01217"
]
}
},
{
"id":"xan[c]",
"name":"Xanthine",
"compartment":"c",
"charge":0,
"formula":"C5H4N4O2",
"annotation":{
"bigg.metabolite":"xan",
"biggM":[
"M_xan",
"xan"
],
"chebi":[
"CHEBI:15318",
"CHEBI:17712",
"CHEBI:48517",
"10059",
"15318",
"17712",
"27317",
"46377",
"48517"
],
"envipath":"32de3cf4-e3e6-4168-956e-32fa5ddb0ce1/compound/3cf4dbf8-ae84-49e6-b294-b5138cb94f75",
"envipathM":"32de3cf4-e3e6-4168-956e-32fa5ddb0ce1/compound/3cf4dbf8-ae84-49e6-b294-b5138cb94f75",
"hmdb":[
"HMDB0000292",
"HMDB00292"
],
"kegg.compound":"C00385",
"keggC":[
"C00385",
"M_C00385"
],
"metacyc.compound":"XANTHINE",
"metacycM":"XANTHINE",
"metanetx.chemical":"MNXM174",
"reactome":"R-ALL-30064",
"reactomeM":"R-ALL-30064",
"sabiork.compound":"1871",
"sabiorkM":"1871",
"sbo":"SBO:0000247",
"seed.compound":"cpd00309",
"seedM":[
"M_cpd00309",
"cpd00309"
]
}
},
{
"id":"gua[c]",
"name":"Guanine",
"compartment":"c",
"charge":0,
"formula":"C5H5N5O",
"annotation":{
"bigg.metabolite":"gua",
"biggM":[
"M_gua",
"gua"
],
"chebi":[
"CHEBI:16235",
"14371",
"14372",
"16235",
"24443",
"42948",
"5563"
],
"envipath":"650babc9-9d68-4b73-9332-11972ca26f7b/compound/b5208daa-3750-4745-b4ed-179fb9d4fcfd",
"envipathM":"650babc9-9d68-4b73-9332-11972ca26f7b/compound/b5208daa-3750-4745-b4ed-179fb9d4fcfd",
"hmdb":[
"HMDB0000132",
"HMDB00132"
],
"kegg.compound":"C00242",
"keggC":[
"C00242",
"M_C00242"
],
"metacyc.compound":"GUANINE",
"metacycM":"GUANINE",
"metanetx.chemical":"MNXM733114",
"reactome":[
"R-ALL-83955",
"R-ALL-83956"
],
"reactomeM":[
"R-ALL-83955",
"R-ALL-83956"
],
"sabiork.compound":"59",
"sabiorkM":"59",
"sbo":"SBO:0000247",
"seed.compound":"cpd00207",
"seedM":[
"M_cpd00207",
"cpd00207"
]
}
},
{
"id":"gsn[c]",
"name":"Guanosine",
"compartment":"c",
"charge":0,
"formula":"C10H13N5O5",
"annotation":{
"bigg.metabolite":"gsn",
"biggM":[
"M_gsn",
"gsn"
],
"chebi":[
"CHEBI:16750",
"14375",
"16750",
"24444",
"42840",
"42847",
"471737",
"5564"
],
"hmdb":[
"HMDB0000133",
"HMDB00133"
],
"kegg.compound":"C00387",
"keggC":[
"C00387",
"M_C00387"
],
"metacyc.compound":"GUANOSINE",
"metacycM":"GUANOSINE",
"metanetx.chemical":"MNXM1103400",
"reactome":[
"R-ALL-727743",
"R-ALL-83920",
"R-ALL-83926"
],
"reactomeM":[
"R-ALL-727743",
"R-ALL-83920",
"R-ALL-83926"
],
"sabiork.compound":"1872",
"sabiorkM":"1872",
"sbo":"SBO:0000247",
"seed.compound":"cpd00311",
"seedM":[
"M_cpd00311",
"cpd00311"
]
}
},
{
"id":"35cgmp[c]",
"name":"3',5'-Cyclic GMP",
"compartment":"c",
"charge":0,
"formula":"C10H11N5O7P",
"annotation":{
"bigg.metabolite":"35cgmp",
"biggM":[
"35cgmp",
"M_35cgmp"
],
"chebi":[
"CHEBI:16356",
"CHEBI:57746",
"11675",
"1327",
"14377",
"16356",
"19829",
"39915",
"44955",
"44957",
"57746"
],
"hmdb":[
"HMDB0001314",
"HMDB01314"
],
"kegg.compound":"C00942",
"keggC":[
"C00942",
"M_C00942"
],
"metacyc.compound":"CGMP",
"metacycM":"CGMP",
"metanetx.chemical":"MNXM731192",
"reactome":"R-ALL-30991",
"reactomeM":"R-ALL-30991",
"sabiork.compound":"1692",
"sabiorkM":"1692",
"sbo":"SBO:0000247",
"seed.compound":"cpd00697",
"seedM":[
"M_cpd00697",
"cpd00697"
]
}
},
{
"id":"dgmp[c]",
"name":"dGMP",
"compartment":"c",
"charge":0,
"formula":"C10H12N5O7P",
"annotation":{
"bigg.metabolite":"dgmp",
"biggM":[
"M_dgmp",
"dgmp"
],
"chebi":[
"CHEBI:16192",
"CHEBI:57673",
"10496",
"14074",
"16192",
"19246",
"41902",
"41939",
"42676",
"42726",
"42733",
"47449",
"57673"
],
"hmdb":[
"HMDB0001044",
"HMDB01044"
],
"kegg.compound":"C00362",
"keggC":[
"C00362",
"M_C00362"
],
"metacyc.compound":"DGMP",
"metacycM":"DGMP",
"metanetx.chemical":"MNXM736654",
"reactome":[
"R-ALL-109327",
"R-ALL-109730"
],
"reactomeM":[
"R-ALL-109327",
"R-ALL-109730"
],
"sabiork.compound":"64",
"sabiorkM":"64",
"sbo":"SBO:0000247",
"seed.compound":"cpd00296",
"seedM":[
"M_cpd00296",
"cpd00296"
]
}
},
{
"id":"dgsn[c]",
"name":"Deoxyguanosine",
"compartment":"c",
"charge":0,
"formula":"C10H13N5O4",
"annotation":{
"bigg.metabolite":"dgsn",
"biggM":[
"M_dgsn",
"dgsn"
],
"chebi":[
"CHEBI:17172",
"14116",
"17172",
"19244",
"23624",
"42667",
"42867",
"42987",
"4412"
],
"hmdb":[
"HMDB0000085",
"HMDB00085"
],
"kegg.compound":"C00330",
"keggC":[
"C00330",
"M_C00330"
],
"metacyc.compound":"DEOXYGUANOSINE",
"metacycM":"DEOXYGUANOSINE",
"metanetx.chemical":"MNXM647",
"reactome":[
"R-ALL-109328",
"R-ALL-109729"
],
"reactomeM":[
"R-ALL-109328",
"R-ALL-109729"
],
"sabiork.compound":"1869",
"sabiorkM":"1869",
"sbo":"SBO:0000247",
"seed.compound":"cpd00277",
"seedM":[
"M_cpd00277",
"cpd00277"
]
}
},
{
"id":"didp[c]",
"name":"dIDP",
"compartment":"c",
"charge":0,
"formula":"C10H11N4O10P2",
"annotation":{
"bigg.metabolite":"didp",
"biggM":[
"M_didp",
"didp"
],
"chebi":[
"CHEBI:28823",
"CHEBI:62286",
"10498",
"19249",
"28823",
"62286"
],
"hmdb":[
"HMDB0003536",
"HMDB03536"
],
"kegg.compound":"C01344",
"keggC":[
"C01344",
"M_C01344"
],
"metacyc.compound":"CPD0-2231",
"metacycM":"CPD0-2231",
"metanetx.chemical":"MNXM2174",
"reactome":"R-ALL-2509796",
"reactomeM":"R-ALL-2509796",
"sbo":"SBO:0000247",
"seed.compound":"cpd00976",
"seedM":[
"M_cpd00976",
"cpd00976"
]
}
},
{
"id":"dhor-S[c]",
"name":"(S)-Dihydroorotate",
"compartment":"c",
"charge":0,
"formula":"C5H5N2O4",
"annotation":{
"bigg.metabolite":"dhor__S",
"biggM":[
"M_dhor__S",
"dhor__S"
],
"chebi":[
"CHEBI:17025",
"CHEBI:30864",
"11063",
"17025",
"18777",
"18778",
"30864",
"417",
"42132"
],
"hmdb":[
"HMDB0003349",
"HMDB03349"
],
"kegg.compound":"C00337",
"keggC":[
"C00337",
"M_C00337"
],
"metacyc.compound":"DI-H-OROTATE",
"metacycM":"DI-H-OROTATE",
"metanetx.chemical":"MNXM252",
"reactome":"R-ALL-76630",
"reactomeM":"R-ALL-76630",
"sabiork.compound":"2022",
"sabiorkM":"2022",
"sbo":"SBO:0000247",
"seed.compound":"cpd00282",
"seedM":[
"M_cpd00282",
"cpd00282"
]
}
},
{
"id":"orot[c]",
"name":"Orotate",
"compartment":"c",
"charge":0,
"formula":"C5H3N2O4",
"annotation":{
"bigg.metabolite":"orot",
"biggM":[
"M_orot",
"orot"
],
"chebi":[
"CHEBI:16742",
"CHEBI:30839",
"14698",
"16742",
"25719",
"25720",
"30839",
"44781",
"7787"
],
"hmdb":[
"HMDB0000226",
"HMDB00226"
],
"kegg.compound":"C00295",
"kegg.drug":"D00055",
"keggC":[
"C00295",
"M_C00295"
],
"keggD":[
"D00055",
"M_D00055"
],
"metacyc.compound":"OROTATE",
"metacycM":"OROTATE",
"metanetx.chemical":"MNXM235",
"reactome":"R-ALL-76632",
"reactomeM":"R-ALL-76632",
"sabiork.compound":"2009",
"sabiorkM":"2009",
"sbo":"SBO:0000247",
"seed.compound":"cpd00247",
"seedM":[
"M_cpd00247",
"cpd00247"
]
}
},
{
"id":"orot5p[c]",
"name":"Orotidine 5'-phosphate",
"compartment":"c",
"charge":0,
"formula":"C10H10N2O11P",
"annotation":{
"bigg.metabolite":"orot5p",
"biggM":[
"M_orot5p",
"orot5p"
],
"chebi":[
"CHEBI:15842",
"CHEBI:57538",
"14699",
"15842",
"25723",
"57538",
"7788"
],
"hmdb":[
"HMDB0000218",
"HMDB00218"
],
"kegg.compound":"C01103",
"keggC":[
"C01103",
"M_C01103"
],
"metacyc.compound":"OROTIDINE-5-PHOSPHATE",
"metacycM":"OROTIDINE-5-PHOSPHATE",
"metanetx.chemical":"MNXM1103557",
"reactome":"R-ALL-111629",
"reactomeM":"R-ALL-111629",
"sabiork.compound":"1700",
"sabiorkM":"1700",
"sbo":"SBO:0000247",
"seed.compound":"cpd00810",
"seedM":[
"M_cpd00810",
"cpd00810"
]
}
},
{
"id":"ump[c]",
"name":"UMP",
"compartment":"c",
"charge":0,
"formula":"C9H11N2O9P",
"annotation":{
"bigg.metabolite":"ump",
"biggM":[
"M_ump",
"ump"
],
"chebi":[
"CHEBI:16695",
"CHEBI:57865",
"13508",
"13509",
"16695",
"27231",
"46362",
"46381",
"46382",
"47721",
"57865",
"9849"
],
"hmdb":[
"HMDB0000288",
"HMDB00288"
],
"kegg.compound":"C00105",
"keggC":[
"C00105",
"M_C00105"
],
"metacyc.compound":"UMP",
"metacycM":"UMP",
"metanetx.chemical":"MNXM1104823",
"reactome":[
"R-ALL-109280",
"R-ALL-109402",
"R-ALL-109512",
"R-ALL-418075",
"R-ALL-735698"
],
"reactomeM":[
"R-ALL-109280",
"R-ALL-109402",
"R-ALL-109512",
"R-ALL-418075",
"R-ALL-735698"
],
"sabiork.compound":[
"1300",
"25061"
],
"sabiorkM":[
"1300",
"25061"
],
"sbo":"SBO:0000247",
"seed.compound":"cpd00091",
"seedM":[
"M_cpd00091",
"cpd00091"
]
}
},
{
"id":"uri[c]",
"name":"Uridine",
"compartment":"c",
"charge":0,
"formula":"C9H12N2O6",
"annotation":{
"bigg.metabolite":"uri",
"biggM":[
"M_uri",
"uri"
],
"chebi":[
"CHEBI:16704",
"15296",
"16704",
"27227",
"46386",
"46391",
"46460",
"9893"
],
"hmdb":[
"HMDB0000296",
"HMDB00296"
],
"kegg.compound":"C00299",
"keggC":[
"C00299",
"M_C00299"
],
"metacyc.compound":"URIDINE",
"metacycM":"URIDINE",
"metanetx.chemical":"MNXM1103104",
"reactome":[
"R-ALL-109503",
"R-ALL-727787",
"R-ALL-83923",
"R-ALL-83929"
],
"reactomeM":[
"R-ALL-109503",
"R-ALL-727787",
"R-ALL-83923",
"R-ALL-83929"
],
"sabiork.compound":"1326",
"sabiorkM":"1326",
"sbo":"SBO:0000247",
"seed.compound":"cpd00249",
"seedM":[
"M_cpd00249",
"cpd00249"
]
}
},
{
"id":"cytd[c]",
"name":"Cytidine",
"compartment":"c",
"charge":0,
"formula":"C9H13N3O5",
"annotation":{
"bigg.metabolite":"cytd",
"biggM":[
"M_cytd",
"cytd"
],
"chebi":[
"CHEBI:17562",
"14063",
"17562",
"23515",
"4053",
"41649",
"41686",
"41704"
],
"kegg.compound":"C00475",
"kegg.drug":"D07769",
"keggC":[
"C00475",
"M_C00475"
],
"keggD":[
"D07769",
"M_D07769"
],
"metacyc.compound":"CYTIDINE",
"metacycM":"CYTIDINE",
"metanetx.chemical":"MNXM1104207",
"reactome":[
"R-ALL-727758",
"R-ALL-83948",
"R-ALL-83949"
],
"reactomeM":[
"R-ALL-727758",
"R-ALL-83948",
"R-ALL-83949"
],
"sabiork.compound":"1340",
"sabiorkM":"1340",
"sbo":"SBO:0000247",
"seed.compound":"cpd00367",
"seedM":[
"M_cpd00367",
"cpd00367"
]
}
},
{
"id":"dcmp[c]",
"name":"dCMP",
"compartment":"c",
"charge":0,
"formula":"C9H12N3O7P",
"annotation":{
"bigg.metabolite":"dcmp",
"biggM":[
"M_dcmp",
"dcmp"
],
"chebi":[
"CHEBI:15918",
"CHEBI:57566",
"10493",
"14070",
"14071",
"14115",
"15918",
"19242",
"41838",
"41875",
"57566"
],
"hmdb":[
"HMDB0001202",
"HMDB01202"
],
"kegg.compound":"C00239",
"keggC":[
"C00239",
"M_C00239"
],
"metacyc.compound":"DCMP",
"metacycM":"DCMP",
"metanetx.chemical":"MNXM266",
"reactome":[
"R-ALL-109378",
"R-ALL-109758"
],
"reactomeM":[
"R-ALL-109378",
"R-ALL-109758"
],
"sabiork.compound":"63",
"sabiorkM":"63",
"sbo":"SBO:0000247",
"seed.compound":"cpd00206",
"seedM":[
"M_cpd00206",
"cpd00206"
]
}
},
{
"id":"dcyt[c]",
"name":"Deoxycytidine",
"compartment":"c",
"charge":0,
"formula":"C9H13N3O4",
"annotation":{
"bigg.metabolite":"dcyt",
"biggM":[
"M_dcyt",
"dcyt"
],
"chebi":[
"CHEBI:15698",
"15698",
"19240",
"41417",
"41430",
"41806",
"4407"
],
"hmdb":[
"HMDB0000014",
"HMDB00014"
],
"kegg.compound":"C00881",
"keggC":[
"C00881",
"M_C00881"
],
"metacyc.compound":"DEOXYCYTIDINE",
"metacycM":"DEOXYCYTIDINE",
"metanetx.chemical":"MNXM704",
"reactome":[
"R-ALL-109379",
"R-ALL-109757"
],
"reactomeM":[
"R-ALL-109379",
"R-ALL-109757"
],
"sabiork.compound":"2178",
"sabiorkM":"2178",
"sbo":"SBO:0000247",
"seed.compound":"cpd00654",
"seedM":[
"M_cpd00654",
"cpd00654"
]
}
},
{
"id":"dump[c]",
"name":"dUMP",
"compartment":"c",
"charge":0,
"formula":"C9H11N2O8P",
"annotation":{
"bigg.metabolite":"dump",
"biggM":[
"M_dump",
"dump"
],
"chebi":[
"CHEBI:17622",
"CHEBI:246422",
"10532",
"14094",
"17622",
"19263",
"246422",
"42245",
"46286",
"46288",
"47722"
],
"hmdb":[
"HMDB0001409",
"HMDB01409"
],
"kegg.compound":"C00365",
"keggC":[
"C00365",
"M_C00365"
],
"metacyc.compound":"DUMP",
"metacycM":"DUMP",
"metanetx.chemical":"MNXM234",
"reactome":[
"R-ALL-109382",
"R-ALL-109510",
"R-ALL-500742"
],
"reactomeM":[
"R-ALL-109382",
"R-ALL-109510",
"R-ALL-500742"
],
"sabiork.compound":"1334",
"sabiorkM":"1334",
"sbo":"SBO:0000247",
"seed.compound":"cpd00299",
"seedM":[
"M_cpd00299",
"cpd00299"
]
}
},
{
"id":"duri[c]",
"name":"Deoxyuridine",
"compartment":"c",
"charge":0,
"formula":"C9H12N2O5",
"annotation":{
"bigg.metabolite":"duri",
"biggM":[
"M_duri",
"duri"
],
"chebi":[
"CHEBI:16450",
"11398",
"11572",
"14123",
"16450",
"19261",
"23640",
"42178",
"4434",
"46165",
"46289"
],
"hmdb":[
"HMDB0000012",
"HMDB00012"
],
"kegg.compound":"C00526",
"keggC":[
"C00526",
"M_C00526"
],
"metacyc.compound":"DEOXYURIDINE",
"metacycM":"DEOXYURIDINE",
"metanetx.chemical":"MNXM492",
"reactome":[
"R-ALL-109383",
"R-ALL-109511"
],
"reactomeM":[
"R-ALL-109383",
"R-ALL-109511"
],
"sabiork.compound":"2074",
"sabiorkM":"2074",
"sbo":"SBO:0000247",
"seed.compound":"cpd00412",
"seedM":[
"M_cpd00412",
"cpd00412"
]
}
},
{
"id":"dtmp[c]",
"name":"dTMP",
"compartment":"c",
"charge":0,
"formula":"C10H13N2O8P",
"annotation":{
"bigg.metabolite":"dtmp",
"biggM":[
"M_dtmp",
"dtmp"
],
"chebi":[
"CHEBI:17013",
"CHEBI:46960",
"CHEBI:63528",
"10529",
"14092",
"15246",
"17013",
"26999",
"45759",
"45772",
"45926",
"46013",
"46036",
"46960",
"47711",
"63528",
"63549"
],
"hmdb":[
"HMDB0001227",
"HMDB01227"
],
"kegg.compound":"C00364",
"keggC":[
"C00364",
"M_C00364"
],
"metacyc.compound":"TMP",
"metacycM":"TMP",
"metanetx.chemical":"MNXM257",
"reactome":[
"R-ALL-109292",
"R-ALL-109366",
"R-ALL-109509"
],
"reactomeM":[
"R-ALL-109292",
"R-ALL-109366",
"R-ALL-109509"
],
"sabiork.compound":"65",
"sabiorkM":"65",
"sbo":"SBO:0000247",
"seed.compound":"cpd00298",
"seedM":[
"M_cpd00298",
"cpd00298"
]
}
},
{
"id":"thymd[c]",
"name":"Thymidine",
"compartment":"c",
"charge":0,
"formula":"C10H14N2O5",
"annotation":{
"bigg.metabolite":"thymd",
"biggM":[
"M_thymd",
"thymd"
],
"chebi":[
"CHEBI:17748",
"CHEBI:53527",
"15244",
"17748",
"19273",
"45782",
"45834",
"45917",
"53527",
"9579"
],
"hmdb":[
"HMDB0000273",
"HMDB00273"
],
"kegg.compound":"C00214",
"keggC":[
"C00214",
"M_C00214"
],
"metacyc.compound":"THYMIDINE",
"metacycM":"THYMIDINE",
"metanetx.chemical":"MNXM420",
"reactome":[
"R-ALL-109508",
"R-ALL-727735",
"R-ALL-83922",
"R-ALL-83928"
],
"reactomeM":[
"R-ALL-109508",
"R-ALL-727735",
"R-ALL-83922",
"R-ALL-83928"
],
"sabiork.compound":"1315",
"sabiorkM":"1315",
"sbo":"SBO:0000247",
"seed.compound":"cpd00184",
"seedM":[
"M_cpd00184",
"cpd00184"
]
}
},
{
"id":"methf[c]",
"name":"5,10-Methenyltetrahydrofolate",
"compartment":"c",
"charge":0,
"formula":"C20H20N7O6",
"annotation":{
"bigg.metabolite":"methf",
"biggM":[
"M_methf",
"methf"
],
"chebi":[
"CHEBI:15638",
"CHEBI:57455",
"12068",
"12069",
"15638",
"1987",
"57455"
],
"hmdb":[
"HMDB0001354",
"HMDB0062623",
"HMDB01354",
"HMDB62623"
],
"kegg.compound":"C00445",
"keggC":[
"C00445",
"M_C00445"
],
"metacyc.compound":"5-10-METHENYL-THF",
"metacycM":"5-10-METHENYL-THF",
"metanetx.chemical":"MNXM511",
"sabiork.compound":"1338",
"sabiorkM":"1338",
"sbo":"SBO:0000247",
"seed.compound":"cpd00347",
"seedM":[
"M_cpd00347",
"cpd00347"
]
}
},
{
"id":"alac-S[c]",
"name":"(S)-2-Acetolactate",
"compartment":"c",
"charge":0,
"formula":"C5H7O4",
"annotation":{
"bigg.metabolite":"alac__S",
"biggM":[
"M_alac__S",
"alac__S"
],
"chebi":[
"CHEBI:16444",
"CHEBI:18409",
"CHEBI:57774",
"CHEBI:58476",
"11033",
"11495",
"16444",
"18409",
"18731",
"19433",
"374",
"57774",
"58476",
"983"
],
"envipath":"4fd7f3e0-dd25-43ac-9453-dda3e52396e4/compound/18ac3a05-2298-4df6-b50d-ad7907680f5d",
"envipathM":"4fd7f3e0-dd25-43ac-9453-dda3e52396e4/compound/18ac3a05-2298-4df6-b50d-ad7907680f5d",
"hmdb":[
"HMDB0006833",
"HMDB0006855",
"HMDB06833",
"HMDB06855"
],
"kegg.compound":"C06010",
"keggC":[
"C00900",
"C06010",
"M_C00900",
"M_C06010"
],
"lipidmaps":[
"LMFA01050460",
"LMFA01050472"
],
"lipidmapsM":[
"LMFA01050460",
"LMFA01050472"
],
"metacyc.compound":"2-ACETO-LACTATE",
"metacycM":"2-ACETO-LACTATE",
"metanetx.chemical":"MNXM1103847",
"sabiork.compound":[
"2182",
"2855"
],
"sabiorkM":[
"2182",
"2855"
],
"sbo":"SBO:0000247",
"seed.compound":[
"cpd00668",
"cpd19047"
],
"seedM":[
"M_cpd00668",
"M_cpd19047",
"cpd00668",
"cpd19047"
]
}
},
{
"id":"actn-R[c]",
"name":"(R)-Acetoin",
"compartment":"c",
"charge":0,
"formula":"C4H8O2",
"annotation":{
"bigg.metabolite":"actn__R",
"biggM":[
"M_actn__R",
"actn_R",
"actn__R"
],
"chebi":[
"CHEBI:15686",
"10968",
"10996",
"15686",
"18680",
"335",
"43026"
],
"kegg.compound":"C00810",
"keggC":[
"C00810",
"M_C00810"
],
"lipidmaps":"LMFA12000064",
"lipidmapsM":"LMFA12000064",
"metacyc.compound":"CPD-10353",
"metacycM":"CPD-10353",
"metanetx.chemical":"MNXM664",
"sabiork.compound":"5245",
"sabiorkM":"5245",
"sbo":"SBO:0000247",
"seed.compound":"cpd19008",
"seedM":[
"M_cpd19008",
"cpd19008"
]
}
},
{
"id":"aacald[c]",
"name":"Aminoacetaldehyde",
"compartment":"c",
"charge":0,
"formula":"C2H6NO",
"annotation":{
"bigg.metabolite":[
"aacald",
"amacald"
],
"biggM":[
"M_aacald",
"M_amacald",
"aacald",
"amacald"
],
"chebi":[
"CHEBI:17628",
"CHEBI:58213",
"13766",
"17628",
"22486",
"2647",
"42833",
"58213"
],
"envipath":"650babc9-9d68-4b73-9332-11972ca26f7b/compound/f730ed9b-d11c-482f-a9ba-ac22fc782cc2",
"envipathM":"650babc9-9d68-4b73-9332-11972ca26f7b/compound/f730ed9b-d11c-482f-a9ba-ac22fc782cc2",
"kegg.compound":"C06735",
"keggC":[
"C06735",
"M_C06735"
],
"metacyc.compound":"CPD-1772",
"metacycM":"CPD-1772",
"metanetx.chemical":"MNXM2212",
"sabiork.compound":"2912",
"sabiorkM":"2912",
"sbo":"SBO:0000247",
"seed.compound":"cpd04122",
"seedM":[
"M_cpd04122",
"cpd04122"
]
}
},
{
"id":"trnaasn[c]",
"name":"tRNA(Asn)",
"compartment":"c",
"charge":0,
"formula":"R",
"annotation":{
"bigg.metabolite":"trnaasn",
"biggM":[
"M_trnaasn",
"trnaasn"
],
"chebi":[
"CHEBI:29172",
"10674",
"15168",
"29172"
],
"kegg.compound":"C01637",
"keggC":[
"C01637",
"M_C01637"
],
"metacyc.compound":"ASN-tRNAs",
"metacycM":"ASN-tRNAs",
"metanetx.chemical":"MNXM90665",
"sabiork.compound":"3844",
"sabiorkM":"3844",
"sbo":"SBO:0000247",
"seed.compound":[
"cpd11908",
"cpd22284"
],
"seedM":[
"M_cpd11908",
"M_cpd22284",
"cpd11908",
"cpd22284"
]
}
},
{
"id":"asntrna_asp[c]",
"name":"aspartate-tRNA(asn)",
"compartment":"c",
"charge":0,
"formula":"C4H5NO3R",
"annotation":{
"kegg.compound":"C06113",
"sbo":"SBO:0000247"
}
},
{
"id":"asntrna[c]",
"name":"asparagine-tRNA(asn)",
"compartment":"c",
"charge":0,
"formula":"C4H7N2O2R",
"annotation":{
"bigg.metabolite":"asntrna",
"biggM":[
"M_asntrna",
"asntrna"
],
"kegg.compound":"C03402",
"metanetx.chemical":"MNXM741177",
"rheaG":"9674",
"sbo":"SBO:0000247"
}
},
{
"id":"h2o2[c]",
"name":"Hydrogen peroxide",
"compartment":"c",
"charge":0,
"formula":"H2O2",
"annotation":{
"bigg.metabolite":"h2o2",
"biggM":[
"M_h2o2",
"h2o2"
],
"chebi":[
"CHEBI:16240",
"CHEBI:29192",
"13354",
"13355",
"16240",
"24637",
"29192",
"44812",
"5586"
],
"hmdb":[
"HMDB0003125",
"HMDB0006491",
"HMDB03125",
"HMDB06491"
],
"kegg.compound":"C00027",
"kegg.drug":"D00008",
"keggC":[
"C00027",
"M_C00027"
],
"keggD":[
"D00008",
"M_D00008"
],
"metacyc.compound":"HYDROGEN-PEROXIDE",
"metacycM":"HYDROGEN-PEROXIDE",
"metanetx.chemical":"MNXM732620",
"reactome":[
"R-ALL-113575",
"R-ALL-1614617",
"R-ALL-189481",
"R-ALL-29408",
"R-ALL-3341383",
"R-ALL-351629"
],
"reactomeM":[
"R-ALL-113575",
"R-ALL-1614617",
"R-ALL-189481",
"R-ALL-29408",
"R-ALL-3341383",
"R-ALL-351629"
],
"sabiork.compound":"1909",
"sabiorkM":"1909",
"sbo":"SBO:0000247",
"seed.compound":"cpd00025",
"seedM":[
"M_cpd00025",
"cpd00025"
]
}
},
{
"id":"o2[c]",
"name":"O2",
"compartment":"c",
"charge":0,
"formula":"O2",
"annotation":{
"bigg.metabolite":"o2",
"biggM":[
"M_o2",
"o2"
],
"chebi":[
"CHEBI:15379",
"CHEBI:26689",
"CHEBI:29793",
"10745",
"13416",
"15379",
"23833",
"25366",
"26689",
"29793",
"30491",
"44742",
"7860"
],
"envipath":"5882df9c-dae1-4d80-a40e-db4724271456/compound/d5d12248-82d3-4cf3-b7d0-2e3d096768b4",
"envipathM":"5882df9c-dae1-4d80-a40e-db4724271456/compound/d5d12248-82d3-4cf3-b7d0-2e3d096768b4",
"hmdb":[
"HMDB0001377",
"HMDB01377"
],
"kegg.compound":"C00007",
"kegg.drug":"D00003",
"keggC":[
"C00007",
"M_C00007"
],
"keggD":[
"D00003",
"M_D00003"
],
"metacyc.compound":"OXYGEN-MOLECULE",
"metacycM":"OXYGEN-MOLECULE",
"metanetx.chemical":"MNXM735438",
"reactome":[
"R-ALL-113533",
"R-ALL-113534",
"R-ALL-113535",
"R-ALL-113685",
"R-ALL-1236709",
"R-ALL-189461",
"R-ALL-2230955",
"R-ALL-29368",
"R-ALL-351593",
"R-ALL-352327",
"R-ALL-5668566"
],
"reactomeM":[
"R-ALL-113533",
"R-ALL-113534",
"R-ALL-113535",
"R-ALL-113685",
"R-ALL-1236709",
"R-ALL-189461",
"R-ALL-2230955",
"R-ALL-29368",
"R-ALL-351593",
"R-ALL-352327",
"R-ALL-5668566"
],
"sabiork.compound":"1264",
"sabiorkM":"1264",
"sbo":"SBO:0000247",
"seed.compound":"cpd00007",
"seedM":[
"M_cpd00007",
"cpd00007"
]
}
},
{
"id":"rnam[c]",
"name":"N-Ribosylnicotinamide",
"compartment":"c",
"charge":0,
"formula":"C11H15N2O5",
"annotation":{
"bigg.metabolite":"rnam",
"biggM":[
"M_rnam",
"rnam"
],
"chebi":[
"CHEBI:15927",
"12527",
"15927",
"21786",
"47589",
"7337"
],
"hmdb":[
"HMDB0000855",
"HMDB00855"
],
"kegg.compound":"C03150",
"keggC":[
"C03150",
"M_C03150"
],
"metacyc.compound":"NICOTINAMIDE_RIBOSE",
"metacycM":"NICOTINAMIDE_RIBOSE",
"metanetx.chemical":"MNXM1101283",
"sabiork.compound":"2680",
"sabiorkM":"2680",
"sbo":"SBO:0000247",
"seed.compound":"cpd02016",
"seedM":[
"M_cpd02016",
"cpd02016"
]
}
},
{
"id":"r15bp[c]",
"name":"D-Ribose 1,5-bisphosphate",
"compartment":"c",
"charge":0,
"formula":"C5H8O11P2",
"annotation":{
"bigg.metabolite":"r15bp",
"biggM":[
"M_r15bp",
"r15bp"
],
"chebi":[
"CHEBI:17994",
"CHEBI:58345",
"CHEBI:68688",
"CHEBI:68819",
"13012",
"17994",
"21079",
"4234",
"58345",
"68688",
"68819"
],
"hmdb":[
"HMDB0011688",
"HMDB11688"
],
"kegg.compound":"C01151",
"keggC":[
"C01151",
"M_C01151"
],
"metacyc.compound":"RIBOSE-15-BISPHOSPHATE",
"metacycM":"RIBOSE-15-BISPHOSPHATE",
"metanetx.chemical":"MNXM740983",
"sabiork.compound":"1470",
"sabiorkM":"1470",
"sbo":"SBO:0000247",
"seed.compound":"cpd00847",
"seedM":[
"M_cpd00847",
"cpd00847"
]
}
},
{
"id":"1pyr4m5c[c]",
"name":"1-Pyrroline-4-methyl-5-carboxylate",
"compartment":"c",
"charge":0,
"formula":"C6H8NO2",
"notes":{
"metKEGGID":"Unassigned"
},
"annotation":{
"sbo":"SBO:0000247"
}
},
{
"id":"pyr-L[c]",
"name":"L-pyrrolysine",
"compartment":"c",
"charge":0,
"formula":"C12H21N3O3",
"annotation":{
"kegg.compound":"C16138",
"sbo":"SBO:0000247"
}
},
{
"id":"pyrtrna[c]",
"name":"trna(pyr-L)",
"compartment":"c",
"charge":0,
"formula":"C12H20N3O2R",
"notes":{
"metKEGGID":"Unassigned"
},
"annotation":{
"sbo":"SBO:0000247"
}
},
{
"id":"dhlpro[c]",
"name":"Dihydrolipolprotein",
"compartment":"c",
"charge":0,
"formula":"C8H16NOS2R",
"annotation":{
"bigg.metabolite":"dhlpro",
"biggM":[
"M_dhlpro",
"dhlpro"
],
"chebi":[
"CHEBI:80219",
"CHEBI:80760",
"80219",
"80760"
],
"kegg.compound":"C02792",
"metanetx.chemical":"MNXM731214",
"sbo":"SBO:0000247"
}
},
{
"id":"lpro[c]",
"name":"Lipoylprotein",
"compartment":"c",
"charge":0,
"formula":"C8H14NOS2R",
"annotation":{
"bigg.metabolite":"lpro",
"biggM":[
"M_lpro",
"lpro"
],
"chebi":[
"CHEBI:80218",
"CHEBI:80399",
"80218",
"80399"
],
"kegg.compound":"C02051",
"metanetx.chemical":"MNXM741247",
"sbo":"SBO:0000247"
}
},
{
"id":"glu1sa[c]",
"name":"L-Glutamate 1-semialdehyde",
"compartment":"c",
"charge":0,
"formula":"C5H10NO3",
"annotation":{
"bigg.metabolite":"glu1sa",
"biggM":[
"M_glu1sa",
"glu1sa"
],
"chebi":[
"CHEBI:11022",
"CHEBI:15757",
"CHEBI:57501",
"11022",
"15757",
"18756",
"24312",
"404",
"42823",
"42827",
"57501"
],
"kegg.compound":"C03741",
"keggC":[
"C03741",
"M_C03741"
],
"metacyc.compound":[
"GLUTAMATE-1-SEMIALDEHYDE",
"Protein-Glutamates"
],
"metacycM":[
"GLUTAMATE-1-SEMIALDEHYDE",
"Protein-Glutamates"
],
"metanetx.chemical":"MNXM1453",
"sabiork.compound":"6826",
"sabiorkM":"6826",
"sbo":"SBO:0000247",
"seed.compound":"cpd02345",
"seedM":[
"M_cpd02345",
"cpd02345"
]
}
},
{
"id":"5aop[c]",
"name":"5-Amino-4-oxopentanoate",
"compartment":"c",
"charge":0,
"formula":"C5H9NO3",
"annotation":{
"bigg.metabolite":"5aop",
"biggM":[
"5aop",
"M_5aop"
],
"chebi":[
"CHEBI:12109",
"CHEBI:132970",
"CHEBI:17549",
"CHEBI:356416",
"12109",
"132970",
"17549",
"2034",
"20547",
"356416"
],
"hmdb":[
"HMDB0001149",
"HMDB01149"
],
"kegg.compound":"C00430",
"kegg.drug":"D07567",
"keggC":[
"C00430",
"M_C00430"
],
"keggD":[
"D07567",
"M_D07567"
],
"lipidmaps":"LMFA01100055",
"lipidmapsM":"LMFA01100055",
"metacyc.compound":"5-AMINO-LEVULINATE",
"metacycM":"5-AMINO-LEVULINATE",
"metanetx.chemical":"MNXM405",
"reactome":[
"R-ALL-189466",
"R-ALL-189489"
],
"reactomeM":[
"R-ALL-189466",
"R-ALL-189489"
],
"sbo":"SBO:0000247",
"seed.compound":"cpd00338",
"seedM":[
"M_cpd00338",
"cpd00338"
]
}
},
{
"id":"ppbng[c]",
"name":"Porphobilinogen",
"compartment":"c",
"charge":0,
"formula":"C10H13N2O4",
"annotation":{
"bigg.metabolite":"ppbng",
"biggM":[
"M_ppbng",
"ppbng"
],
"chebi":[
"CHEBI:17381",
"CHEBI:58126",
"14867",
"17381",
"26212",
"44832",
"58126",
"8335"
],
"hmdb":[
"HMDB0000245",
"HMDB00245"
],
"kegg.compound":"C00931",
"keggC":[
"C00931",
"M_C00931"
],
"metacyc.compound":"PORPHOBILINOGEN",
"metacycM":"PORPHOBILINOGEN",
"metanetx.chemical":"MNXM554",
"reactome":"R-ALL-189464",
"reactomeM":"R-ALL-189464",
"sabiork.compound":"5324",
"sabiorkM":"5324",
"sbo":"SBO:0000247",
"seed.compound":"cpd00689",
"seedM":[
"M_cpd00689",
"cpd00689"
]
}
},
{
"id":"hmbil[c]",
"name":"Hydroxymethylbilane",
"compartment":"c",
"charge":0,
"formula":"C40H38N4O17",
"annotation":{
"bigg.metabolite":"hmbil",
"biggM":[
"M_hmbil",
"hmbil"
],
"chebi":[
"CHEBI:16645",
"CHEBI:57845",
"14423",
"16645",
"24716",
"57845",
"5809"
],
"hmdb":[
"HMDB0001137",
"HMDB01137"
],
"kegg.compound":"C01024",
"keggC":[
"C01024",
"M_C01024"
],
"metacyc.compound":"HYDROXYMETHYLBILANE",
"metacycM":"HYDROXYMETHYLBILANE",
"metanetx.chemical":"MNXM547",
"reactome":"R-ALL-189449",
"reactomeM":"R-ALL-189449",
"sabiork.compound":"5362",
"sabiorkM":"5362",
"sbo":"SBO:0000247",
"seed.compound":"cpd00755",
"seedM":[
"M_cpd00755",
"cpd00755"
]
}
},
{
"id":"uppg3[c]",
"name":"Uroporphyrinogen III",
"compartment":"c",
"charge":0,
"formula":"C40H36N4O16",
"annotation":{
"bigg.metabolite":"uppg3",
"biggM":[
"M_uppg3",
"uppg3"
],
"chebi":[
"CHEBI:15437",
"CHEBI:57308",
"15300",
"15437",
"27257",
"57308",
"9905"
],
"hmdb":[
"HMDB0001086",
"HMDB01086"
],
"kegg.compound":"C01051",
"keggC":[
"C01051",
"M_C01051"
],
"metacyc.compound":"UROPORPHYRINOGEN-III",
"metacycM":"UROPORPHYRINOGEN-III",
"metanetx.chemical":"MNXM414",
"reactome":"R-ALL-189407",
"reactomeM":"R-ALL-189407",
"sabiork.compound":"5373",
"sabiorkM":"5373",
"sbo":"SBO:0000247",
"seed.compound":"cpd00774",
"seedM":[
"M_cpd00774",
"cpd00774"
]
}
},
{
"id":"scl[c]",
"name":"sirohydrochlorin",
"compartment":"c",
"charge":0,
"formula":"C42H40N4O16",
"annotation":{
"bigg.metabolite":"scl",
"biggM":[
"M_scl",
"scl"
],
"chebi":[
"CHEBI:18023",
"CHEBI:58351",
"15090",
"18023",
"26691",
"58351",
"9167"
],
"kegg.compound":"C05778",
"keggC":[
"C05778",
"M_C05778"
],
"metacyc.compound":"SIROHYDROCHLORIN",
"metacycM":"SIROHYDROCHLORIN",
"metanetx.chemical":"MNXM740871",
"sbo":"SBO:0000247",
"seed.compound":"cpd03426",
"seedM":[
"M_cpd03426",
"cpd03426"
]
}
},
{
"id":"sheme[c]",
"name":"Siroheme",
"compartment":"c",
"charge":0,
"formula":"C42H36FeN4O16",
"annotation":{
"bigg.metabolite":"sheme",
"biggM":[
"M_sheme",
"sheme"
],
"chebi":[
"CHEBI:28599",
"CHEBI:60052",
"26690",
"28599",
"60052",
"9166"
],
"kegg.compound":"C00748",
"keggC":[
"C00748",
"M_C00748"
],
"metacyc.compound":"SIROHEME",
"metacycM":"SIROHEME",
"metanetx.chemical":"MNXM1104857",
"reactome":"R-ALL-936662",
"reactomeM":"R-ALL-936662",
"sbo":"SBO:0000247",
"seed.compound":"cpd00557",
"seedM":[
"M_cpd00557",
"cpd00557"
]
}
},
{
"id":"cobalt2[c]",
"name":"Co2+",
"compartment":"c",
"charge":0,
"formula":"Co",
"annotation":{
"bigg.metabolite":"cobalt2",
"biggM":[
"M_cobalt2",
"cobalt2"
],
"chebi":[
"CHEBI:176615",
"CHEBI:48828",
"176615",
"23337",
"48827",
"48828"
],
"hmdb":[
"HMDB0000608",
"HMDB00608"
],
"kegg.compound":"C00175",
"keggC":[
"C00175",
"M_C00175"
],
"metacyc.compound":"CO+2",
"metacycM":"CO+2",
"metanetx.chemical":"MNXM90960",
"sabiork.compound":"23",
"sabiorkM":"23",
"sbo":"SBO:0000247",
"seed.compound":"cpd00149",
"seedM":[
"M_cpd00149",
"cpd00149"
]
}
},
{
"id":"copre2[c]",
"name":"cobalt-precorrin 2",
"compartment":"c",
"charge":0,
"formula":"C42H38N4O16Co",
"notes":{
"metKEGGID":"Unassigned"
},
"annotation":{
"bigg.metabolite":"copre2",
"biggM":[
"M_copre2",
"copre2"
],
"metanetx.chemical":"MNXM728346",
"sbo":"SBO:0000247"
}
},
{
"id":"copre3[c]",
"name":"cobalt-precorrin 3",
"compartment":"c",
"charge":0,
"formula":"C43H40CoN4O16",
"annotation":{
"bigg.metabolite":"copre3",
"biggM":[
"M_copre3",
"copre3"
],
"kegg.compound":"C11539",
"metanetx.chemical":"MNXM741457",
"sbo":"SBO:0000247"
}
},
{
"id":"copre4[c]",
"name":"cobalt-precorrin 4",
"compartment":"c",
"charge":0,
"formula":"C44H43CoN4O16",
"annotation":{
"bigg.metabolite":"copre4",
"biggM":[
"M_copre4",
"copre4"
],
"kegg.compound":"C11540",
"metanetx.chemical":"MNXM732835",
"sbo":"SBO:0000247"
}
},
{
"id":"copre5[c]",
"name":"cobalt-precorrin 5",
"compartment":"c",
"charge":0,
"formula":"C45H45CoN4O16",
"annotation":{
"bigg.metabolite":"copre5",
"biggM":[
"M_copre5",
"copre5"
],
"kegg.compound":"C11541",
"metanetx.chemical":"MNXM736806",
"sbo":"SBO:0000247"
}
},
{
"id":"copre6[c]",
"name":"cobalt-precorrin 6",
"compartment":"c",
"charge":0,
"formula":"C44H44CoN4O16",
"annotation":{
"bigg.metabolite":"copre6",
"biggM":[
"M_copre6",
"copre6"
],
"kegg.compound":"C11542",
"metanetx.chemical":"MNXM736811",
"sbo":"SBO:0000247"
}
},
{
"id":"codhpre6[c]",
"name":"cobalt-dihydro-precorrin 6",
"compartment":"c",
"charge":0,
"formula":"C44H47CoN4O16",
"annotation":{
"bigg.metabolite":"codhpre6",
"biggM":[
"M_codhpre6",
"codhpre6"
],
"kegg.compound":"C11543",
"metanetx.chemical":"MNXM733199",
"sbo":"SBO:0000247"
}
},
{
"id":"copre8[c]",
"name":"cobalt-precorrin 8",
"compartment":"c",
"charge":0,
"formula":"C45H51CoN4O14",
"annotation":{
"bigg.metabolite":"copre8",
"biggM":[
"M_copre8",
"copre8"
],
"kegg.compound":"C11545",
"metanetx.chemical":"MNXM728587",
"sbo":"SBO:0000247"
}
},
{
"id":"cobya[c]",
"name":"Cobyrinate",
"compartment":"c",
"charge":0,
"formula":"C45H52CoN4O14",
"annotation":{
"bigg.metabolite":"cobya",
"biggM":[
"M_cobya",
"cobya"
],
"kegg.compound":"C05773",
"metanetx.chemical":"MNXM741357",
"sbo":"SBO:0000247"
}
},
{
"id":"co2dam[c]",
"name":"Cob(II)yrinate a,c diamide",
"compartment":"c",
"charge":0,
"formula":"C45H56CoN6O12",
"annotation":{
"bigg.metabolite":"co2dam",
"biggM":[
"M_co2dam",
"co2dam"
],
"kegg.compound":"C06504",
"metanetx.chemical":"MNXM741313",
"sbo":"SBO:0000247"
}
},
{
"id":"co1dam[c]",
"name":"Cob(I)yrinate a,c diamide",
"compartment":"c",
"charge":0,
"formula":"C45H56CoN6O12",
"annotation":{
"bigg.metabolite":"co1dam",
"biggM":[
"M_co1dam",
"co1dam"
],
"kegg.compound":"C06505",
"metanetx.chemical":"MNXM741370",
"sbo":"SBO:0000247"
}
},
{
"id":"adcobdam[c]",
"name":"Adenosyl cobyrinate diamide",
"compartment":"c",
"charge":0,
"formula":"C55H68CoN11O15",
"annotation":{
"bigg.metabolite":"adcobdam",
"biggM":[
"M_adcobdam",
"adcobdam"
],
"kegg.compound":"C06506",
"metanetx.chemical":"MNXM735499",
"sbo":"SBO:0000247"
}
},
{
"id":"adcobhex[c]",
"name":"adenosyl-cobyric acid",
"compartment":"c",
"charge":0,
"formula":"C55H76CoN15O11",
"annotation":{
"bigg.metabolite":"adcobhex",
"biggM":[
"M_adcobhex",
"adcobhex"
],
"chebi":[
"CHEBI:2483",
"CHEBI:58504",
"2483",
"58504"
],
"kegg.compound":"C06507",
"keggC":[
"C06507",
"M_C06507"
],
"metacyc.compound":"CPD-691",
"metacycM":"CPD-691",
"metanetx.chemical":"MNXM877",
"sbo":"SBO:0000247",
"seed.compound":"cpd03917",
"seedM":[
"M_cpd03917",
"cpd03917"
]
}
},
{
"id":"appl[c]",
"name":"1-Aminopropan-2-ol",
"compartment":"c",
"charge":0,
"formula":"C3H10NO",
"annotation":{
"bigg.metabolite":"appl",
"biggM":[
"M_appl",
"appl"
],
"chebi":[
"CHEBI:19030",
"19030",
"610"
],
"envipath":"650babc9-9d68-4b73-9332-11972ca26f7b/compound/d0a37a0c-a6b5-45b9-b8cd-3d633776e4a3",
"envipathM":"650babc9-9d68-4b73-9332-11972ca26f7b/compound/d0a37a0c-a6b5-45b9-b8cd-3d633776e4a3",
"hmdb":[
"HMDB0012136",
"HMDB12136"
],
"kegg.compound":"C05771",
"keggC":[
"C05771",
"M_C05771"
],
"metanetx.chemical":"MNXM1107675",
"sbo":"SBO:0000247"
}
},
{
"id":"adocbi[c]",
"name":"Adenosyl cobinamide",
"compartment":"c",
"charge":0,
"formula":"C58H84CoN16O11",
"annotation":{
"bigg.metabolite":"adocbi",
"biggM":[
"M_adocbi",
"adocbi"
],
"chebi":[
"CHEBI:2480",
"2480"
],
"hmdb":[
"HMDB0006903",
"HMDB0006964",
"HMDB06903",
"HMDB06964"
],
"kegg.compound":"C06508",
"keggC":[
"C06508",
"M_C06508"
],
"metacyc.compound":"ADENOSYLCOBINAMIDE",
"metacycM":"ADENOSYLCOBINAMIDE",
"metanetx.chemical":"MNXM1103715",
"sbo":"SBO:0000247",
"seed.compound":"cpd03918",
"seedM":[
"M_cpd03918",
"cpd03918"
]
}
},
{
"id":"applp[c]",
"name":"D-1-Aminopropan-2-ol O-phosphate",
"compartment":"c",
"charge":0,
"formula":"C3H9NO4P",
"annotation":{
"bigg.metabolite":"applp",
"biggM":[
"M_applp",
"applp"
],
"chebi":[
"CHEBI:28390",
"CHEBI:58563",
"20886",
"28390",
"4076",
"58563"
],
"kegg.compound":"C04122",
"keggC":[
"C04122",
"M_C04122"
],
"metacyc.compound":"R-1-AMINOPROPAN-2-YL-PHOSPHATE",
"metacycM":"R-1-AMINOPROPAN-2-YL-PHOSPHATE",
"metanetx.chemical":"MNXM1697",
"sbo":"SBO:0000247",
"seed.compound":"cpd02547",
"seedM":[
"M_cpd02547",
"cpd02547"
]
}
},
{
"id":"adocbip[c]",
"name":"Adenosyl cobinamide phosphate",
"compartment":"c",
"charge":0,
"formula":"C58H83CoN16O14P",
"annotation":{
"bigg.metabolite":"adocbip",
"biggM":[
"M_adocbip",
"adocbip"
],
"chebi":[
"CHEBI:2481",
"CHEBI:58502",
"2481",
"58502"
],
"hmdb":[
"HMDB0012184",
"HMDB12184"
],
"kegg.compound":"C06509",
"keggC":[
"C06509",
"M_C06509"
],
"metacyc.compound":"ADENOSYLCOBINAMIDE-P",
"metacycM":"ADENOSYLCOBINAMIDE-P",
"metanetx.chemical":"MNXM1104880",
"sabiork.compound":"1867",
"sabiorkM":"1867",
"sbo":"SBO:0000247",
"seed.compound":"cpd03919",
"seedM":[
"M_cpd03919",
"cpd03919"
]
}
},
{
"id":"thrp[c]",
"name":"L-Threonine O-3-phosphate",
"compartment":"c",
"charge":0,
"formula":"C4H8NO6P",
"annotation":{
"bigg.metabolite":"thrp",
"biggM":[
"M_thrp",
"thrp"
],
"chebi":[
"CHEBI:37525",
"CHEBI:58675",
"21967",
"31757",
"37525",
"45955",
"58675"
],
"hmdb":[
"HMDB0011185",
"HMDB11185"
],
"kegg.compound":"C12147",
"keggC":[
"C12147",
"M_C12147"
],
"metacyc.compound":"L-THREONINE-O-3-PHOSPHATE",
"metacycM":"L-THREONINE-O-3-PHOSPHATE",
"metanetx.chemical":"MNXM1492",
"sabiork.compound":"14183",
"sabiorkM":"14183",
"sbo":"SBO:0000247",
"seed.compound":"cpd08928",
"seedM":[
"M_cpd08928",
"cpd08928"
]
}
},
{
"id":"agdpcbi[c]",
"name":"Adenosine-GDP-cobinamide",
"compartment":"c",
"charge":0,
"formula":"C68H95CoN21O21P2",
"annotation":{
"bigg.metabolite":"agdpcbi",
"biggM":[
"M_agdpcbi",
"agdpcbi"
],
"chebi":[
"CHEBI:2479",
"CHEBI:60487",
"2479",
"60487"
],
"hmdb":[
"HMDB0012185",
"HMDB12185"
],
"kegg.compound":"C06510",
"keggC":[
"C06510",
"M_C06510"
],
"metacyc.compound":"ADENOSYLCOBINAMIDE-GDP",
"metacycM":"ADENOSYLCOBINAMIDE-GDP",
"metanetx.chemical":"MNXM1101279",
"sabiork.compound":"2898",
"sabiorkM":"2898",
"sbo":"SBO:0000247",
"seed.compound":"cpd03920",
"seedM":[
"M_cpd03920",
"cpd03920"
]
}
},
{
"id":"ribflv[c]",
"name":"Riboflavin",
"compartment":"c",
"charge":0,
"formula":"C17H20N4O6",
"annotation":{
"bigg.metabolite":"ribflv",
"biggM":[
"M_ribflv",
"ribflv"
],
"chebi":[
"CHEBI:17015",
"CHEBI:57986",
"15044",
"17015",
"27299",
"45214",
"529204",
"57986",
"8843"
],
"hmdb":[
"HMDB0000244",
"HMDB00244"
],
"kegg.compound":"C00255",
"kegg.drug":"D00050",
"keggC":[
"C00255",
"M_C00255"
],
"keggD":[
"D00050",
"M_D00050"
],
"metacyc.compound":"RIBOFLAVIN",
"metacycM":"RIBOFLAVIN",
"metanetx.chemical":"MNXM270",
"reactome":[
"R-ALL-196931",
"R-ALL-3165253"
],
"reactomeM":[
"R-ALL-196931",
"R-ALL-3165253"
],
"sabiork.compound":"1996",
"sabiorkM":"1996",
"sbo":"SBO:0000247",
"seed.compound":"cpd00220",
"seedM":[
"M_cpd00220",
"cpd00220"
]
}
},
{
"id":"5hbzid[c]",
"name":"5-hydroxybenzimidazole",
"compartment":"c",
"charge":0,
"formula":"C7H6N2O",
"notes":{
"metKEGGID":"Unassigned"
},
"annotation":{
"bigg.metabolite":"5hbzid",
"biggM":[
"5hbzid",
"M_5hbzid"
],
"metanetx.chemical":"MNXM1105098",
"sbo":"SBO:0000247"
}
},
{
"id":"unknown-rbfdeg[c]",
"name":"unknown-riboflavin-degradation-product",
"compartment":"c",
"charge":0,
"formula":"C10H14N2O5",
"notes":{
"metKEGGID":"Unassigned"
},
"annotation":{
"sbo":"SBO:0000247"
}
},
{
"id":"5pr5hbz[c]",
"name":"N1-(5-Phospho-alpha-D-ribosyl)-5-hydroxybenzimidazole",
"compartment":"c",
"charge":0,
"formula":"C12H13N2O8P",
"notes":{
"metKEGGID":"Unassigned"
},
"annotation":{
"bigg.metabolite":"5pr5hbz",
"biggM":[
"5pr5hbz",
"M_5pr5hbz"
],
"metanetx.chemical":"MNXM7577",
"sbo":"SBO:0000247",
"seed.compound":"cpd15826",
"seedM":[
"M_cpd15826",
"cpd15826"
]
}
},
{
"id":"r5hbzi[c]",
"name":"N1-(alpha-D-ribosyl)-5-hydroxybenzimidazole",
"compartment":"c",
"charge":0,
"formula":"C12H14N2O5",
"notes":{
"metKEGGID":"Unassigned"
},
"annotation":{
"bigg.metabolite":"r5hbzi",
"biggM":[
"M_r5hbzi",
"r5hbzi"
],
"metanetx.chemical":"MNXM7578",
"sbo":"SBO:0000247",
"seed.compound":"cpd15903",
"seedM":[
"M_cpd15903",
"cpd15903"
]
}
},
{
"id":"cbl1hbi[c]",
"name":"Cob(I)alamin-HBI",
"compartment":"c",
"charge":0,
"formula":"C60H84CoN13O15P",
"notes":{
"metKEGGID":"Unassigned"
},
"annotation":{
"bigg.metabolite":"cbl1hbi",
"biggM":[
"M_cbl1hbi",
"cbl1hbi"
],
"metanetx.chemical":"MNXM7191",
"sbo":"SBO:0000247",
"seed.compound":"cpd15837",
"seedM":[
"M_cpd15837",
"cpd15837"
]
}
},
{
"id":"cbi[c]",
"name":"Cobinamide",
"compartment":"c",
"charge":0,
"formula":"C48H72CoN11O8",
"annotation":{
"bigg.metabolite":"cbi",
"biggM":[
"M_cbi",
"cbi"
],
"chebi":[
"CHEBI:28956",
"23342",
"28956",
"3798",
"48529"
],
"kegg.compound":"C05774",
"keggC":[
"C05774",
"M_C05774"
],
"metacyc.compound":"COBINAMIDE",
"metacycM":"COBINAMIDE",
"metanetx.chemical":"MNXM729643",
"sbo":"SBO:0000247",
"seed.compound":"cpd03422",
"seedM":[
"M_cpd03422",
"cpd03422"
]
}
},
{
"id":"cbl1[c]",
"name":"Cob(I)alamin",
"compartment":"c",
"charge":0,
"formula":"C62H88CoN13O14P",
"annotation":{
"bigg.metabolite":"cbl1",
"biggM":[
"M_cbl1",
"cbl1"
],
"chebi":[
"CHEBI:15982",
"CHEBI:60488",
"14004",
"15982",
"23328",
"3784",
"60488"
],
"hmdb":[
"HMDB0003429",
"HMDB0006470",
"HMDB03429",
"HMDB06470"
],
"kegg.compound":"C00853",
"keggC":[
"C00853",
"M_C00853"
],
"metacyc.compound":"COB-I-ALAMIN",
"metacycM":"COB-I-ALAMIN",
"metanetx.chemical":"MNXM1104756",
"reactome":[
"R-ALL-3149496",
"R-ALL-3159260"
],
"reactomeM":[
"R-ALL-3149496",
"R-ALL-3159260"
],
"sabiork.compound":"5278",
"sabiorkM":"5278",
"sbo":"SBO:0000247",
"seed.compound":"cpd00635",
"seedM":[
"M_cpd00635",
"cpd00635"
]
}
},
{
"id":"unknown-cbl1deg[c]",
"name":"unknown degradation product of cbl1 for adocbl-HBI synthesis",
"compartment":"c",
"charge":0,
"formula":"C14H16N2O6P1",
"notes":{
"metKEGGID":"Unassigned"
},
"annotation":{
"sbo":"SBO:0000247"
}
},
{
"id":"ddcdscl[c]",
"name":"12,18-didecarboxyprecorrin-2",
"compartment":"c",
"charge":0,
"formula":"C40H43N4O12",
"notes":{
"metKEGGID":"Unassigned"
},
"annotation":{
"sbo":"SBO:0000247"
}
},
{
"id":"pheme[c]",
"name":"protoheme",
"compartment":"c",
"charge":0,
"formula":"C34H30FeN4O4",
"annotation":{
"bigg.metabolite":"pheme",
"biggM":[
"M_pheme",
"pheme"
],
"chebi":[
"CHEBI:17627",
"CHEBI:26355",
"CHEBI:60344",
"14957",
"17627",
"26355",
"5651",
"60344"
],
"hmdb":[
"HMDB0003178",
"HMDB03178"
],
"kegg.compound":"C00032",
"keggC":[
"C00032",
"M_C00032"
],
"metacyc.compound":"PROTOHEME",
"metacycM":"PROTOHEME",
"metanetx.chemical":"MNXM249",
"reactome":[
"R-ALL-113569",
"R-ALL-189444",
"R-ALL-198842",
"R-ALL-2168843",
"R-ALL-2230964",
"R-ALL-2311355",
"R-ALL-71185",
"R-ALL-917877",
"R-ALL-917919"
],
"reactomeM":[
"R-ALL-113569",
"R-ALL-189444",
"R-ALL-198842",
"R-ALL-2168843",
"R-ALL-2230964",
"R-ALL-2311355",
"R-ALL-71185",
"R-ALL-917877",
"R-ALL-917919"
],
"sabiork.compound":"5000",
"sabiorkM":"5000",
"sbo":"SBO:0000247"
}
},
{
"id":"ah6p-D[c]",
"name":"D-arabino-Hex-3-ulose 6-phosphate;",
"compartment":"c",
"charge":0,
"formula":"C6H11O9P",
"annotation":{
"bigg.metabolite":"ah6p__D",
"biggM":[
"M_ah6p__D",
"ah6p__D"
],
"kegg.compound":"C06019",
"metanetx.chemical":"MNXM148082",
"sbo":"SBO:0000247"
}
},
{
"id":"fapy[c]",
"name":"2-amino-5-formylamino-6-ribosylamino-4(3H)-pyrimidinone 5'-monophosphate (FAPy)",
"compartment":"c",
"charge":0,
"formula":"C10H14N5O9P",
"annotation":{
"kegg.compound":"C15563",
"sbo":"SBO:0000247"
}
},
{
"id":"25dhpp[c]",
"name":"2,5-Diamino-6-hydroxy-4-(5'-phosphoribosylamino)-pyrimidine",
"compartment":"c",
"charge":0,
"formula":"C9H14N5O8P",
"annotation":{
"bigg.metabolite":[
"25dhpp",
"25drapp"
],
"biggM":[
"25dhpp",
"25drapp",
"M_25dhpp",
"M_25drapp"
],
"chebi":[
"CHEBI:29114",
"CHEBI:58614",
"CHEBI:59545",
"CHEBI:59546",
"11446",
"19368",
"29114",
"58614",
"59545",
"59546",
"927"
],
"kegg.compound":"C01304",
"keggC":[
"C01304",
"M_C01304"
],
"metacyc.compound":"DIAMINO-OH-PHOSPHORIBOSYLAMINO-PYR",
"metacycM":"DIAMINO-OH-PHOSPHORIBOSYLAMINO-PYR",
"metanetx.chemical":"MNXM1103734",
"sabiork.compound":"5518",
"sabiorkM":"5518",
"sbo":"SBO:0000247",
"seed.compound":"cpd00957",
"seedM":[
"M_cpd00957",
"cpd00957"
]
}
},
{
"id":"25dthpp[c]",
"name":"2,5-diamino-6-ribitylamino-4(3H)-pyrimidinone 5'-phosphate",
"compartment":"c",
"charge":0,
"formula":"C9H16N5O8P",
"annotation":{
"bigg.metabolite":"25dthpp",
"biggM":[
"25dthpp",
"M_25dthpp"
],
"kegg.compound":"C18910",
"metanetx.chemical":"MNXM90774",
"sbo":"SBO:0000247"
}
},
{
"id":"5aprbu[c]",
"name":"5-Amino-6-(5'-phosphoribitylamino)uracil",
"compartment":"c",
"charge":0,
"formula":"C9H15N4O9P",
"annotation":{
"bigg.metabolite":"5aprbu",
"biggM":[
"5aprbu",
"M_5aprbu"
],
"chebi":[
"CHEBI:18247",
"CHEBI:58421",
"12107",
"18247",
"2031",
"58421"
],
"hmdb":[
"HMDB0003841",
"HMDB03841"
],
"kegg.compound":"C04454",
"keggC":[
"C04454",
"M_C04454"
],
"metacyc.compound":"CPD-1086",
"metacycM":"CPD-1086",
"metanetx.chemical":"MNXM1178",
"sabiork.compound":"7328",
"sabiorkM":"7328",
"sbo":"SBO:0000247",
"seed.compound":"cpd02720",
"seedM":[
"M_cpd02720",
"cpd02720"
]
}
},
{
"id":"db4p[c]",
"name":"3,4-dihydroxy-2-butanone 4-phosphate",
"compartment":"c",
"charge":0,
"formula":"C4H7O6P",
"annotation":{
"bigg.metabolite":"db4p",
"biggM":[
"M_db4p",
"db4p"
],
"chebi":[
"CHEBI:50606",
"50606"
],
"kegg.compound":"C15556",
"keggC":[
"C15556",
"M_C15556"
],
"metanetx.chemical":"MNXM1102294",
"sabiork.compound":"23254",
"sabiorkM":"23254",
"sbo":"SBO:0000247"
}
},
{
"id":"dmlz[c]",
"name":"6,7-Dimethyl-8-(1-D-ribityl)lumazine",
"compartment":"c",
"charge":0,
"formula":"C13H18N4O6",
"annotation":{
"bigg.metabolite":"dmlz",
"biggM":[
"M_dmlz",
"dmlz"
],
"hmdb":[
"HMDB0003826",
"HMDB03826"
],
"kegg.compound":"C04332",
"metanetx.chemical":"MNXM1107754",
"sbo":"SBO:0000247"
}
},
{
"id":"fmn[c]",
"name":"FMN",
"compartment":"c",
"charge":0,
"formula":"C17H19N4O9P",
"annotation":{
"bigg.metabolite":"fmn",
"biggM":[
"M_fmn",
"fmn"
],
"chebi":[
"CHEBI:17621",
"13317",
"17621",
"21127",
"42587",
"4960"
],
"hmdb":[
"HMDB0001520",
"HMDB01520"
],
"kegg.compound":"C00061",
"keggC":[
"C00061",
"M_C00061"
],
"metacyc.compound":"Oxidized-flavodoxins",
"metacycM":"Oxidized-flavodoxins",
"metanetx.chemical":"MNXM1105927",
"reactome":[
"R-ALL-389864",
"R-ALL-73524",
"R-ALL-76629"
],
"reactomeM":[
"R-ALL-389864",
"R-ALL-73524",
"R-ALL-76629"
],
"sabiork.compound":"1673",
"sabiorkM":"1673",
"sbo":"SBO:0000247"
}
},
{
"id":"fad[c]",
"name":"Flavin adenine dinucleotide oxidized",
"compartment":"c",
"charge":0,
"formula":"C27H31N9O15P2",
"annotation":{
"bigg.metabolite":"fad",
"biggM":[
"M_fad",
"fad"
],
"chebi":[
"CHEBI:16238",
"13315",
"16238",
"21125",
"42388",
"4956"
],
"hmdb":[
"HMDB0001248",
"HMDB01248"
],
"kegg.compound":"C00016",
"kegg.drug":"D00005",
"keggC":[
"C00016",
"M_C00016"
],
"keggD":[
"D00005",
"M_D00005"
],
"metanetx.chemical":"MNXM1105936",
"reactome":[
"R-ALL-113596",
"R-ALL-113597",
"R-ALL-141335",
"R-ALL-141707",
"R-ALL-189484",
"R-ALL-2160490",
"R-ALL-217259",
"R-ALL-29386"
],
"reactomeM":[
"R-ALL-113596",
"R-ALL-113597",
"R-ALL-141335",
"R-ALL-141707",
"R-ALL-189484",
"R-ALL-2160490",
"R-ALL-217259",
"R-ALL-29386"
],
"sabiork.compound":"1270",
"sabiorkM":"1270",
"sbo":"SBO:0000247"
}
},
{
"id":"3dhq[c]",
"name":"3-Dehydroquinate",
"compartment":"c",
"charge":0,
"formula":"C7H9O6",
"annotation":{
"bigg.metabolite":"3dhq",
"biggM":[
"3dhq",
"M_3dhq"
],
"chebi":[
"CHEBI:177449",
"CHEBI:17947",
"CHEBI:32364",
"11781",
"12122",
"1487",
"177449",
"17947",
"19997",
"32364",
"42078"
],
"hmdb":[
"HMDB0012710",
"HMDB12710"
],
"kegg.compound":"C00944",
"keggC":[
"C00944",
"M_C00944"
],
"metacyc.compound":"DEHYDROQUINATE",
"metacycM":"DEHYDROQUINATE",
"metanetx.chemical":"MNXM736874",
"reactome":"R-ALL-964921",
"reactomeM":"R-ALL-964921",
"sabiork.compound":[
"27311",
"5328"
],
"sabiorkM":[
"27311",
"5328"
],
"sbo":"SBO:0000247",
"seed.compound":"cpd00699",
"seedM":[
"M_cpd00699",
"cpd00699"
]
}
},
{
"id":"4adhq[c]",
"name":"4-amino-3-dehydroquinic acid",
"compartment":"c",
"charge":0,
"formula":"C7H11NO5",
"notes":{
"metKEGGID":"Unassigned"
},
"annotation":{
"sbo":"SBO:0000247"
}
},
{
"id":"4adhs[c]",
"name":"4-amino-3-dehydroshikimate",
"compartment":"c",
"charge":0,
"formula":"C7H8NO4",
"notes":{
"metKEGGID":"Unassigned"
},
"annotation":{
"sbo":"SBO:0000247"
}
},
{
"id":"4as[c]",
"name":"4-aminoshikimate",
"compartment":"c",
"charge":0,
"formula":"C7H11NO4",
"notes":{
"metKEGGID":"Unassigned"
},
"annotation":{
"sbo":"SBO:0000247"
}
},
{
"id":"4das[c]",
"name":"4-amino-3-dehydroxycyclohexa-1,5-diene-1-carboxylate",
"compartment":"c",
"charge":0,
"formula":"C7H9NO3",
"notes":{
"metKEGGID":"Unassigned"
},
"annotation":{
"sbo":"SBO:0000247"
}
},
{
"id":"Brfap[c]",
"name":"4-(B-D-ribofuranosyl)aminobenzene 5'-phosphate",
"compartment":"c",
"charge":0,
"formula":"C11H14NO7P",
"annotation":{
"bigg.metabolite":"Brfap",
"biggM":[
"Brfap",
"M_Brfap"
],
"kegg.compound":"C20559",
"metanetx.chemical":"MNXM114345",
"sbo":"SBO:0000247",
"seed.compound":"cpd15830",
"seedM":[
"M_cpd15830",
"cpd15830"
]
}
},
{
"id":"dhpmp[c]",
"name":"Dihydroneopterin monophosphate",
"compartment":"c",
"charge":0,
"formula":"C9H12N5O7P",
"annotation":{
"bigg.metabolite":"dhpmp",
"biggM":[
"M_dhpmp",
"dhpmp"
],
"kegg.compound":"C05925",
"metanetx.chemical":"MNXM1107940",
"sbo":"SBO:0000247"
}
},
{
"id":"6hmhpt[c]",
"name":"6-hydroxymethyl dihydropterin",
"compartment":"c",
"charge":0,
"formula":"C7H9N5O2",
"annotation":{
"bigg.metabolite":[
"2ahhmp",
"6hmhpt"
],
"biggM":[
"2ahhmp",
"6hmhpt",
"M_2ahhmp",
"M_6hmhpt"
],
"chebi":[
"CHEBI:17083",
"CHEBI:44841",
"1003",
"11511",
"17083",
"19456",
"44841"
],
"kegg.compound":"C01300",
"keggC":[
"C01300",
"M_C01300"
],
"metacyc.compound":"AMINO-OH-HYDROXYMETHYL-DIHYDROPTERIDINE",
"metacycM":"AMINO-OH-HYDROXYMETHYL-DIHYDROPTERIDINE",
"metanetx.chemical":"MNXM728662",
"sabiork.compound":"5516",
"sabiorkM":"5516",
"sbo":"SBO:0000247",
"seed.compound":"cpd00954",
"seedM":[
"M_cpd00954",
"cpd00954"
]
}
},
{
"id":"gcald[c]",
"name":"Glycolaldehyde",
"compartment":"c",
"charge":0,
"formula":"C2H4O2",
"annotation":{
"bigg.metabolite":"gcald",
"biggM":[
"M_gcald",
"gcald"
],
"chebi":[
"CHEBI:17071",
"14347",
"17071",
"24386",
"5474"
],
"envipath":[
"32de3cf4-e3e6-4168-956e-32fa5ddb0ce1/compound/e2dfc2d7-7e7a-4d56-be42-e908339482d8",
"5882df9c-dae1-4d80-a40e-db4724271456/compound/63cc62ab-fc6a-445b-95c3-063343133b84",
"650babc9-9d68-4b73-9332-11972ca26f7b/compound/ce61ea61-b391-41cd-91ac-507b44085575"
],
"envipathM":[
"32de3cf4-e3e6-4168-956e-32fa5ddb0ce1/compound/e2dfc2d7-7e7a-4d56-be42-e908339482d8",
"5882df9c-dae1-4d80-a40e-db4724271456/compound/63cc62ab-fc6a-445b-95c3-063343133b84",
"650babc9-9d68-4b73-9332-11972ca26f7b/compound/ce61ea61-b391-41cd-91ac-507b44085575"
],
"hmdb":[
"HMDB0002165",
"HMDB0003344",
"HMDB02165",
"HMDB03344"
],
"kegg.compound":"C00266",
"keggC":[
"C00266",
"M_C00266"
],
"metacyc.compound":"GLYCOLALDEHYDE",
"metacycM":"GLYCOLALDEHYDE",
"metanetx.chemical":"MNXM734590",
"sabiork.compound":"2004",
"sabiorkM":"2004",
"sbo":"SBO:0000247",
"seed.compound":"cpd00229",
"seedM":[
"M_cpd00229",
"cpd00229"
]
}
},
{
"id":"dhrfap[c]",
"name":"7,8-dihydropterin-6-ylmethyl-4-(B-D-ribofuranosyl) aminobenzene 5'-phosphate",
"compartment":"c",
"charge":0,
"formula":"C18H21N6O8P",
"annotation":{
"bigg.metabolite":"dhrfap",
"biggM":[
"M_dhrfap",
"dhrfap"
],
"kegg.compound":"C20562",
"metanetx.chemical":"MNXM91113",
"sbo":"SBO:0000247",
"seed.compound":"cpd15851",
"seedM":[
"M_cpd15851",
"cpd15851"
]
}
},
{
"id":"dhadrp[c]",
"name":"7,8-dihydropterin-6-ylmethyl-1-(4-aminophenyl)-1-deoxy-D-ribitol 5'-phosphate",
"compartment":"c",
"charge":0,
"formula":"C18H23N6O8P",
"notes":{
"metKEGGID":"Unassigned"
},
"annotation":{
"bigg.metabolite":"dhadrp",
"biggM":[
"M_dhadrp",
"dhadrp"
],
"metanetx.chemical":"MNXM6964",
"sbo":"SBO:0000247",
[truncated: 614,818 more chars]
