# Supplementary material for: A Genome-Scale Metabolic Model of Methanoperedens nitroreducens: Assessing Bioenergetics and Thermodynamic Feasibility
Source: Metabolites. 2022 Mar 31;12(4):314. doi: 10.3390/metabo12040314 (PMC9024614; doi:10.3390/metabo12040314)
Supplement: Supplementary file 1 [file metabolites-12-00314-s001.zip › Supplementary Table S3 GEM iMN22HE.xlsx]

## Sheet: Reaction List
Abbreviation	Description	Reaction	EC-Number	GPR	Gene	Subsystem	Reversible	Lower bound	Upper bound	Objective
ALAD_L	L-Alanine:NAD+ oxidoreductase (deaminating)_c0	ala-L[c] + nad[c] + h2o[c] <=> pyr[c] + nh4[c] + nadh[c] + h[c]	EC-1.4.1.1	ANME2D_RS14405	ANME2D_RS14405	Alanine and Aspartate Metabolism	1	-1000	1000	0
ASPTA	aspartate transaminase	glu-L[c] + oaa[c] <=> akg[c] + asp-L[c]	EC-2.6.1.1	ANME2D_RS08380 or ANME2D_RS05600 or ANME2D_RS07885 or ANME2D_RS03200	ANME2D_RS08380 ANME2D_RS05600 ANME2D_RS07885 ANME2D_RS03200	Alanine and Aspartate Metabolism	1	-1000	1000	0
ARGSS	argininosuccinate synthase	asp-L[c] + atp[c] + citr-L[c] <=> amp[c] + argsuc[c] + h[c] + ppi[c]	EC-6.3.4.5	ANME2D_RS05565	ANME2D_RS05565	Alanine and Aspartate Metabolism	1	-1000	1000	0
ARGSL	argininosuccinate lyase	argsuc[c] <=> arg-L[c] + fum[c]	EC-4.3.2.1	ANME2D_RS01360	ANME2D_RS01360	Alanine and Aspartate Metabolism	1	-1000	1000	0
ADSS	adenylosuccinate synthase	asp-L[c] + gtp[c] + imp[c] <=> dcamp[c] + gdp[c] + 2 h[c] + pi[c]	EC-6.3.4.4	ANME2D_RS03615	ANME2D_RS03615	Alanine and Aspartate Metabolism	1	-1000	1000	0
ADSL1r	adenylosuccinate lyase	dcamp[c] <=> amp[c] + fum[c]	EC-4.3.2.2	ANME2D_RS00280	ANME2D_RS00280	Alanine and Aspartate Metabolism	1	-1000	1000	0
ASPT	L-Aspartase	asp-L[c] <=> nh4[c] + fum[c]	EC-4.3.1.1	ANME2D_RS00300	ANME2D_RS00300	Alanine and Aspartate Metabolism	1	-1000	1000	0
ASPCT	aspartate carbamoyltransferase	asp-L[c] + cbp[c] <=> cbasp[c] + h[c] + pi[c]	EC-2.1.3.2	ANME2D_RS01840 or ANME2D_RS01835	ANME2D_RS01840 ANME2D_RS01835	Alanine and Aspartate Metabolism	1	-1000	1000	0
ASP1DC	aspartate 1 decarboxylase	asp-L[c] + h[c] <=> ala-B[c] + co2[c]	EC-4.1.1.11			Alanine and Aspartate Metabolism	1	-1000	1000	0
ALATRS	Alanyl tRNA synthetase	ala-L[c] + atp[c] + trnaala[c] -> alatrna[c] + amp[c] + ppi[c]	EC-6.1.1.7	ANME2D_RS12400	ANME2D_RS12400	Alanine and Aspartate Metabolism/Aminoacyl-tRNA biosynthesis	0	0	1000	0
ASPTRS	Aspartyl tRNA synthetase	asp-L[c] + atp[c] + trnaasp[c] -> amp[c] + asptrna[c] + ppi[c]	EC-6.1.1.12	ANME2D_RS00370	ANME2D_RS00370	Alanine and Aspartate Metabolism/Aminoacyl-tRNA biosynthesis	0	0	1000	0
ASNS1	asparagine synthase glutamine hydrolysing	asp-L[c] + atp[c] + gln-L[c] + h2o[c] <=> amp[c] + asn-L[c] + glu-L[c] + h[c] + ppi[c]	EC-6.3.5.4	ANME2D_RS07300 or ANME2D_RS08200	ANME2D_RS07300 ANME2D_RS08200	Alanine and Aspartate Metabolism/Glycine serine and threonine metabolism	1	-1000	1000	0
ASPK	aspartate kinase irreversible	asp-L[c] + atp[c] <=> 4pasp[c] + adp[c]	EC-2.7.2.4	ANME2D_RS00225 or ANME2D_RS06385	ANME2D_RS00225 ANME2D_RS06385	Alanine and Aspartate Metabolism/Glycine serine and threonine metabolism	1	-1000	1000	0
ASAD	aspartate semialdehyde dehydrogenase irreversible	4pasp[c] + h[c] + nadph[c] <=> aspsa[c] + nadp[c] + pi[c]	EC-1.2.1.11	ANME2D_RS15305	ANME2D_RS15305	Alanine and Aspartate Metabolism/Glycine serine and threonine metabolism	1	-1000	1000	0
HSDy	homoserine dehydrogenase NADPH	aspsa[c] + h[c] + nadph[c] -> hom-L[c] + nadp[c]	EC-1.1.1.3	ANME2D_RS08355	ANME2D_RS08355	Alanine and Aspartate Metabolism/Glycine serine and threonine metabolism	0	0	1000	0
HSDxi	L-Homoserine:NAD+ oxidoreductase	aspsa[c] + h[c] + nadh[c] -> hom-L[c] + nad[c]	EC-1.1.1.3	ANME2D_RS08355	ANME2D_RS08355	Alanine and Aspartate Metabolism/Glycine serine and threonine metabolism	0	0	1000	0
DIPS	diphthine synthase	amet[c] + caphis[c] -> ahcys[c] + cmaphis[c] + h[c]	EC-2.1.1.98	ANME2D_RS16390	ANME2D_RS16390	Amino Acid Metabolism	0	0	1000	0
OPAH	5 Oxoproline amidohydrolase ATP hydrolysing	5oxpro[c] + atp[c] + 2 h2o[c] <=> adp[c] + glu-L[c] + h[c] + pi[c]	EC-3.5.2.9	ANME2D_RS05070	ANME2D_RS05070	Amino Acid Metabolism/Glutathione metabolism	1	-1000	1000	0
UAG2EMA	UDP-N-acetyl-D-glucosamine 2-epimerase	h2o[c] + uacgam[c] -> acmana[c] + h[c] + udp[c]	EC-3.2.1.183	ANME2D_RS07565	ANME2D_RS07565	Amino sugar and nucleotide sugar metabolism	0	0	1000	0
OCBT	ornithine carbamoyltransferase	cbp[c] + orn[c] -> citr-L[c] + h[c] + pi[c]	EC-2.1.3.3	ANME2D_RS03650	ANME2D_RS03650	Arginine and Proline Metabolism	0	0	1000	0
AGMT	agmatinase	agm[c] + h2o[c] -> ptrc[c] + urea[c]	EC-3.5.3.11	ANME2D_RS05070	ANME2D_RS05070	Arginine and Proline Metabolism	0	0	1000	0
GLU5K	glutamate 5-kinase	atp[c] + glu-L[c] <=> adp[c] + glu5p[c]	EC-2.7.2.11	ANME2D_RS08875	ANME2D_RS08875	Arginine and Proline Metabolism	1	-1000	1000	0
G5SD	glutamate-5-semialdehyde dehydrogenase	glu5p[c] + nadph[c] + h[c] <=> glu5sa[c] + nadp[c] + pi[c]	EC-1.2.1.41	ANME2D_RS08880	ANME2D_RS08880	Arginine and Proline Metabolism	1	-1000	1000	0
G5SADs	non enzymatic	glu5sa[c] -> 1pyr5c[c] + h2o[c] + h[c]	non enzymatic			Arginine and proline metabolism	0	0	1000	0
P5CRx	pyrroline 5 carboxylate reductase	1pyr5c[c] + 2 h[c] + nadh[c] <=> nad[c] + pro-L[c]	EC-1.5.1.2	ANME2D_RS08495	ANME2D_RS08495	Arginine and Proline Metabolism	1	-1000	1000	0
P5CR	L-Proline 5 carboxylate reductase NADP	1pyr5c[c] + 2 h[c] + nadph[c] -> nadp[c] + pro-L[c]	EC-1.5.1.2	ANME2D_RS08495	ANME2D_RS08495	Arginine and Proline Metabolism	0	0	1000	0
PROD3	proline dehydrogenase	pro-L[c] + mqn[c] -> 1pyr5c[c] + mql[c] + h[c]	EC-1.5.5.2	ANME2D_RS13300	ANME2D_RS13300	Arginine and Proline Metabolism	0	0	1000	0
ORNCD	ornithine cyclodeaminase	orn[c] -> nh4[c] + pro-L[c]	EC-4.3.1.12	ANME2D_RS14405	ANME2D_RS14405	Arginine and Proline Metabolism	0	0	1000	0
ORNDC	Ornithine Decarboxylase	h[c] + orn[c] -> co2[c] + ptrc[c]	EC-4.1.1.17	ANME2D_RS08500	ANME2D_RS08500	Arginine and Proline Metabolism	0	0	1000	0
PROTRS	Prolyl tRNA synthetase	atp[c] + pro-L[c] + trnapro[c] -> amp[c] + ppi[c] + protrna[c]	EC-6.1.1.15	ANME2D_RS08645	ANME2D_RS08645	Arginine and Proline Metabolism/Aminoacyl-tRNA biosynthesis	0	0	1000	0
ARGTRS	Arginyl tRNA synthetase	arg-L[c] + atp[c] + trnaarg[c] -> amp[c] + argtrna[c] + ppi[c]	EC-6.1.1.19	ANME2D_RS09120	ANME2D_RS09120	Arginine and Proline Metabolism/Aminoacyl-tRNA biosynthesis	0	0	1000	0
ACGS	N acetylglutamate synthase	accoa[c] + glu-L[c] -> acglu[c] + coa[c] + h[c]	EC-2.3.1.1	ANME2D_RS00285 or ANME2D_RS15430 or ANME2D_RS03865	ANME2D_RS00285 ANME2D_RS15430 ANME2D_RS03865	Arginine Biosynthesis	0	0	1000	0
ACGK	acetylglutamate kinase	acglu[c] + atp[c] <=> acg5p[c] + adp[c]	EC-2.7.2.8	ANME2D_RS06385	ANME2D_RS06385	Arginine Biosynthesis	1	-1000	1000	0
AGPR	N acetyl g glutamyl phosphate reductase	acg5p[c] + h[c] + nadph[c] <=> acg5sa[c] + nadp[c] + pi[c]	EC-1.2.1.38	ANME2D_RS15420	ANME2D_RS15420	Arginine Biosynthesis	1	-1000	1000	0
ACOTA	acetylornithine transaminase	acg5sa[c] + glu-L[c] <=> acorn[c] + akg[c]	EC-2.6.1.11	ANME2D_RS03525	ANME2D_RS03525	Arginine Biosynthesis	1	-1000	1000	0
ORNTAC	ornithine transacetylase	acorn[c] + glu-L[c] <=> acglu[c] + orn[c]	EC-2.3.1.35	ANME2D_RS15430	ANME2D_RS15430	Arginine Biosynthesis	1	-1000	1000	0
CBMKr	carbamate kinase	adp[c] + cbp[c] + 2 h[c] <=> atp[c] + nh4[c] + co2[c]	EC-2.7.2.2	ANME2D_RS13945	ANME2D_RS13945	Arginine biosynthesis	1	-1000	1000	0
AOXSr	8 amino 7 oxononanoate synthase	ala-L[c] + h[c] + pmcoa[c] <=> 8aonn[c] + co2[c] + coa[c]	EC-2.3.1.47	ANME2D_RS09045	ANME2D_RS09045	Biotin/Vitamins Cofactor Biosynthesis	1	-1000	1000	0
AMAOTr	adenosylmethionine 8 amino 7 oxononanoate transaminase	8aonn[c] + amet[c] <=> amob[c] + dann[c]	EC-2.6.1.62			Biotin/Vitamins Cofactor Biosynthesis	1	-1000	1000	0
DBTS	dethiobiotin synthase	atp[c] + co2[c] + dann[c] <=> adp[c] + dtbt[c] + 3 h[c] + pi[c]	EC-6.3.3.3	ANME2D_RS09040	ANME2D_RS09040	Biotin/Vitamins Cofactor Biosynthesis	1	-1000	1000	0
BTS5	Biotin synthase	dtbt[c] + 2 fdox[c] + btnp-s2[c] <=> btn[c] + 2 fdred[c] + 2 fe2[c] + h2s[c] + btnp[c]	EC-2.8.1.6	ANME2D_RS09060	ANME2D_RS09060	Biotin/Vitamins Cofactor Biosynthesis	1	-1000	1000	0
BSPRR	Biotin synthase protein regeneration reaction	2 fdox[c] + 2 fe2[c] + 2 h2s[c] + btnp[c] <=> 2 fdred[c] + 4 h[c] + btnp-s2[c]	EC-Undetermined			Biotin/Vitamins Cofactor Biosynthesis	1	-1000	1000	0
BACCL	biotin acetyl CoA carboxylase ligase	atp[c] + btn[c] + h[c] <=> btamp[c] + ppi[c]	EC-6.3.4.15	ANME2D_RS16575	ANME2D_RS16575	Biotin/Vitamins Cofactor Biosynthesis	1	-1000	1000	0
GALUi	UTP glucose 1 phosphate uridylyltransferase irreversible	g1p[c] + h[c] + utp[c] <=> ppi[c] + udpg[c]	EC-2.7.7.9			Central Metabolism	1	-1000	1000	0
PGMT	phosphoglucomutase	g1p[c] <=> g6p[c]	EC-5.4.2.2	ANME2D_RS05025	ANME2D_RS05025	Central Metabolism	1	-1000	1000	0
POR2	pyruvate synthase	pyr[c] + coa[c] + 2 fdox[c] <=> accoa[c] + co2[c] + 2 fdred[c] + h[c]	EC-1.2.7.1	ANME2D_RS10655 or ANME2D_RS01285 or ANME2D_RS10660 or ANME2D_RS01280 or ANME2D_RS10645 or ANME2D_RS01275 or ANME2D_RS10650 or ANME2D_RS01290	ANME2D_RS10655 ANME2D_RS01285 ANME2D_RS10660 ANME2D_RS01280 ANME2D_RS10645 ANME2D_RS01275 ANME2D_RS10650 ANME2D_RS01290	Central metabolism	1	-1000	1000	0
POR3	pyruvate synthase	co2[c] + 2 fdred[c] + h[c] + ppcoa[c] <=> 2obut[c] + coa[c] + 2 fdox[c]	EC-1.2.7.1			Central Metabolism	1	-1000	1000	0
ME1	malic enzyme	mal-L[c] + nad[c] -> co2[c] + nadh[c] + pyr[c]	EC-1.1.1.40	ANME2D_RS01415	ANME2D_RS01415	Central Metabolism	0	0	1000	0
MGSA2	6 deoxy 5 ketofructose 1 phosphate synthase 3 (from f1p)	g3p[c] -> pi[c] + mthgxl[c]	EC-4.2.3.3			Central Metabolism	0	0	1000	0
ALCD19	alcohol dehydrogenase (glycerol, NAD)	glyald[c] + h[c] + nadh[c] <=> glyc[c] + nad[c]		ANME2D_RS00510	ANME2D_RS00510	Central Metabolism	0	0	1000	0
ALCD19y	alcohol dehydrogenase (glycerol, NADP)	glyald[c] + h[c] + nadph[c] <=> glyc[c] + nadp[c]		ANME2D_RS00510	ANME2D_RS00510	Central Metabolism	0	0	1000	0
GLYALDOX	glyceraldehyde ferredoxin oxidoreductase	2 fdox[c] + glyald[c] + h2o[c] <=> 2 fdred[c] + glyc-R[c] + 3 h[c]	EC-1.2.7.5			Central Metabolism	0	0	1000	0
FBA2	D-Fructose 1-phosphate D-glyceraldehyde-3-phosphate-lyase	f1p[c] <=> dhap[c] + glyald[c]	EC-4.1.2.13			Central Metabolism	0	0	1000	0
RBPC	ribulose bisphosphate carboxylase	co2[c] + h2o[c] + rb15bp[c] <=> 2 3pg[c] + 2 h[c]	EC-4.1.1.39	ANME2D_RS15675	ANME2D_RS15675	Central Metabolism/ Glyoxylate and dicarboxylate metabolism	1	-1000	1000	0
PGLYCP	Phosphoglycolate phosphatase	2pglyc[c] + h2o[c] <=> glyclt[c] + pi[c]	EC-3.1.3.18	ANME2D_RS12685	ANME2D_RS12685	Central Metabolism/ Glyoxylate and dicarboxylate metabolism	1	-1000	1000	0
UDPGDr	UDPglucose 6 dehydrogenase	h2o[c] + 2 nad[c] + udpg[c] <=> 3 h[c] + 2 nadh[c] + udpglcur[c]	EC-1.1.1.22	ANME2D_RS07155	ANME2D_RS07155	Central metabolism/Amino sugar and nucleotide sugar metabolism	1	-1000	1000	0
UDPG4E	UDPglucose 4 epimerase	udpg[c] <=> udpgal[c]	EC-5.1.3.2	ANME2D_RS07515 or ANME2D_RS02060 or ANME2D_RS08180	ANME2D_RS07515 ANME2D_RS02060 ANME2D_RS08180	Central metabolism/Amino sugar and nucleotide sugar metabolism	1	-1000	1000	0
UAGCVT	UDP-N-acetyl-D-glucosamine 1-carboxyvinyl-transferase_c0	pep[c] + uacgam[c] <=> pi[c] + uaccg[c]	EC-2.5.1.7			central metabolism/Amino sugar and nucleotide sugar metabolism	1	-1000	1000	0
UAPGR	UDP-N-acetylmuramate:NADP+ oxidoreductase_c0	uaccg[c] + nadph[c] + h[c] <=> nadp[c] + uamr[c]	EC-1.3.1.98			central metabolism/Amino sugar and nucleotide sugar metabolism	1	-1000	1000	0
MAN6PI	mannose 6 phosphate isomerase	man6p[c] <=> f6p[c]	EC-5.3.1.8	ANME2D_RS07150 or ANME2D_RS04325	ANME2D_RS07150 ANME2D_RS04325	central metabolism/Fructose and mannose metabolism	1	-1000	1000	0
PMANM	phosphomannomutase	man1p[c] <=> man6p[c]	EC-5.4.2.8	ANME2D_RS01130	ANME2D_RS01130	central metabolism/Fructose and mannose metabolism	1	-1000	1000	0
MAN1PT	GTP:alpha-D-mannose-1-phosphate guanylyltransferase	gtp[c] + h[c] + man1p[c] <=> gdpmann[c] + ppi[c]	EC-2.7.7.13	ANME2D_RS05370	ANME2D_RS05370	central metabolism/Fructose and mannose metabolism	1	-1000	1000	0
MAN1PT2	mannose 1 phosphate guanylyltransferase GDP reversible	gdp[c] + h[c] + man1p[c] <=> gdpmann[c] + pi[c]	EC-2.7.7.22	ANME2D_RS07150	ANME2D_RS07150	central metabolism/Fructose and mannose metabolism	1	-1000	1000	0
GMAND	GDP D mannose dehydratase	gdpmann[c] -> gdpddman[c] + h2o[c]	EC-4.2.1.47	ANME2D_RS07520	ANME2D_RS07520	central metabolism/Fructose and mannose metabolism	0	0	1000	0
GFUCS	GDP-L-fucose:NADP+ 4-oxidoreductase	gdpfuc[c] + nadp[c] <=> gdpddman[c] + nadph[c] + h[c]	EC-1.1.1.271	ANME2D_RS07615	ANME2D_RS07615	central metabolism/Fructose and mannose metabolism	1	-1000	1000	0
HSPMS	homospermidine synthase	2 ptrc[c] <=> hspmd[c] + nh4[c]	EC-2.5.1.44			central metabolism/Fructose and mannose metabolism	1	-1000	1000	0
PPA	inorganic diphosphatase	h2o[c] + ppi[c] -> h[c] + 2 pi[c]	EC-3.6.1.1	ANME2D_RS02230	ANME2D_RS02230	Central Metabolism/inorganic pyrophosphatase	0	0	1000	0
ADPRDP	ADPribose hydrolase	h2o[c] + adprib[c] -> amp[c] + 2 h[c] + r5p[c]	EC-3.6.1.13	ANME2D_RS13315	ANME2D_RS13315	Central Metabolism/Purine metabolism	0	0	1000	0
ACYP_2	acylphosphatase 2	actp[c] + h2o[c] -> ac[c] + h[c] + pi[c]	EC-3.6.1.7	ANME2D_RS16080	ANME2D_RS16080	Central Metabolism/Pyruvate metabolism II: acetyl-CoA, acetogenesis from pyruvate	0	0	1000	0
INS2D	inositol 2 dehydrogenase	inost[c] + nad[c] <=> 2ins[c] + h[c] + nadh[c]	EC-1.1.1.18	ANME2D_RS07710 or ANME2D_RS12925	ANME2D_RS07710 ANME2D_RS12925	Central Metabolism/Streptomycin biosynthesis	1	-1000	1000	0
MI3PP	myo-inositol 3-phosphatase	h2o[c] + mi3p-D[c] <=> inost[c] + pi[c]	EC-3.1.3.25	ANME2D_RS13885	ANME2D_RS13885	Central Metabolism/Streptomycin biosynthesis	1	-1000	1000	0
PC	pyruvate carboxylase	atp[c] + hco3[c] + pyr[c] -> adp[c] + h[c] + oaa[c] + pi[c]	EC-6.4.1.1	ANME2D_RS16580 or ANME2D_RS16585	ANME2D_RS16580 ANME2D_RS16585	Citric Acid Cycle	0	0	1000	0
MDH	malate dehydrogenase	h[c] + nadh[c] + oaa[c] <=> mal-L[c] + nad[c]	EC-1.1.1.37	ANME2D_RS08275	ANME2D_RS08275	Citric Acid Cycle	1	-1000	1000	0
SDH	succinate dehydrogenase (ubiquinone)	succ[c] + mqn[c] -> fum[c] + mql[c]	EC-1.3.5.1	(ANME2D_RS04095 and ANME2D_RS04100) or (ANME2D_RS10900 and ANME2D_RS10905)	ANME2D_RS04095 ANME2D_RS04100 ANME2D_RS10900 ANME2D_RS10905	Citric Acid Cycle	0	0	1000	0
SCS	succinyl-CoA synthetase	succ[c] + atp[c] + coa[c] <=> succoa[c] + adp[c] + pi[c]	EC-6.2.1.5	ANME2D_RS03645 and ANME2D_RS03640	ANME2D_RS03645 ANME2D_RS03640	Citric Acid Cycle	1	-1000	1000	0
CS	citrate synthase	accoa[c] + h2o[c] + oaa[c] <=> cit[c] + coa[c] + h[c]	EC-2.3.3.1	ANME2D_RS10585 or ANME2D_RS10915 or ANME2D_RS04200 or ANME2D_RS15900 or ANME2D_RS06060	ANME2D_RS10585 ANME2D_RS10915 ANME2D_RS04200 ANME2D_RS15900 ANME2D_RS06060	Citric Acid Cycle	1	-1000	1000	0
ACONTa	citrate hydro-lyase (cis-aconitate-forming)	cit[c] <=> h2o[c] + acon-C[c]	EC-4.2.1.3	ANME2D_RS11055 or ANME2D_RS10930	ANME2D_RS11055 ANME2D_RS10930	Citric Acid Cycle	1	-1000	1000	0
ACONTb	citrate hydro-lyase (cis-aconitate-forming)	icit[c] <=> h2o[c] + acon-C[c]	EC-4.2.1.3	ANME2D_RS11055 or ANME2D_RS10930	ANME2D_RS11055 ANME2D_RS10930	Citric Acid Cycle	1	-1000	1000	0
ICITDH	isocitrate dehydrogenase (NAD+)	icit[c] + nad[c] <=> akg[c] + co2[c] + nadh[c]	EC-1.1.1.41	ANME2D_RS03720 or ANME2D_RS06690	ANME2D_RS03720 ANME2D_RS06690	Citric Acid Cycle	1	-1000	1000	0
OORr	2 oxoglutarate synthase reversible	akg[c] + coa[c] + 2 fdox[c] <=> co2[c] + 2 fdred[c] + h[c] + succoa[c]	EC-1.2.7.3	ANME2D_RS01280 and ANME2D_RS01285	ANME2D_RS01280 ANME2D_RS01285	Citric Acid Cycle	1	-1000	1000	0
MOHMT	3-methyl-2-oxobutanoate hydroxymethyltransferase	3mob[c] + h2o[c] + mlthf[c] <=> thf[c] + 2dhp[c]	EC-2.1.2.11	ANME2D_RS11435	ANME2D_RS11435	Coenzyme A Biosynthesis	1	-1000	1000	0
DPR	2-dehydropantoate 2-reductase	h[c] + nadph[c] + 2dhp[c] <=> nadp[c] + pant-R[c]	EC-1.1.1.169	ANME2D_RS08620	ANME2D_RS08620	Coenzyme A Biosynthesis	1	-1000	1000	0
POK	pantothenate synthase (adp-forming)	atp[c] + pant-R[c] <=> adp[c] + ppant-R[c] + h[c]	EC-Undetermined	ANME2D_RS13190	ANME2D_RS13190	Coenzyme A Biosynthesis	1	-1000	1000	0
PPTS	phosphopantothenate synthetase	ppant-R[c] + ala-B[c] + atp[c] <=> amp[c] + ppi[c] + h[c] + 4ppan[c]	EC-2.7.1.33	ANME2D_RS13195	ANME2D_RS13195	Coenzyme A Biosynthesis	1	-1000	1000	0
PPNCL2	phosphopantothenate-cysteine ligase	4ppan[c] + ctp[c] + cys-L[c] -> 4ppcys[c] + cmp[c] + h[c] + ppi[c]	EC-6.3.2.5	ANME2D_RS01935	ANME2D_RS01935	Coenzyme A Biosynthesis	0	0	1000	0
PPCDC	phosphopantothenoylcysteine decarboxylase	4ppcys[c] + h[c] <=> co2[c] + pan4p[c]	EC-4.1.1.36	ANME2D_RS01935	ANME2D_RS01935	Coenzyme A Biosynthesis	1	-1000	1000	0
PTPATi	pantetheine-phosphate adenylyltransferase	atp[c] + h[c] + pan4p[c] <=> dpcoa[c] + ppi[c]	EC-2.7.7.3	ANME2D_RS08535	ANME2D_RS08535	Coenzyme A Biosynthesis	1	-1000	1000	0
DPCOAK	dephospho-CoA kinase	atp[c] + dpcoa[c] <=> adp[c] + coa[c] + h[c]	EC-2.7.1.24	ANME2D_RS05295	ANME2D_RS05295	Coenzyme A Biosynthesis	1	-1000	1000	0
ACCOAL	acetate-CoA ligase (ADP-forming)	atp[c] + coa[c] + ppa[c] <=> adp[c] + pi[c] + ppcoa[c]	EC-6.2.1.13	ANME2D_RS14820	ANME2D_RS14820	Coenzyme A Biosynthesis	1	-1000	1000	0
AKGCAL	alpha-ketoglutarate:CoA ligase	accoa[c] + akg[c] -> coa[c] + h[c] + hacon-T[c]	EC-2.3.3.14			Coenzyme B Biosynthesis	0	0	1000	0
THACH	trans-homoaconitate hydrolase	h2o[c] + hacon-T[c] <=> Shcit[c]				Coenzyme B Biosynthesis	1	-1000	1000	0
SHCD	(S)-homocitrate dehydratase	Shcit[c] <=> h2o[c] + hacon-C[c]				Coenzyme B Biosynthesis	1	-1000	1000	0
CHACH	cis-homoaconitate hydrolase	h2o[c] + hacon-C[c] <=> ihcit-T[c]				Coenzyme B Biosynthesis	1	-1000	1000	0
TIHCD	threo-isohomocitrate dehydrogenase	ihcit-T[c] + nad[c] <=> co2[c] + nadh[c] + ohexa[c]				Coenzyme B Biosynthesis	1	-1000	1000	0
AKACAL	alpha-ketoadipate:CoA ligase	accoa[c] + h2o[c] + ohexa[c] <=> Rh2cit[c] + coa[c] + h[c]				Coenzyme B Biosynthesis	1	-1000	1000	0
RH2CD	(R)-(homo)2citrate dehydratase	Rh2cit[c] <=> h2acon-C[c] + h2o[c]				Coenzyme B Biosynthesis	1	-1000	1000	0
CH2ACH	cis-(homo)2aconitate hydrolase	h2acon-C[c] + h2o[c] <=> tih2cit[c]	EC-4.2.1.114	ANME2D_RS15835	ANME2D_RS15835	Coenzyme B Biosynthesis	1	-1000	1000	0
TIH2CD	threo-iso(homo)2citrate dehydrogenase	nad[c] + tih2cit[c] <=> co2[c] + nadh[c] + ohepa[c]				Coenzyme B Biosynthesis	1	-1000	1000	0
AKPCAL	alpha-ketopimelate:CoA ligase	accoa[c] + h2o[c] + ohepa[c] <=> Rh3cit[c] + coa[c] + h[c]	EC-4.1.3.-			Coenzyme B Biosynthesis	1	-1000	1000	0
RH3CD	(R)-(homo)3citrate dehydratase	Rh3cit[c] <=> h2o[c] + h3acon-C[c]	EC-4.2.1.114	ANME2D_RS15835	ANME2D_RS15835	Coenzyme B Biosynthesis	1	-1000	1000	0
CH3ACH	cis-(homo)3aconitate hydrolase	h2o[c] + h3acon-C[c] <=> tih3cit[c]	EC-4.2.1.114	ANME2D_RS15835	ANME2D_RS15835	Coenzyme B Biosynthesis	1	-1000	1000	0
TIH3CD	threo-iso(homo)3citrate dehydrogenase	nad[c] + tih3cit[c] <=> 2ood[c] + co2[c] + nadh[c]				Coenzyme B Biosynthesis	1	-1000	1000	0
AKSDC	alpha-ketosubmerate decarboxylase	2ood[c] + h[c] -> 7ohp[c] + co2[c]				Coenzyme B Biosynthesis	0	0	1000	0
7MHS	7-mercaptoheptanoate synthase	7ohp[c] + cys-L[c] + h[c] + nadh[c] <=> 7mhp[c] + nad[c] + ser-L[c]				Coenzyme B Biosynthesis	1	-1000	1000	0
7MHTS	7-mercaptoheptanoylthreonine synthase	7mhp[c] + atp[c] + thr-L[c] <=> 7mht[c] + adp[c] + h[c] + pi[c]				Coenzyme B Biosynthesis	1	-1000	1000	0
COBS	coenzyme b synthatse	7mht[c] + atp[c] <=> adp[c] + cob[c] + h[c]				Coenzyme B Biosynthesis	1	-1000	1000	0
AKSCAL	alpha ketosubmerateCoA ligase	2ood[c] + accoa[c] + h2o[c] <=> glyc-R[c] + pmcoa[c]				Coenzyme B Biosynthesis	1	-1000	1000	0
LCYSTS	selanocystathionine beta-synthase	pser-L[c] + so3[c] + h[c] -> Lcyst[c] + pi[c]				Coenzyme M Biosynthesis	0	0	1000	0
LCYSTAT	L-Cysteate:2-oxoglutarate aminotransferase	Lcyst[c] + akg[c] <=> 3spyr[c] + glu-L[c]				Coenzyme M Biosynthesis	1	-1000	1000	0
SPDC	sulfopyruvate decarboxylase	3spyr[c] + h[c] <=> 2saa[c] + co2[c]				Coenzyme M Biosynthesis	1	-1000	1000	0
SMTZS	sulfomethyl thiazolidine synthase	2saa[c] + cys-L[c] -> 2tcc[c] + h2o[c]				Coenzyme M Biosynthesis	0	0	1000	0
SECS	sulfoethylcysteine synthase	2tcc[c] + h[c] + nadh[c] -> nad[c] + sec[c]				Coenzyme M Biosynthesis	0	0	1000	0
COMS	coenzyme M synthase	h2o[c] + sec[c] -> com[c] + nh4[c] + pyr[c]				Coenzyme M Biosynthesis	0	0	1000	0
SERAT	serine O acetyltransferase	accoa[c] + ser-L[c] <=> acser[c] + coa[c]	EC-2.3.1.30	ANME2D_RS16985	ANME2D_RS16985	Cysteine Metabolism	1	-1000	1000	0
CYSSr	cysteine synthase reversible	acser[c] + h2s[c] -> ac[c] + cys-L[c] + h[c]				Cysteine Metabolism	0	0	1000	0
CYSDS	Cysteine Desulfhydrase	cys-L[c] + h2o[c] <=> h2s[c] + nh4[c] + pyr[c]	EC-4.4.1.15			Cysteine Metabolism	1	-1000	1000	0
CYSTRS	Cysteinyl tRNA synthetase	atp[c] + cys-L[c] + trnacys[c] -> amp[c] + cystrna[c] + ppi[c]	EC-6.1.1.16	ANME2D_RS05045	ANME2D_RS05045	Cysteine Metabolism/Aminoacyl-tRNA biosynthesis	0	0	1000	0
SADT2	Sulfate adenyltransferase	atp[c] + gtp[c] + h2o[c] + so4[c] <=> gdp[c] + pi[c] + ppi[c] + aps[c]	EC-2.7.7.4	ANME2D_RS06900 or ANME2D_RS12635 or ANME2D_RS12630	ANME2D_RS06900 ANME2D_RS12635 ANME2D_RS12630	Cysteine Metabolism/purine metabolism/sulfur metabolism	1	-1000	1000	0
ADSK	adenylyl-sulfate kinase	atp[c] + aps[c] <=> adp[c] + h[c] + paps[c]	EC-2.7.1.25	ANME2D_RS13890 or ANME2D_RS12630	ANME2D_RS13890 ANME2D_RS12630	Cysteine Metabolism/purine metabolism/sulfur metabolism	1	-1000	1000	0
PAPSR	phosphoadenylyl sulfate reductase thioredoxin	paps[c] + trdrd[c] -> 2 h[c] + pap[c] + so3[c] + trdox[c]	EC-1.8.4.8	ANME2D_RS07995	ANME2D_RS07995	Cysteine Metabolism/sulfur metabolism	0	0	1000	0
biomass	Biomass function	0.002664 3hdpgpe[c] + 0.009966 3hdpgpg[c] + 0.013321 3hdpgpi[c] + 0.011347 3hdpgps[c] + 0.0001 accoa[c] + 0.004713 adocblhbi[c] + 0.55464 ala-L[c] + 0.000987 amp[c] + 0.3194 arg-L[c] + 0.2603 asn-L[c] + 0.2603 asp-L[c] + 6e-006 coa[c] + 0.000501 cob[c] + 0.020656 com[c] + 0.13607 ctp[c] + 0.09887 cys-L[c] + 0.032661 datp[c] + 0.021215 dctp[c] + 0.021215 dgtp[c] + 0.000691 dpgpe[c] + 0.000691 dpgp…				Exchange	0	0	1000	1
EX_4hphac[e]	4-Hydroxyphenylacetate exchange	4hphac[e] <=>				Exchange	0	0	1000	0
EX_ac[e]	Acetate exchange	ac[e] <=>				Exchange	0	0	1000	0
EX_acmana[e]	N-Acetyl-D-mannosamine exchange	acmana[e] <=>				Exchange	0	0	1000	0
EX_uamr[e]	UDP-MurNAc exchange	uamr[e] <=>				Exchange	0	0	1000	0
EX_gdpfuc[e]	GDP-L-fucose exchange	gdpfuc[e] <=>				Exchange	0	0	1000	0
EX_2inst[e]	inositol 2 exchange	2ins[e] <=>				Exchange	0	0	1000	0
EX_pap[e]	Adenosine 3',5'-bisphosphate exchange	pap[e] <=>				Exchange	0	0	1000	0
EX_frmd[e]	Formamide exchange	frmd[e] <=>				Exchange	0	0	1000	0
EX_dha[e]	Dihydroxyacetone exchange	dha[e] <=>				Exchange	0	0	1000	0
EX_glyc-R[e]	(R)-Glycerate exchange	glyc-R[e] <=>				Exchange	0	0	1000	0
EX_uacmamu[e]	UDP-N-acetyl-D-mannosaminouronate exchange	uacmamu[e] <=>				Exchange	0	0	1000	0
EX_dtdprmn[e]	dTDP-L-rhamnose exchange	dtdprmn[e] <=>				Exchange	0	0	1000	0
EX_camp[e]	cAMP exchange	camp[e] <=>				Exchange	0	0	1000	0
EX_dad-2[e]	Deoxyadenosine exchange	dad-2[e] <=>				Exchange	0	0	1000	0
EX_xtsn[e]	Xanthosine exchange	xtsn[e] <=>				Exchange	0	0	1000	0
EX_35cgmp[e]	3',5'-Cyclic GMP exchange	35cgmp[e] <=>				Exchange	0	0	1000	0
EX_didp[e]	dIDP exchange	didp[e] <=>				Exchange	0	0	1000	0
EX_uri[e]	Uridine exchange	uri[e] <=>				Exchange	0	0	1000	0
EX_dcyt[e]	Deoxycytidine exchange	dcyt[e] <=>				Exchange	0	0	1000	0
EX_duri[e]	Deoxyuridine exchange	duri[e] <=>				Exchange	0	0	1000	0
EX_thymd[e]	Thymidine exchange	thymd[e] <=>				Exchange	0	0	1000	0
EX_nabl[e]	N-epsilon-acetyl-beta-lysine exchange	nabl[e] <=>				Exchange	0	0	1000	0
EX_fcd[e]	Flavin cytosine dinucleotide oxidized exchange	fcd[e] <=>				Exchange	0	0	1000	0
EX_fgd[e]	Flavin guanosine dinucleotide oxidized exchange	fgd[e] <=>				Exchange	0	0	1000	0
EX_dad-5[e]	5'-Deoxyadenosine exchange	dad-5[e] <=>				Exchange	0	0	1000	0
EX_dehydroalanine[e]	dehydroalanine exchange	dehydroalanine[e] <=>				Exchange	0	0	1000	0
EX_amob[e]	S-Adenosyl-4-methylthio-2-oxobutanoate exchange	amob[e] <=>				Exchange	0	0	1000	0
EX_btamp[e]	Biotinyl-5'-AMP exchange	btamp[e] <=>				Exchange	0	0	1000	0
EX_sheme[e]	Siroheme exchange	sheme[e] <=>				Exchange	0	0	1000	0
EX_acald[e]	Acetaldehyde exchange	acald[e] <=>				Exchange	0	0	1000	0
EX_etoh[e]	Ethanol exchage	etoh[e] <=>				Exchange	1	-1000	1000	0
EX_pheme[e]	protoheme exchange	pheme[e] <=>				Exchange	0	0	1000	0
EX_3HB[e]	PHB exchange	3HB[e] <=>				Exchange	1	-1000	1000	0
EX_actn-R[e]	(R)-Acetoin exchange	actn-R[e] <=>				Exchange	0	0	1000	0
EX_acglu[e]	N-Acetyl-L-Glutamate	acglu[e] <=>				Exchange	0	0	1000	0
EX_alac-S[e]	(S)-2-Acetolactate exchange	alac-S[e] <=>				Exchange	0	0	1000	0
EX_ala-L[e]	L-Alanine exchange	ala-L[e] <=>				Exchange	0	0	1000	0
EX_btn[e]	btn exchange	btn[e] <=>				Exchange	0	0	1000	0
EX_calcium[e]	calcium exchange	ca2[e] <=>				Exchange	1	-1000	1000	0
EX_cbi[e]	Cobinamide exchange	cbi[e] <=>				Exchange	0	0	1000	0
EX_cbl1[e]	Cob(I)alamin exchange	cbl1[e] <=>				Exchange	1	-1000	1000	0
EX_cbl1hbi[e]	Cob(I)alamin-HBI exchange	cbl1hbi[e] <=>				Exchange	1	-1000	1000	0
EX_cd2[e]	cadmium exchange	cd2[e] <=>				Exchange	1	-1000	1000	0
EX_ch4[e]	methane exchange	ch4[e] <=>				Exchange	0	-1000	0	0
EX_ch4s[e]	Methanethiol exchange	ch4s[e] <=>				Exchange	0	0	1000	0
EX_chloride	chloride exchange	cl[e] <=>				Exchange	1	-1000	1000	0
EX_cit[e]	Citrate exchange	cit[e] <=>				Exchange	0	0	1000	0
EX_co[e]	Carbon monoxide exchange	co[e] <=>				Exchange	0	0	1000	0
EX_co2[e]	CO2 exchange	co2[e] <=>				Exchange	1	-1000	1000	0
EX_cobalt[e]	cobalt exchange	cobalt2[e] <=>				Exchange	1	-1000	1000	0
EX_copper[e]	copper exchange	cu2[e] <=>				Exchange	1	-1000	1000	0
EX_cys-L[e]	L-Cysteine exchange	cys-L[e] <=>				Exchange	0	0	1000	0
EX_fe2[e]	Fe2+ exchange	fe2[e] <=>				Exchange	1	-1000	1000	0
EX_fe3[e]	Fe3+ exchange	fe3[e] <=>				Exchange	1	-1000	1000	0
EX_fol[e]	Folate exchange	fol[e] <=>				Exchange	0	0	1000	0
EX_for[e]	Formate exchange	for[e] <=>				Exchange	0	0	1000	0
EX_gcald[e]	Glycolaldehyde exchange	gcald[e] <=>				Exchange	0	0	1000	0
EX_glu-L[e]	glutamate exchange	glu-L[e] <=>				Exchange	0	0	1000	0
EX_gly[e]	Glycine exchange	gly[e] <=>				Exchange	0	0	1000	0
EX_glyc[e]	Glycerol exchange	glyc[e] <=>				Exchange	0	0	1000	0
EX_gthox[e]	Oxidized-glutathione exchange	gthox[e] <=>				Exchange	0	0	1000	0
EX_h[e]	proton exchange	h[e] <=>				Exchange	1	-1000	1000	0
EX_h2[e]	H2 exchange	h2[e] <=>				Exchange	0	0	1000	0
EX_h2o[e]	H2O exchange	h2o[e] <=>				Exchange	1	-1000	1000	0
EX_h2s[e]	Hydrogen sulfide exchange	h2s[e] <=>				Exchange	0	0	1000	0
EX_hco3	Carbonate exchange	hco3[e] <=>				Exchange	0	0	1000	0
EX_ile-L[e]	L-Isoleucine exchange	ile-L[e] <=>				Exchange	0	0	1000	0
EX_ind3ac[e]	Indole-3-acetate exchange	ind3ac[e] <=>				Exchange	0	0	1000	0
EX_k[e]	potassium exchange	k[e] <=>				Exchange	1	-1000	1000	0
EX_leu-L[e]	L-Leucine exchange	leu-L[e] <=>				Exchange	0	0	1000	0
EX_lys-L[e]	L-Lysine exchange	lys-L[e] <=>				Exchange	0	0	1000	0
EX_mg[e]	magnesium exchange	mg2[e] <=>				Exchange	1	-1000	1000	0
EX_mn2[e]	Mn2+ exchange	mn2[e] <=>				Exchange	1	-1000	1000	0
EX_mobd[e]	Molybdate exchange	mobd[e] <=>				Exchange	1	-1000	1000	0
EX_n2[e]	nitrogen exchange	n2[e] <=>				Exchange	0	0	1000	0
EX_na[e]	sodium exchange	na1[e] <=>				Exchange	1	-1000	1000	0
EX_nac[e]	Nicotinate exchange	nac[e] <=>				Exchange	0	0	1000	0
EX_nh4[e]	Ammonium exchange	nh4[e] <=>				Exchange	0	0	1000	0
EX_ni2[e]	nickel exchange	ni2[e] <=>				Exchange	1	-1000	1000	0
EX_pac[e]	Phenylacetic acid exchange	pac[e] <=>				Exchange	0	0	1000	0
EX_pi[e]	phosphate exchange	pi[e] <=>				Exchange	1	-1000	1000	0
EX_pnto-R[e]	(R)-Pantothenate exchange	pnto-R[e] <=>				Exchange	0	0	1000	0
EX_ppa[e]	propionate exchange	ppa[e] <=>				Exchange	0	0	1000	0
EX_proline[e]	proline exchange	pro-L[e] <=>				Exchange	0	0	1000	0
EX_pyr[e]	Pyruvate exchange	pyr[e] <=>				Exchange	0	0	1000	0
EX_ribflv[e]	Riboflavin exchange	ribflv[e] <=>				Exchange	0	0	1000	0
EX_so4[e]	sulfate exchange	so4[e] <=>				Exchange	1	-1000	1000	0
EX_so3[e]	sulfite exchange	so3[e] <=>				Exchange	0	0	1000	0
EX_thm[e]	Thiamin exchange	thm[e] <=>				Exchange	0	0	1000	0
EX_trp-L[e]	L-Tryptophan exchange	trp-L[e] <=>				Exchange	0	0	1000	0
EX_unknown-cbl1deg[e]	unknown degradation product of cbl1 for adocbl-HBI synthesis exchange	unknown-cbl1deg[e] <=>				Exchange	0	0	1000	0
EX_unknown-rbfdeg[e]	unknown riboflavin degradation product exchange	unknown-rbfdeg[e] <=>				Exchange	0	0	1000	0
EX_urea[e]	Urea exchange	urea[e] <=>				Exchange	0	0	1000	0
EX_val-L[e]	L-Valine exchange	val-L[e] <=>				Exchange	0	0	1000	0
EX_Zn[e]	zinc exchange	zn2[e] <=>				Exchange	1	-1000	1000	0
HCO3T	carbonate transport	hco3[c] <=> hco3[e]				Exchange	0	0	1000	0
EX_no3[e]	nitrate exchange	no3[e] <=>				Exchange	0	-1000	0	0
EX_no2[e]	nitrite exchange	no2[e] <=>				Exchange	0	0	1000	0
CF3Ha	coenzyme F390 hydrolase ATP	f390a[c] + h2o[c] -> amp[c] + f420-2[c] + h[c]	EC-Undetermined			F390 biosynthesis/Vitamins Cofactor Biosynthesis	0	0	1000	0
CF3Hg	coenzyme F390 hydrolase GTP	f390g[c] + h2o[c] -> f420-2[c] + gmp[c] + h[c]	EC-Undetermined			F390 biosynthesis/Vitamins Cofactor Biosynthesis	0	0	1000	0
CF3Sa	coenzyme F390 synthetase ATP	atp[c] + f420-2[c] -> f390a[c] + ppi[c]	EC-Undetermined			F390 biosynthesis/Vitamins Cofactor Biosynthesis	0	0	1000	0
CF3Sg	coenzyme F390 synthetase GTP	f420-2[c] + gtp[c] -> f390g[c] + ppi[c]	EC-Undetermined			F390 biosynthesis/Vitamins Cofactor Biosynthesis	0	0	1000	0
DMHDRFS	7,8-didemethyl-8-hydroxy-5-deazariboflavin synthetase	34hpp[c] + 4r5au[c] + h2o[c] + 2 nadp[c] -> ddhrb[c] + 2 h[c] + 2 nadph[c] + nh4[c] + oxa[c]	EC-4.3.1.32	ANME2D_RS03365 and ANME2D_RS03370	ANME2D_RS03365 ANME2D_RS03370	F420 biosynthesis/Vitamins Cofactor Biosynthesis	0	0	1000	0
R12646	PEP guanylytransferase	pep[c] + gtp[c] + h[c] -> eppg[c] + ppi[c]	EC-2.7.7.105			F420 biosynthesis/Vitamins Cofactor Biosynthesis	0	0	1000	0
EPPG:Fo_PEP_transferase	EPPG:Fo PEP transferase	ddhrb[c] + eppg[c] + h[c] <=> f420-0[c] + gmp[c]	EC-2.7.8.28			F420 biosynthesis/Vitamins Cofactor Biosynthesis	1	-1000	1000	0
GF4GL_0	gamma-F420-0:gamma-L-glutamate ligase	f420-0[c] + glu-L[c] + gtp[c] <=> f420-1[c] + gdp[c] + h[c] + pi[c]		ANME2D_RS03845 or ANME2D_RS16020	ANME2D_RS03845 ANME2D_RS16020	F420 biosynthesis/Vitamins Cofactor Biosynthesis	1	-1000	1000	0
GF4GL_1	gamma-F420-1:gamma-L-glutamate ligase	f420-1[c] + glu-L[c] + gtp[c] <=> f420-2[c] + gdp[c] + h[c] + pi[c]				F420 biosynthesis/Vitamins Cofactor Biosynthesis	1	-1000	1000	0
GF4GL_2	gamma-F420-2:gamma-L-glutamate ligase	f420-2[c] + glu-L[c] + gtp[c] <=> f420-3[c] + gdp[c] + h[c] + pi[c]				F420 biosynthesis/Vitamins Cofactor Biosynthesis	1	-1000	1000	0
GF4GL_3	gamma-F420-3:gamma-L-glutamate ligase	f420-3[c] + glu-L[c] + gtp[c] <=> f420-4[c] + gdp[c] + h[c] + pi[c]				F420 biosynthesis/Vitamins Cofactor Biosynthesis	1	-1000	1000	0
GF4GL_4	gamma-F420-4:gamma-L-glutamate ligase	f420-4[c] + glu-L[c] + gtp[c] <=> f420-5[c] + gdp[c] + h[c] + pi[c]				F420 biosynthesis/Vitamins Cofactor Biosynthesis	1	-1000	1000	0
GF4GL_5	gamma-F420-5:gamma-L-glutamate ligase	f420-5[c] + glu-L[c] + gtp[c] <=> f420-6[c] + gdp[c] + h[c] + pi[c]				F420 biosynthesis/Vitamins Cofactor Biosynthesis	1	-1000	1000	0
GF4GL_6	gamma-F420-6:gamma-L-glutamate ligase	f420-6[c] + glu-L[c] + gtp[c] <=> f420-7[c] + gdp[c] + h[c] + pi[c]				F420 biosynthesis/Vitamins Cofactor Biosynthesis	1	-1000	1000	0
F430S1	coenzyme F430 precursor synthase 1 aminase	2 atp[c] + dscl[c] + 2 gln-L[c] + 2 h2o[c] + ni2[c] -> 2 adp[c] + f430p1[c] + 2 glu-L[c] + 4 h[c] + 2 pi[c]				F430 biosynthesis/Vitamins Cofactor Biosynthesis	0	0	1000	0
F430S2	coenzyme F430 precursor synthase 2 reduction	f430p1[c] + h[c] + nadh[c] -> f430p2[c] + nad[c]				F430 biosynthesis/Vitamins Cofactor Biosynthesis	0	0	1000	0
F430S3	coenzyme F430 precursor synthase 3 reduction	f430p2[c] + h[c] + nadh[c] -> f430p3[c] + nad[c]				F430 biosynthesis/Vitamins Cofactor Biosynthesis	0	0	1000	0
F430S4	coenzyme F430 precursor synthase 4 cyclization	f430p3[c] -> sf430a[c]				F430 biosynthesis/Vitamins Cofactor Biosynthesis	0	0	1000	0
F430S5	coenzyme F430 precursor synthase 5 cyclization	h[c] + sf430a[c] -> f430[c] + h2o[c]				F430 biosynthesis/Vitamins Cofactor Biosynthesis	0	0	1000	0
GTPCI	GTP cyclohydrolase I	gtp[c] + h2o[c] -> for[c] + ahdt[c] + h[c]	EC-3.5.4.16	ANME2D_RS06390	ANME2D_RS06390	Folate biosynthesis/Vitamins Cofactor Biosynthesis	0	0	1000	0
AKP1	7,8-dihydroneopterin-3'-triphosphate phosphohydrolase (alkaline optimum)	dhnpt[c] + 3 pi[c] + 2 h[c] <=> ahdt[c] + 3 h2o[c]	EC-3.1.3.1	ANME2D_RS10710	ANME2D_RS10710	Folate biosynthesis/Vitamins Cofactor Biosynthesis	1	-1000	1000	0
DHPS2	dihydropteroate synthase	4abz[c] + 6hmhptpp[c] <=> dhpt[c] + ppi[c]	EC-2.5.1.15	ANME2D_RS09740 or ANME2D_RS04590	ANME2D_RS09740 ANME2D_RS04590	Folate biosynthesis/Vitamins Cofactor Biosynthesis	1	-1000	1000	0
DHFS	dihydrofolate synthase	atp[c] + dhpt[c] + glu-L[c] <=> adp[c] + dhf[c] + h[c] + pi[c]	EC-6.3.2.12			Folate biosynthesis/Vitamins Cofactor Biosynthesis	1	-1000	1000	0
DHFR	dihydrofolate reductase	dhf[c] + h[c] + nadph[c] -> nadp[c] + thf[c]	EC-1.5.1.3	ANME2D_RS10120 or ANME2D_RS09740	ANME2D_RS10120 ANME2D_RS09740	Folate biosynthesis/Vitamins Cofactor Biosynthesis	0	0	1000	0
FOLR2	folate reductase	fol[c] + h[c] + nadph[c] -> dhf[c] + nadp[c]	EC-1.5.1.3	ANME2D_RS10120 or ANME2D_RS09740	ANME2D_RS10120 ANME2D_RS09740	Folate biosynthesis/Vitamins Cofactor Biosynthesis	0	0	1000	0
R00937	5,6,7,8-tetrahydrofolate:NAD+ oxidoreductase	fol[c] + 2 nadh[c] + 2 h[c] <=> thf[c] + 2 nad[c]	EC-1.5.1.3	ANME2D_RS10120 or ANME2D_RS09740	ANME2D_RS10120 ANME2D_RS09740	Folate biosynthesis/Vitamins Cofactor Biosynthesis	0	0	1000	0
GF6PTA	glutamine fructose 6 phosphate transaminase	f6p[c] + gln-L[c] <=> gam6p[c] + glu-L[c]	EC-2.6.1.16	ANME2D_RS01135	ANME2D_RS01135	Glutamate metabolism	1	-1000	1000	0
GLUPRT	glutamine phosphoribosyldiphosphate amidotransferase	gln-L[c] + h2o[c] + prpp[c] -> glu-L[c] + ppi[c] + pram[c]	EC-2.4.2.14	ANME2D_RS12370 or ANME2D_RS09315 or ANME2D_RS09965	ANME2D_RS12370 ANME2D_RS09315 ANME2D_RS09965	Glutamate metabolism	0	0	1000	0
CBPS	carbamoyl phosphate synthase glutamine hydrolysing	2 atp[c] + gln-L[c] + h2o[c] + hco3[c] -> 2 adp[c] + cbp[c] + glu-L[c] + 2 h[c] + pi[c]	EC-6.3.5.5	ANME2D_RS12540 and ANME2D_RS02195	ANME2D_RS12540 ANME2D_RS02195	Glutamate metabolism	0	0	1000	0
GLUDx	Glutamate Dehydrogenase (NAD)	akg[c] + h[c] + nadh[c] + nh4[c] <=> glu-L[c] + h2o[c] + nad[c]	EC-1.4.1.2	ANME2D_RS16010	ANME2D_RS16010	Glutamate Metabolism	1	-1000	1000	0
GLUDy	Glutamate Dehydrogenase (NADP)	akg[c] + h[c] + nadph[c] + nh4[c] -> glu-L[c] + h2o[c] + nadp[c]	EC-1.4.1.4	ANME2D_RS16010	ANME2D_RS16010	Glutamate Metabolism	0	0	1000	0
GLUDC	Glutamate Decarboxylase	glu-L[c] + h[c] -> 4abut[c] + co2[c]				Glutamate Metabolism	0	0	1000	0
ABTA	4 aminobutyrate transaminase	4abut[c] + akg[c] -> glu-L[c] + sucsal[c]				Glutamate Metabolism	0	0	1000	0
SSALx	succinate semialdehyde dehydrogenase NAD	h2o[c] + nad[c] + sucsal[c] -> 2 h[c] + nadh[c] + succ[c]				Glutamate Metabolism	0	0	1000	0
SSALy	succinate semialdehyde dehydrogenase NADP	h2o[c] + nadp[c] + sucsal[c] -> 2 h[c] + nadph[c] + succ[c]				Glutamate Metabolism	0	0	1000	0
GLUS_F420	glutamate synthase F420	akg[c] + f420-2h2[c] + gln-L[c] -> f420-2[c] + 2 glu-L[c]				Glutamate Metabolism	0	0	1000	0
ARGDC	arginine decarboxylase	arg-L[c] + h[c] <=> agm[c] + co2[c]	EC-4.1.1.19	ANME2D_RS02050 or ANME2D_RS12345	ANME2D_RS02050 ANME2D_RS12345	Glutamate metabolism/Arginine and proline metabolism	1	-1000	1000	0
GLUSy	L-Glutamate:NADP+ oxidoreductase (transaminating)_c0	nadph[c] + akg[c] + gln-L[c] + h[c] -> 2 glu-L[c] + nadp[c]	EC-1.4.1.13	ANME2D_RS10170 or ANME2D_RS11025 or ANME2D_RS11045	ANME2D_RS10170 ANME2D_RS11025 ANME2D_RS11045	Glutamate Metabolism|Nitrogen metabolism	0	0	1000	0
R00021	glutamate synthase (ferredoxin)	akg[c] + gln-L[c] + 2 fdred[c] + 2 h[c] -> 2 glu-L[c] + 2 fdox[c]	EC-1.4.7.1	ANME2D_RS10250	ANME2D_RS10250	Glutamate Metabolism|Nitrogen metabolism	0	0	1000	0
GLNS	glutamine synthetase	atp[c] + glu-L[c] + nh4[c] -> adp[c] + gln-L[c] + h[c] + pi[c]	EC-6.3.1.2	ANME2D_RS00040	ANME2D_RS00040	Glutamine Metabolism	0	0	1000	0
GLUTRS_Gln_	Glutamyl tRNA synthetase Gln	atp[c] + glu-L[c] + trnagln[c] -> amp[c] + glutrna(gln)[c] + ppi[c]	EC-6.1.1.24	ANME2D_RS05695	ANME2D_RS05695	Glutamine Metabolism	0	0	1000	0
GLNTRAT	glutamyl tRNA Gln amidotransferase	atp[c] + gln-L[c] + glutrna(gln)[c] + h2o[c] -> adp[c] + glntrna[c] + glu-L[c] + h[c] + pi[c]	EC-6.3.5.7	ANME2D_RS08440	ANME2D_RS08440	Glutamine Metabolism	0	0	1000	0
GLUTRS	Glutamyl tRNA synthetase	atp[c] + glu-L[c] + trnaglu[c] -> amp[c] + glutrna[c] + ppi[c]	EC-6.1.1.17	ANME2D_RS05695	ANME2D_RS05695	Glutamine Metabolism/Aminoacyl-tRNA biosynthesis	0	0	1000	0
NADS1	NAD synthase nh3	atp[c] + dnad[c] + nh4[c] -> amp[c] + h[c] + nad[c] + ppi[c]	EC-6.3.1.5	ANME2D_RS17590	ANME2D_RS17590	Glutamine Metabolism/Nicotinate and nicotinamide metabolism	0	0	1000	0
NADS2	NAD synthase glutamine hydrolysing	atp[c] + dnad[c] + gln-L[c] + h2o[c] -> amp[c] + glu-L[c] + h[c] + nad[c] + ppi[c]	EC-6.3.5.1	ANME2D_RS17590	ANME2D_RS17590	Glutamine Metabolism/Nicotinate and nicotinamide metabolism	0	0	1000	0
GMPS2	GMP synthase	atp[c] + gln-L[c] + h2o[c] + xmp[c] -> amp[c] + glu-L[c] + gmp[c] + 2 h[c] + ppi[c]	EC-6.3.5.2	ANME2D_RS10610 or ANME2D_RS14005	ANME2D_RS10610 ANME2D_RS14005	Glutamine Metabolism/Purine metabolism	0	0	1000	0
GTHOr	glutathione oxidoreductase	gthox[c] + h[c] + nadph[c] <=> 2 gthrd[c] + nadp[c]	EC-1.8.1.7			Glutathione metabolism	1	-1000	1000	0
AMPTASECG	L-cysteinylglycine dipeptidase	h2o[c] + cgly[c] <=> cys-L[c] + gly[c]	EC-3.4.11.2	ANME2D_RS10985 or ANME2D_RS04550 or ANME2D_RS04555	ANME2D_RS10985 ANME2D_RS04550 ANME2D_RS04555	Glutathione metabolism	1	-1000	1000	0
R01262+R03749	glutathione:L-amino-acid 5-glutamyltransferase	gthrd[c] -> cgly[c] + 5oxpro[c] + h[c]	EC-3.4.19.13			Glutathione metabolism (gap-filled)	0	0	1000	0
GHMT2r	glycine hydroxymethyltransferase	ser-L[c] + thf[c] <=> gly[c] + h2o[c] + mlthf[c]	EC-2.1.2.1	ANME2D_RS15660	ANME2D_RS15660	Glycine and Serine Metabolism	1	-1000	1000	0
PSP_L	phosphoserine phosphatase L serine	h2o[c] + pser-L[c] -> pi[c] + ser-L[c]	EC-3.1.3.3	ANME2D_RS16090	ANME2D_RS16090	Glycine and Serine Metabolism	0	0	1000	0
PSERT	phosphoserine transaminase	3php[c] + glu-L[c] <=> akg[c] + pser-L[c]	EC-2.6.1.52			Glycine and Serine Metabolism	1	-1000	1000	0
PGCD	phosphoglycerate dehydrogenase	3pg[c] + nad[c] <=> 3php[c] + h[c] + nadh[c]	EC-1.1.1.95	ANME2D_RS00220	ANME2D_RS00220	Glycine and Serine Metabolism	1	-1000	1000	0
SERTRS	Seryl tRNA synthetase	atp[c] + ser-L[c] + trnaser[c] -> amp[c] + ppi[c] + sertrna[c]	EC-6.1.1.11	ANME2D_RS16170	ANME2D_RS16170	Glycine and Serine Metabolism	0	0	1000	0
GLYTRS	Glycyl tRNA synthetase	atp[c] + gly[c] + trnagly[c] -> amp[c] + glytrna[c] + ppi[c]	EC-6.1.1.14	ANME2D_RS00855	ANME2D_RS00855	Glycine and Serine Metabolism	0	0	1000	0
SGAT	serine--glyoxylate aminotransferase	ser-L[c] + glx[c] <=> gly[c] + hpyr[c]	EC-2.6.1.45	ANME2D_RS06065	ANME2D_RS06065	Glycine and Serine Metabolism	1	-1000	1000	0
PGI	glucose 6 phosphate isomerase	g6p[c] <=> f6p[c]	EC-5.3.1.9	ANME2D_RS05305	ANME2D_RS05305	GlycolysisGluconeogenesis	1	-1000	1000	0
FBP	fructose bisphosphatase	fdp[c] + h2o[c] <=> f6p[c] + pi[c]	EC-3.1.3.11	ANME2D_RS04285	ANME2D_RS04285	GlycolysisGluconeogenesis	1	-1000	1000	0
FBP2	fructose-bisphosphatase (f1p-forming)	fdp[c] + h2o[c] -> pi[c] + f1p[c]				Central Metabolism	0	0	1000	0
FBA	fructose bisphosphate aldolase	fdp[c] <=> dhap[c] + g3p[c]	EC-4.1.2.13	ANME2D_RS04285	ANME2D_RS04285	GlycolysisGluconeogenesis	1	-1000	1000	0
TPI	triose phosphate isomerase	dhap[c] <=> g3p[c]	EC-5.3.1.1	ANME2D_RS05630	ANME2D_RS05630	GlycolysisGluconeogenesis	1	-1000	1000	0
GAPD	glyceraldehyde 3 phosphate dehydrogenase	g3p[c] + nad[c] + pi[c] <=> 13dpg[c] + h[c] + nadh[c]	EC-1.2.1.12	ANME2D_RS04075	ANME2D_RS04075	GlycolysisGluconeogenesis	1	-1000	1000	0
GAPD(nadp)	glyceraldehyde 3 phosphate dehydrogenase NAD P phosphorylating	13dpg[c] + h[c] + nadph[c] -> g3p[c] + nadp[c] + pi[c]	EC-1.2.1.59	ANME2D_RS04075 or ANME2D_RS10925	ANME2D_RS04075 ANME2D_RS10925	GlycolysisGluconeogenesis	0	0	1000	0
PGK	phosphoglycerate kinase	3pg[c] + atp[c] <=> 13dpg[c] + adp[c]	EC-2.7.2.3	ANME2D_RS10445	ANME2D_RS10445	GlycolysisGluconeogenesis	1	-1000	1000	0
PGM	phosphoglycerate mutase	2pg[c] <=> 3pg[c]	EC-5.4.2.12	ANME2D_RS00355	ANME2D_RS00355	GlycolysisGluconeogenesis	1	-1000	1000	0
ENO	enolase	2pg[c] <=> h2o[c] + pep[c]	EC-4.2.1.11	ANME2D_RS00355 or ANME2D_RS15840	ANME2D_RS00355 ANME2D_RS15840	GlycolysisGluconeogenesis	1	-1000	1000	0
PPS	phosphoenolpyruvate synthase	atp[c] + h2o[c] + pyr[c] <=> amp[c] + 2 h[c] + pep[c] + pi[c]	EC-2.7.9.2	ANME2D_RS10110 or ANME2D_RS15570 or ANME2D_RS15300	ANME2D_RS10110 ANME2D_RS15570 ANME2D_RS15300	GlycolysisGluconeogenesis	1	-1000	1000	0
ACYP	acylphosphatase	13dpg[c] + h2o[c] -> 3pg[c] + h[c] + pi[c]	EC-3.6.1.7	ANME2D_RS16080	ANME2D_RS16080	GlycolysisGluconeogenesis	0	0	1000	0
RPI	ribose 5 phosphate isomerase	r5p[c] <=> ru5p-D[c]	EC-5.3.1.6	ANME2D_RS05375	ANME2D_RS05375	Histidine Metabolism	1	-1000	1000	0
PRPPS	phosphoribosylpyrophosphate synthetase	atp[c] + r5p[c] <=> amp[c] + h[c] + prpp[c]	EC-2.7.6.1	ANME2D_RS10490	ANME2D_RS10490	Histidine Metabolism	1	-1000	1000	0
ATPPRT	ATP phosphoribosyltransferase	atp[c] + prpp[c] <=> ppi[c] + prbatp[c]	EC-2.4.2.17	ANME2D_RS04845	ANME2D_RS04845	Histidine Metabolism	1	-1000	1000	0
PRATPP	phosphoribosyl ATP pyrophosphatase	h2o[c] + prbatp[c] -> h[c] + ppi[c] + prbamp[c]	EC-3.6.1.31	ANME2D_RS07945	ANME2D_RS07945	Histidine Metabolism	0	0	1000	0
PRAMPC	phosphoribosyl AMP cyclohydrolase	h2o[c] + prbamp[c] -> prfp[c]	EC-3.5.4.19	ANME2D_RS07945	ANME2D_RS07945	Histidine Metabolism	0	0	1000	0
PRMICIi	1 5 phosphoribosyl 5 5 phosphoribosylamino methylideneamino imidazole 4 carboxamide isomerase irreversible	prfp[c] -> prlp[c]	EC-5.3.1.16	ANME2D_RS10800	ANME2D_RS10800	Histidine Metabolism	0	0	1000	0
IG3PS	Imidazole glycerol 3 phosphate synthase	gln-L[c] + prlp[c] <=> aicar[c] + eig3p[c] + glu-L[c] + h[c]	EC-4.3.2.10	ANME2D_RS03765 and ANME2D_RS03835	ANME2D_RS03765 ANME2D_RS03835	Histidine Metabolism	1	-1000	1000	0
IGPDH	imidazoleglycerol phosphate dehydratase	eig3p[c] -> h2o[c] + imacp[c]	EC-4.2.1.19	ANME2D_RS10375	ANME2D_RS10375	Histidine Metabolism	0	0	1000	0
HSTPT	histidinol phosphate transaminase	glu-L[c] + imacp[c] <=> akg[c] + hisp[c]	EC-2.6.1.9	ANME2D_RS03520	ANME2D_RS03520	Histidine Metabolism	1	-1000	1000	0
HISTP	histidinol phosphatase	h2o[c] + hisp[c] <=> histd[c] + pi[c]	EC-3.1.3.15	ANME2D_RS09995	ANME2D_RS09995	Histidine Metabolism	1	-1000	1000	0
HISTD	histidinol dehydrogenase	h2o[c] + histd[c] + 2 nad[c] <=> 3 h[c] + his-L[c] + 2 nadh[c]	EC-1.1.1.23	ANME2D_RS03305 or ANME2D_RS05050	ANME2D_RS03305 ANME2D_RS05050	Histidine Metabolism	1	-1000	1000	0
HISTRS	Histidyl tRNA synthetase	atp[c] + his-L[c] + trnahis[c] <=> amp[c] + histrna[c] + ppi[c]	EC-6.1.1.21	ANME2D_RS07310	ANME2D_RS07310	Histidine Metabolism/Aminoacyl-tRNA biosynthesis	1	-1000	1000	0
HISDr	L-histidine ammonia-lyase (urocanate-forming)_c0	his-L[c] <=> nh4[c] + urcan[c]	EC-4.3.1.3	ANME2D_RS09345	ANME2D_RS09345	Histidine metabolism/Histidine degradation	1	-1000	1000	0
URCN	4,5-Dihydro-4-oxo-5-imidazolepropanoate hydro-lyase_c0	urcan[c] + h2o[c] <=> 4izp[c]	EC-4.2.1.49	ANME2D_RS09355	ANME2D_RS09355	Histidine metabolism/Histidine degradation	1	-1000	1000	0
IZPN	4-imidazolone-5-propanoate amidohydrolase_c0	4izp[c] + h2o[c] <=> forglu[c]	EC-3.5.2.7	ANME2D_RS09360	ANME2D_RS09360	Histidine metabolism/Histidine degradation	1	-1000	1000	0
FGLU	N-Formimino-L-glutamate formiminohydrolase_c0	forglu[c] + h2o[c] <=> glu-L[c] + frmd[c]	EC-3.5.3.8	ANME2D_RS09350 or ANME2D_RS11435	ANME2D_RS09350 ANME2D_RS11435	Histidine metabolism/Histidine degradation	1	-1000	1000	0
GGDPRED	geranylgeranyl reductase	ggdp[c] + 3 h[c] + 3 nadph[c] -> 3 nadp[c] + phydp[c]				Lipid Cell Wall Metabolism	0	0	1000	0
GLYCDx	Glycerol dehydrogenase	glyc[c] + nad[c] <=> dha[c] + h[c] + nadh[c]	EC-1.1.1.6	ANME2D_RS13935 or ANME2D_RS15700	ANME2D_RS13935 ANME2D_RS15700	Lipid Cell Wall Metabolism	1	-1000	1000	0
DGLYOX	D-Glyceraldehyde:NAD+ oxidoreductase	glyald[c] + h2o[c] + nad[c] -> glyc-R[c] + 2 h[c] + nadh[c]				Lipid Cell Wall Metabolism	0	0	1000	0
DGGGPS	digeranylgeranylglyceryl phosphate synthase	ggdp[c] + gggp[c] <=> dgggp[c] + ppi[c]				Lipid Cell Wall Metabolism	1	-1000	1000	0
CDGGGS	CDP 2 3 di O geranylgeranyl sn glycerol synthase	ctp[c] + dgggp[c] + h[c] <=> cdgggp[c] + ppi[c]	EC-2.7.7.41	ANME2D_RS07935	ANME2D_RS07935	Lipid Cell Wall Metabolism	1	-1000	1000	0
CDGGGSAT	CDP 2 3 di O geranylgeranyl sn glyceroserine O archaetidyltransferase	cdgggp[c] + ser-L[c] <=> cmp[c] + dgggps[c] + h[c]	EC-2.7.8.8	ANME2D_RS02020	ANME2D_RS02020	Lipid Cell Wall Metabolism	1	-1000	1000	0
ATSH	archaetidylserine hydrogenase	dgggps[c] + 8 h[c] + 8 nadph[c] -> dpgps[c] + 8 nadp[c]				Lipid Cell Wall Metabolism	0	0	1000	0
ASD	archaetidylserine decarboxylase	dpgps[c] + h[c] -> co2[c] + dpgpe[c]				Lipid Cell Wall Metabolism	0	0	1000	0
CDGGGPP3	CDP alcohol phosphatidyltransferase glycerol 1 phosphate	cdgggp[c] + glyc1p[c] -> cmp[c] + dggpgp[c] + h[c]	EC-2.7.8.5			Lipid Cell Wall Metabolism	0	0	1000	0
DGGPGP	digeranyl sn glycerol 1 phospho 3 sn glycerol phosphatase	dggpgp[c] + h2o[c] -> dggpg[c] + pi[c]				Lipid Cell Wall Metabolism	0	0	1000	0
ATGH	archaetidylglycerol hydrogenase	dggpg[c] + 8 h[c] + 8 nadph[c] -> dpgpg[c] + 8 nadp[c]				Lipid Cell Wall Metabolism	0	0	1000	0
CDGGIPT	CDP digeranyl sn glycero myo inositol 3 phosphatidyltransferase	cdgggp[c] + inost[c] -> cmp[c] + dggpi[c] + h[c]	EC-2.7.8.11			Lipid Cell Wall Metabolism	0	0	1000	0
ATIH	archaetidylinositol hydrogenase	dggpi[c] + 8 h[c] + 8 nadph[c] -> dpgpi[c] + 8 nadp[c]				Lipid Cell Wall Metabolism	0	0	1000	0
IPDPH	Isopentenyl diphosphate hydrolase	h2o[c] + ipdp[c] <=> m3hdp[c]				Lipid Cell Wall Metabolism	1	-1000	1000	0
DMATT2	dimethylallyltranstransferase 3 hydroxy	ipdp[c] + m3hdp[c] -> 3hgrdp[c] + ppi[c]				Lipid Cell Wall Metabolism	0	0	1000	0
GRTT2	geranyltranstransferase 3 hydroxy	3hgrdp[c] + ipdp[c] -> 3hfrdp[c] + ppi[c]				Lipid Cell Wall Metabolism	0	0	1000	0
FRTT2	farnesyltranstransferase 3 hyroxy	3hfrdp[c] + ipdp[c] -> 3hggdp[c] + ppi[c]				Lipid Cell Wall Metabolism	0	0	1000	0
DGGGPS2	2 O 3 hydroxy geranyl 3 O geranyl sn glycerol synthase	3hggdp[c] + gggp[c] -> 3hdgggp[c] + ppi[c]				Lipid Cell Wall Metabolism	0	0	1000	0
CDGGGS2	CDP 2 O 3 hydroxy geranyl 3 O geranyl sn glycerol synthase	3hdgggp[c] + ctp[c] + h[c] -> 3hcdgggp[c] + ppi[c]				Lipid Cell Wall Metabolism	0	0	1000	0
CDGGGSAT2	CDP 2 O 3 hydroxy geranyl 3 O geranyl sn glyceroserine O archaetidyltransferase	3hcdgggp[c] + ser-L[c] -> 3hdgggps[c] + cmp[c] + h[c]				Lipid Cell Wall Metabolism	0	0	1000	0
HATSH	hydroxyarchaetidylserine hydrogenase	3hdgggps[c] + 7 h[c] + 7 nadph[c] -> 3hdpgps[c] + 7 nadp[c]				Lipid Cell Wall Metabolism	0	0	1000	0
CDGGGPP4	CDP alcohol phosphatidyltransferase glycerol 1 phosphate hydroxy	3hcdgggp[c] + glyc1p[c] -> 3hdggpgp[c] + cmp[c] + h[c]				Lipid Cell Wall Metabolism	0	0	1000	0
DGGPGP2	digeranyl sn glycerol 1 phospho 3 sn glycerol phosphatase hydroxy	3hdggpgp[c] + h2o[c] -> 3hdggpg[c] + pi[c]				Lipid Cell Wall Metabolism	0	0	1000	0
HATGH	hydroxyarchaetidylglycerol hydrogenase	3hdggpg[c] + 7 h[c] + 7 nadph[c] -> 3hdpgpg[c] + 7 nadp[c]				Lipid Cell Wall Metabolism	0	0	1000	0
CDGGIPT2	CDP digeranyl sn glycero myo inositol 3 phosphatidyltransferase 3 hydroxy	3hcdgggp[c] + inost[c] -> 3hdggpi[c] + cmp[c] + h[c]				Lipid Cell Wall Metabolism	0	0	1000	0
HATIH	hydroxyarchaetidylinositol hydrogenase	3hdggpi[c] + 7 h[c] + 7 nadph[c] -> 3hdpgpi[c] + 7 nadp[c]				Lipid Cell Wall Metabolism	0	0	1000	0
AGAIAGT	archaeatidylinositol N acetylglucosaminyltransferase	dpgpi[c] + uacgam[c] -> agdpgpi[c] + h[c] + udp[c]	EC-2.4.1.198			Lipid Cell Wall Metabolism	0	0	1000	0
AGAID	N acetylglucosaminylarchaeatidylinositol deacetylase	agdpgpi[c] + h2o[c] -> ac[c] + gdpgpi[c]				Lipid Cell Wall Metabolism	0	0	1000	0
HASD	hydroxyarchaetidylserine decarboxylase	3hdpgps[c] + h[c] -> 3hdpgpe[c] + co2[c]				Lipid Cell Wall Metabolism	0	0	1000	0
GALTNS	galactan synthase UDPGla	udpgal[c] -> h[c] + udp[c] + galactan[c]				Lipid Cell Wall Metabolism	0	0	1000	0
PGAMS	polyaceyl-D-galactosamine synthase UDPAcgal	udpacgal[c] -> h[c] + udp[c] + polyacgal[c]				Lipid Cell Wall Metabolism	0	0	1000	0
PGLCURS	polyglucuronic acid synthase UDPGlcur	udpglcur[c] -> udp[c] + polyglcur[c] + h[c]				Lipid Cell Wall Metabolism	0	0	1000	0
PGAMT	phosphoglucosamine mutase	gam6p[c] <=> gam1p[c]	EC-5.4.2.10	ANME2D_RS01130 or ANME2D_RS08670	ANME2D_RS01130 ANME2D_RS08670	Lipid Cell Wall Metabolism	1	-1000	1000	0
G1PACT	glucosamine 1 phosphate N acetyltransferase	accoa[c] + gam1p[c] <=> acgam1p[c] + coa[c] + h[c]	EC-2.3.1.157	ANME2D_RS01125	ANME2D_RS01125	Lipid Cell Wall Metabolism	1	-1000	1000	0
UAGDP	UDP N acetylglucosamine diphosphorylase	acgam1p[c] + h[c] + utp[c] <=> ppi[c] + uacgam[c]	EC-2.7.7.23	ANME2D_RS01125	ANME2D_RS01125	Lipid Cell Wall Metabolism	1	-1000	1000	0
UAG2E	UDP N acetylglucosamine 2 epimerase	uacgam[c] <=> uacmam[c]	EC-5.1.3.14	ANME2D_RS07565	ANME2D_RS07565	Lipid Cell Wall Metabolism	1	-1000	1000	0
UACMAMO	UDP-N-acetyl-D-mannosamine dehydrogenase	uacmam[c] + 2 nad[c] + h2o[c] <=> uacmamu[c] + 2 nadh[c] + 3 h[c]	EC-1.1.1.336			Lipid Cell Wall Metabolism	1	-1000	1000	0
UAG4Ei	UDP-N-acetylglucosamine 4-epimerase	uacgam[c] <=> udpacgal[c]	EC-5.1.3.7	ANME2D_RS07515 or ANME2D_RS02060 or ANME2D_RS08180	ANME2D_RS07515 ANME2D_RS02060 ANME2D_RS08180	Lipid Cell Wall Metabolism	1	-1000	1000	0
R10266	UDP-N-acetyl-alpha-D-glucosamine hydro-lyase	uacgam[c] -> UDP-2-acetamido-4-dehydro-2,6-dideoxyglucose[c] + h2o[c]	EC-4.2.1.135	ANME2D_RS07560	ANME2D_RS07560	Lipid Cell Wall Metabolism	0	0	1000	0
OCTDPSYN	Heptaprenyl diphosphate extension	ipdp[c] + hepdp[c] -> ppi[c] + octdp[c]				Lipid Cell Wall Metabolism	0	0	1000	0
HBZOPT	all-trans-octaprenyl-diphosphate:4-hydroxybenzoate	4hbz[c] + octdp[c] -> ppi[c] + 3ophb[c]				Lipid Cell Wall Metabolism	0	0	1000	0
GGGPS	geranylgeranylglyceryl phosphate synthase	ggdp[c] + glyc1p[c] <=> gggp[c] + ppi[c]	EC-2.5.1.41	ANME2D_RS00170 or ANME2D_RS04385 or ANME2D_RS01160	ANME2D_RS00170 ANME2D_RS04385 ANME2D_RS01160	Lipid Cell Wall Metabolism/Glycerophospholipid metabolism	1	-1000	1000	0
ACACT1	acetyl CoA C acetyltransferase	2 accoa[c] <=> aacoa[c] + coa[c]	EC-2.3.1.9	ANME2D_RS03095 or ANME2D_RS09105 or ANME2D_RS09375 or ANME2D_RS07480	ANME2D_RS03095 ANME2D_RS09105 ANME2D_RS09375 ANME2D_RS07480	Lipid Cell Wall Metabolism/Terpenoid backbone biosynthesis	1	-1000	1000	0
R01975	(R)-3-Hydroxybutanoyl-CoA:NAD+ oxidoreductase	aacoa[c] + nadph[c] + h[c] <=> 3hbcoa_R[c] + nadp[c]	EC-1.1.1.35	ANME2D_RS12000 or ANME2D_RS03090 or ANME2D_RS03100 or ANME2D_RS09100 or ANME2D_RS09110	ANME2D_RS12000 ANME2D_RS03090 ANME2D_RS03100 ANME2D_RS09100 ANME2D_RS09110	Lipid Cell Wall Metabolism/PHB synthase/Butanoate metabolism	1	-1000	1000	0
R03276	3-hydroxybutyryl-CoA epimerase	3hbcoa_R[c] + 3HB[c] <=> 2 3HB[c] + coa[c]	EC-5.1.2.3			Lipid Cell Wall Metabolism/PHB synthase/Butanoate metabolism	1	-1000	1000	0
PHAJ	(R)-specific-enoyl-CoA hydratase	3hbcoa_R[c] -> ctncoa[c] + h2o[c]		ANME2D_RS09370	ANME2D_RS09370	Lipid Cell Wall Metabolism/PHB degradation/beta-oxidation	0	0	1000	0
ECH	(S)-enoyl-CoA hydratase	ctncoa[c] + h2o[c] -> 3hbcoa[c]	EC-4.2.1.17	ANME2D_RS17390 and ANME2D_RS10865	ANME2D_RS17390 ANME2D_RS10865	Lipid Cell Wall Metabolism/PHB degradation/beta-oxidation	0	0	1000	0
HDH	3-hydroxybutyryl-CoA dehydrogenase	3hbcoa[c] + nad[c] -> aacoa[c] + nadh[c] + h[c]	EC-1.1.1.35	ANME2D_RS09365	ANME2D_RS09365	Lipid Cell Wall Metabolism/PHB degradation/beta-oxidation	0	0	1000	0
G1PTT	glucose 1 phosphate thymidylyltransferase	dttp[c] + g1p[c] + h[c] <=> dtdpglu[c] + ppi[c]	EC-2.7.7.24	ANME2D_RS07145 or ANME2D_RS12070 or ANME2D_RS01140	ANME2D_RS07145 ANME2D_RS12070 ANME2D_RS01140	Lipid Cell Wall Metabolism/Streptomycin biosynthesis	1	-1000	1000	0
TDPGDH	dTDPglucose 4 6 dehydratase	dtdpglu[c] -> dtdp4d6dg[c] + h2o[c]	EC-4.2.1.46	ANME2D_RS12130 or ANME2D_RS12080	ANME2D_RS12130 ANME2D_RS12080	Lipid Cell Wall Metabolism/Streptomycin biosynthesis	0	0	1000	0
TDPDRE	dTDP 4 dehydrorhamnose 3 5 epimerase	dtdp4d6dg[c] <=> dtdp4d6dm[c]	EC-5.1.3.13	ANME2D_RS12075	ANME2D_RS12075	Lipid Cell Wall Metabolism/Streptomycin biosynthesis	1	-1000	1000	0
TDPDRR	dTDP 4 dehydrorhamnose reductase	dtdp4d6dm[c] + h[c] + nadph[c] <=> dtdprmn[c] + nadp[c]	EC-1.1.1.133	ANME2D_RS12085 or ANME2D_RS07555	ANME2D_RS12085 ANME2D_RS07555	Lipid Cell Wall Metabolism/Streptomycin biosynthesis	1	-1000	1000	0
G1PDH	glycerol 1 phosphate dehydrogenase NAD	dhap[c] + h[c] + nadh[c] <=> glyc1p[c] + nad[c]	EC-1.1.1.261	ANME2D_RS03295	ANME2D_RS03295	Lipid Cell Wall Metabolism/Terpenoid backbone biosynthesis	1	-1000	1000	0
R05680	sn-Glycerol-1-phosphate:NADP 2-oxidoreductase	dhap[c] + h[c] + nadph[c] -> glyc1p[c] + nadp[c]	EC-1.1.1.261	ANME2D_RS03295	ANME2D_RS03295	Lipid Cell Wall Metabolism/Terpenoid backbone biosynthesis	0	0	1000	0
HMGCOASi	Hydroxymethylglutaryl CoA synthase ir	aacoa[c] + accoa[c] + h2o[c] <=> coa[c] + h[c] + hmgcoa[c]	EC-2.3.3.10	ANME2D_RS07475	ANME2D_RS07475	Lipid Cell Wall Metabolism/Terpenoid backbone biosynthesis	1	-1000	1000	0
HMGCOARi	Hydroxymethylglutaryl CoA reductase ir	2 h[c] + hmgcoa[c] + 2 nadph[c] <=> coa[c] + mev-R[c] + 2 nadp[c]	EC-1.1.1.34	ANME2D_RS08605	ANME2D_RS08605	Lipid Cell Wall Metabolism/Terpenoid backbone biosynthesis	1	-1000	1000	0
MEVK1	mevalonate kinase atp	atp[c] + mev-R[c] <=> 5pmev[c] + adp[c] + h[c]	EC-2.7.1.36	ANME2D_RS01180	ANME2D_RS01180	Lipid Cell Wall Metabolism/Terpenoid backbone biosynthesis	1	-1000	1000	0
PMVD	Phosphomevalonate decarboxylase	5pmev[c] + atp[c] <=> co2[c] + adp[c] + ipp[c] + pi[c]	EC-4.1.1.99			Lipid Cell Wall Metabolism/Terpenoid backbone biosynthesis	1	-1000	1000	0
IPPK	Isopentenyl kinase	atp[c] + ipp[c] -> adp[c] + ipdp[c]	EC-2.7.4.26	ANME2D_RS01175	ANME2D_RS01175	Lipid Cell Wall Metabolism/Terpenoid backbone biosynthesis	0	0	1000	0
IPDDI	isopentenyl-diphosphate Delta-isomerase	ipdp[c] <=> dmpp[c]	EC-5.3.3.2	ANME2D_RS01170	ANME2D_RS01170	Lipid Cell Wall Metabolism/Terpenoid backbone biosynthesis	1	-1000	1000	0
DMATT	dimethylallyltranstransferase	dmpp[c] + ipdp[c] -> grdp[c] + ppi[c]	EC-2.5.1.1	ANME2D_RS04385 or ANME2D_RS01160 or ANME2D_RS08410 or ANME2D_RS00170	ANME2D_RS04385 ANME2D_RS01160 ANME2D_RS08410 ANME2D_RS00170	Lipid Cell Wall Metabolism/Terpenoid backbone biosynthesis	0	0	1000	0
GRTT	geranyltranstransferase	grdp[c] + ipdp[c] -> frdp[c] + ppi[c]	EC-2.5.1.10	ANME2D_RS04385 or ANME2D_RS01160 or ANME2D_RS08410 or ANME2D_RS00170	ANME2D_RS04385 ANME2D_RS01160 ANME2D_RS08410 ANME2D_RS00170	Lipid Cell Wall Metabolism/Terpenoid backbone biosynthesis	0	0	1000	0
FRTT	farnesyltranstransferase	frdp[c] + ipdp[c] -> ggdp[c] + ppi[c]	EC-2.5.1.29	ANME2D_RS04385 or ANME2D_RS01160 or ANME2D_RS08410 or ANME2D_RS00170	ANME2D_RS04385 ANME2D_RS01160 ANME2D_RS08410 ANME2D_RS00170	Lipid Cell Wall Metabolism/Terpenoid backbone biosynthesis	0	0	1000	0
MFRS1	Methanofuran intermediate 1 biosynthesis	dhap[c] + pep[c] + h2o[c] -> mfrbi1[c]				Methanofuran synthesis	0	0	1000	0
MFRS2	Methanofuran intermediate 1 kinase	mfrbi1[c] -> mfrbi2[c] + pi[c]				Methanofuran synthesis	0	0	1000	0
MFRS3	Methanofuran intermediate 2 dehydration	mfrbi2[c] -> mfrbi3[c] + h2o[c]				Methanofuran synthesis	0	0	1000	0
MFRS4	Methanofuran intermediate 3 isomerization	mfrbi3[c] -> mfrbi4[c]				Methanofuran synthesis	0	0	1000	0
MFRS5	Methanofuran intermediate 4 dehydration	mfrbi4[c] -> 24sf[c] + h2o[c]				Methanofuran synthesis	0	0	1000	0
MFRS6	2,4-substituted-furan reduction (nad)	24sf[c] + atp[c] + nadh[c] + h[c] -> 2frald[c] + adp[c] + pi[c] + nad[c]				Methanofuran synthesis	0	0	1000	0
MFRS7	2-furaldehyde transaminase	2frald[c] + glu-L[c] -> 2mafr[c] + akg[c]				Methanofuran synthesis	0	0	1000	0
MFRS8	p-(b-aminoethyl)phenoxy-methyl-2-(aminomethyl)furan biosynthesis	tym[c] + 2mafr[c] -> aepmamfr[c] + pi[c]				Methanofuran synthesis	0	0	1000	0
MFRS9	p-(b-aminoethyl)phenoxy-methyl-2-(aminomethyl)furan glutamate extention	aepmamfr[c] + glu-L[c] <=> 4gaepmamfr[c] + h2o[c]				Methanofuran synthesis	1	-1000	1000	0
MFRS10	4-[N-g-L-glutamyl-)-p-(b-aminoethyl)phenoxy-methyl]-2-(aminomethyl)furan glutamate extention	4gaepmamfr[c] + glu-L[c] <=> 4ggaepmamfr[c] + h2o[c]				Methanofuran synthesis	1	-1000	1000	0
MFRS11	Third glutatamate addition to MFR(b)	4ggaepmamfr[c] + glu-L[c] -> 4gggaepmamfr[c] + h2o[c]				Methanofuran synthesis	0	0	1000	0
MFRBS	MFR(b) synthesis	4gggaepmamfr[c] + glu-L[c] -> mfr_b[c] + h2o[c]				Methanofuran synthesis	0	0	1000	0
ACKr	acetate kinase	ac[c] + atp[c] <=> actp[c] + adp[c]	EC-2.7.2.1			Methanogenesis	1	-1000	1000	0
HDR	Heterodisulfide reductase	cob[c] + com[c] + 2 h[e] + mqn[c] -> hsfd[c] + mql[c] + 2 h[c]	EC-1.8.98.1	((ANME2D_RS13345 or ANME2D_RS13355) and (ANME2D_RS13350 or ANME2D_RS13360))	ANME2D_RS13345 ANME2D_RS13355 ANME2D_RS13350 ANME2D_RS13360	Methanogenesis	0	0	1000	0
HDR-2	Heterodisulfide reductase II	2 fdred[c] + com[c] + cob[c] + 2 f420-2[c] + 2 h[c] -> 2 fdox[c] + 2 f420-2h2[c] + hsfd[c]		((ANME2D_RS10325 or ANME2D_RS10315 or ANME2D_RS12170) and (ANME2D_RS10310 or ANME2D_RS12165 or ANME2D_RS14910) and ANME2D_RS14915 and ANME2D_RS10335 and (ANME2D_RS10330 or ANME2D_RS10320))	ANME2D_RS10325 ANME2D_RS10315 ANME2D_RS12170 ANME2D_RS10310 ANME2D_RS12165 ANME2D_RS14910 ANME2D_RS14915 ANME2D_RS10335 ANME2D_RS10330 ANME2D_RS10320	Methanogenesis	0	0	1000	0
MCR	Methyl-coenzyme M reductase	ch4[c] + hsfd[c] <=> cob[c] + mcom[c]	EC-2.8.4.1	ANME2D_RS05345 or ANME2D_RS05350 or ANME2D_RS05335	ANME2D_RS05345 ANME2D_RS05350 ANME2D_RS05335	Methanogenesis	1	-1000	1000	0
MTR	soluble Methyl-H4MPT:coenzyme-M methyltransferase	mcom[c] + h4mpt[c] + 2 na1[e] <=> mh4mpt[c] + com[c] + 2 na1[c]	EC-2.1.1.86	((ANME2D_RS02350 or ANME2D_RS04135) and (ANME2D_RS02345 or ANME2D_RS04130) and (ANME2D_RS02340 or ANME2D_RS04125) and (ANME2D_RS02355 or ANME2D_RS04120) and (ANME2D_RS04115 or ANME2D_RS02330) and (ANME2D_RS02335 or ANME2D_RS04140) and (ANME2D_RS02360 or ANME2D_RS17265) and (ANME2D_RS02365 or ANME2D_RS04145))	ANME2D_RS02350 ANME2D_RS04135 ANME2D_RS02345 ANME2D_RS04130 ANME2D_RS02340 ANME2D_RS04125 ANME2D_RS02355 ANME2D_RS04120 ANME2D_RS04115 ANME2D_RS02330 ANME2D_RS02335 ANME2D_RS04140 ANME2D_RS02360 ANME2D_RS17265 ANME2D_RS02365 ANME2D_RS04145	Methanogenesis	1	-1000	1000	0
F4MTSPR	coenzyme F420-dependent N5 N(10)-methenyltetrahydromethanopterin reductase	f420-2[c] + mh4mpt[c] <=> f420-2h2[c] + mleneh4mpt[c]	EC-1.5.98.2	ANME2D_RS10815	ANME2D_RS10815	Methanogenesis	1	-1000	1000	0
F4MTSPD	coenzyme F420-dependent N5 N(10)-methenyltetrahydromethanopterin dehydrogenase	f420-2[c] + mleneh4mpt[c] + h[c] <=> f420-2h2[c] + menylh4mpt[c]	EC-1.5.98.1	ANME2D_RS07860	ANME2D_RS07860	Methanogenesis	1	-1000	1000	0
MTSPC	Methenyl-H4MPt cyclohydrolase	h2o[c] + menylh4mpt[c] <=> formh4mpt[c] + h[c]	EC-3.5.4.27	ANME2D_RS13325	ANME2D_RS13325	Methanogenesis	1	-1000	1000	0
FMFTSPFT_b_	formylmethanofuran:H4MPT N-formyltransferase (b)	formh4mpt[c] + mfr_b[c] <=> formmfr_b[c] + h4mpt[c]	EC-2.3.1.101	ANME2D_RS03075	ANME2D_RS03075	Methanogenesis	1	-1000	1000	0
FMFD_b_	formylmethylfuran dehydrogenase	2 fdox[c] + formmfr_b[c] + h2o[c] <=> co2[c] + 2 fdred[c] + 2 h[c] + mfr_b[c]	EC-1.2.7.12	(ANME2D_RS08075 and (ANME2D_RS08070 or ANME2D_RS09290) and (ANME2D_RS07840 or ANME2D_RS07900 or ANME2D_RS08080) and (ANME2D_RS08065 or ANME2D_RS09285) and ANME2D_RS01930)	ANME2D_RS08075 ANME2D_RS08070 ANME2D_RS09290 ANME2D_RS07840 ANME2D_RS07900 ANME2D_RS08080 ANME2D_RS08065 ANME2D_RS09285 ANME2D_RS01930	Methanogenesis	1	-1000	1000	0
CODH2	carbon monoxide dehydrogenase / acetyl-CoA synthase 2	co2[c] + 2 fdred[c] + 2 h[c] <=> co[c] + 2 fdox[c] + h2o[c]	EC-1.2.7.4	((ANME2D_RS05790 or ANME2D_RS05795) and (ANME2D_RS02495 or ANME2D_RS09295) and ANME2D_RS02500)	ANME2D_RS05790 ANME2D_RS05795 ANME2D_RS02495 ANME2D_RS09295 ANME2D_RS02500	Methanogenesis	1	-1000	1000	0
CODH3	carbon monoxide dehydrogenase / acetyl-CoA synthase 2	co[c] + coa[c] + mh4mpt[c] -> h4mpt[c] + accoa[c]	EC-2.3.1.169	ANME2D_RS05800	ANME2D_RS05800	Methanogenesis	0	0	1000	0
ACS	Acetyl-CoA synthetase (ADP-forming)	accoa[c] + pi[c] + adp[c] <=> ac[c] + coa[c] + atp[c]	EC-6.2.1.13	ANME2D_RS14820	ANME2D_RS14820	Methanogenesis	1	-1000	1000	0
ALDD2x	Aldehyde dehydrogenase (NAD)	acald[c] + nad[c] + h2o[c] -> ac[c] + nadh[c] + 2 h[c]	EC-1.2.1.3	ANME2D_RS10925 or ANME2D_RS16175	ANME2D_RS10925 ANME2D_RS16175	Methanogenesis	0	0	1000	0
ACAFDOR	Acetaldehyde: ferredoxin oxidoreductase	acald[c] + 2 fdox[c] + h2o[c] <=> ac[c] + 2 fdred[c] + 3 h[c]	EC-1.2.7.5	ANME2D_RS04370 or ANME2D_RS15940 or ANME2D_RS01985	ANME2D_RS04370 ANME2D_RS15940 ANME2D_RS01985	Methanogenesis	1	-1000	1000	0
ALCD2y	Alcohol dehydrogenase (ethanol, NADP)	etoh[c] + nadp[c] <=> acald[c] + nadph[c] + h[c]		ANME2D_RS00510	ANME2D_RS00510	Methanogenesis	1	-1000	1000	0
FAE	formaldehyde-activating enzyme	fald[c] + h4mpt[c] <=> mleneh4mpt[c] + h2o[c]	EC-4.2.1.147	ANME2D_RS14785	ANME2D_RS14785	Methanogenesis	1	-1000	1000	0
FDH	formate dehydrogenase	for[c] + nad[c] <=> co2[c] + nadh[c]	EC-1.17.1.9	ANME2D_RS01915 or ANME2D_RS07645	ANME2D_RS01915 ANME2D_RS07645	Methanogenesis	1	-1000	1000	0
F4NPR	f420-dependent NADP reductase	f420-2h2[c] + nadp[c] <=> f420-2[c] + nadph[c] + h[c]	EC-1.5.1.40	ANME2D_RS00455 or ANME2D_RS06500	ANME2D_RS00455 ANME2D_RS06500	Methanogenesis	1	-1000	1000	0
FQO	F420H2:quinone oxidoreductase	f420-2h2[c] + mqn[c] + 3 h[c] -> f420-2[c] + 3 h[e] + mql[c]	EC-1.1.98.4	ANME2D_RS04645 and ANME2D_RS04705 and ANME2D_RS04700 and ANME2D_RS04695 and ANME2D_RS04690 and ANME2D_RS04685 and ANME2D_RS04680 and ANME2D_RS04675 and ANME2D_RS04670 and ANME2D_RS04665 and ANME2D_RS04660 and ANME2D_RS04655 and ANME2D_RS04650	ANME2D_RS04645 ANME2D_RS04705 ANME2D_RS04700 ANME2D_RS04695 ANME2D_RS04690 ANME2D_RS04685 ANME2D_RS04680 ANME2D_RS04675 ANME2D_RS04670 ANME2D_RS04665 ANME2D_RS04660 ANME2D_RS04655 ANME2D_RS04650	Methanogenesis	0	0	1000	0
ATPS4r	ATP synthase (four protons for one ATP)	h[e] + 3 na1[e] + adp[c] + pi[c] <=> 3 na1[c] + atp[c] + h2o[c]		(ANME2D_RS09910 and ANME2D_RS09905 and (ANME2D_RS09920 or ANME2D_RS17660) and ANME2D_RS09900 and ANME2D_RS09925 and ANME2D_RS09915 and ANME2D_RS09935)	ANME2D_RS09910 ANME2D_RS09905 ANME2D_RS09920 ANME2D_RS17660 ANME2D_RS09900 ANME2D_RS09925 ANME2D_RS09915 ANME2D_RS09935	Methanogenesis	1	-1000	1000	0
QFO	quinol:ferricytochrome-c oxidoreductase	2 ficytC[c] + mql[c] + 2 h[c] -> 2 focytC[c] + mqn[c] + 4 h[e]	EC-7.1.1.8	ANME2D_RS15460 or ANME2D_RS15465	ANME2D_RS15460 ANME2D_RS15465	Methanogenesis	0	0	1000	0
NAR	nitrate reductase (cytochrome)	2 focytC[c] + no3[e] + 2 h[c] -> 2 ficytC[c] + no2[e] + h2o[c]	EC-1.9.6.1	((ANME2D_RS13350 or ANME2D_RS16480) and ANME2D_RS16485)	ANME2D_RS13350 ANME2D_RS16480 ANME2D_RS16485	Methanogenesis	0	0	1000	0
NRF	nitrite reductase	no2[e] + 3 mql[c] + 2 h[c] -> nh4[e] + 3 mqn[c] + 2 h2o[c]		ANME2D_RS14845 or ANME2D_RS14840 or ANME2D_RS01605 or ANME2D_RS15785 or ANME2D_RS15790 or ANME2D_RS02865 or ANME2D_RS02885 or ANME2D_RS12645	ANME2D_RS14845 ANME2D_RS14840 ANME2D_RS01605 ANME2D_RS15785 ANME2D_RS15790 ANME2D_RS02865 ANME2D_RS02885 ANME2D_RS12645	Methanogenesis	0	0	1000	0
HSERTA	homoserine O trans acetylase	accoa[c] + hom-L[c] <=> achms[c] + coa[c]	EC-2.3.1.31	ANME2D_RS15430	ANME2D_RS15430	Methionine Metabolism	1	-1000	1000	0
AHSERL2	O acetylhomoserine thiol lyase	achms[c] + h2s[c] -> ac[c] + h[c] + hcys-L[c]	EC-2.5.1.47			Methionine Metabolism	0	0	1000	0
METS	methionine synthase	hcys-L[c] + 5mthf[c] -> met-L[c] + thf[c] + h[c]	EC-2.1.1.13	ANME2D_RS06890	ANME2D_RS06890	Methionine Metabolism	0	0	1000	0
MHPGLUT	5-methyltetrahydropteroyltriglutamate-homocysteine S-methyltransferase	hcys-L[c] + mhpglu[c] -> met-L[c] + hpglu[c]	EC-2.1.1.14	ANME2D_RS06890	ANME2D_RS06890	Methionine Metabolism	0	0	1000	0
METTRS	Methionyl tRNA synthetase	atp[c] + met-L[c] + trnamet[c] -> amp[c] + mettrna[c] + ppi[c]	EC-6.1.1.10	ANME2D_RS14275	ANME2D_RS14275	Methionine Metabolism/Aminoacyl-tRNA biosynthesis	0	0	1000	0
FMETTRS	Methionyl tRNA formyltransferase	10fthf[c] + mettrna[c] -> fmettrna[c] + h[c] + thf[c]	EC-2.1.2.9			Methionine Metabolism/Aminoacyl-tRNA biosynthesis	0	0	1000	0
AHCi	adenosylhomocysteinase	ahcys[c] + h2o[c] <=> adn[c] + hcys-L[c]	EC-3.3.1.1	ANME2D_RS13900	ANME2D_RS13900	Methionine Metabolism/Methionine Degradation	0	0	1000	0
METAT	methionine adenosyltransferase	atp[c] + h2o[c] + met-L[c] -> amet[c] + pi[c] + ppi[c]	EC-2.5.1.6	ANME2D_RS14150 or ANME2D_RS11415	ANME2D_RS14150 ANME2D_RS11415	Methionine Metabolism/Methionine Degradation	0	0	1000	0
METGL	methionine g lyase	h2o[c] + met-L[c] -> 2obut[c] + ch4s[c] + nh4[c]	EC-4.4.1.11	ANME2D_RS14035	ANME2D_RS14035	Methionine Metabolism/Methionine Degradation	0	0	1000	0
ASPO2	L-aspartate:NAD+ oxidoreductase	asp-L[c] + nad[c] -> 2 h[c] + iasp[c] + nadh[c]	EC-1.4.1.21	ANME2D_RS04995	ANME2D_RS04995	Nicotinate and nicotinamide/Vitamins Cofactor Biosynthesis	0	0	1000	0
ASPO2y	L-aspartate:NADP+ oxidoreductase (deaminating)	asp-L[c] + nadp[c] -> 2 h[c] + iasp[c] + nadph[c]	EC-1.4.1.21	ANME2D_RS04995	ANME2D_RS04995	Nicotinate and nicotinamide/Vitamins Cofactor Biosynthesis	0	0	1000	0
QULNS	quinolinate synthase	iasp[c] + dhap[c] -> quln[c] + 2 h2o[c] + pi[c]	EC-2.5.1.72	ANME2D_RS10360 or ANME2D_RS16345	ANME2D_RS10360 ANME2D_RS16345	Nicotinate and nicotinamide/Vitamins Cofactor Biosynthesis	0	0	1000	0
NNDPR	nicotinate nucleotide diphosphorylase carboxylating	2 h[c] + prpp[c] + quln[c] <=> co2[c] + nicrnt[c] + ppi[c]	EC-2.4.2.19	ANME2D_RS05000	ANME2D_RS05000	Nicotinate and nicotinamide/Vitamins Cofactor Biosynthesis	1	-1000	1000	0
NNAT	nicotinate nucleotide adenylyltransferase	atp[c] + h[c] + nicrnt[c] <=> dnad[c] + ppi[c]	EC-2.7.7.18	ANME2D_RS05370	ANME2D_RS05370	Nicotinate and nicotinamide/Vitamins Cofactor Biosynthesis	1	-1000	1000	0
NADK	NAD kinase	atp[c] + nad[c] <=> adp[c] + h[c] + nadp[c]	EC-2.7.1.23	ANME2D_RS02855	ANME2D_RS02855	Nicotinate and nicotinamide/Vitamins Cofactor Biosynthesis	1	-1000	1000	0
NAPRTr	NAPRTase rev	h[c] + nac[c] + prpp[c] <=> nicrnt[c] + ppi[c]	EC-6.3.4.21	ANME2D_RS15590	ANME2D_RS15590	Nicotinate and nicotinamide/Vitamins Cofactor Biosynthesis	1	-1000	1000	0
R01268	nicotinamidase	ncam[c] + h2o[c] <=> nac[c] + nh4[c]	EC-3.5.1.19	ANME2D_RS05785	ANME2D_RS05785	Nicotinate and nicotinamide/Vitamins Cofactor Biosynthesis	1	-1000	1000	0
NMNAT	nicotinamide nucleotide adenylyltransferase	atp[c] + h[c] + nmn[c] <=> nad[c] + ppi[c]	EC-2.7.7.1	ANME2D_RS10805 or ANME2D_RS05370	ANME2D_RS10805 ANME2D_RS05370	Nicotinate and nicotinamide/Vitamins Cofactor Biosynthesis	1	-1000	1000	0
NADDP	NAD+ phosphohydrolase	h2o[c] + nad[c] -> amp[c] + 2 h[c] + nmn[c]	EC-3.6.1.9			Nicotinate and nicotinamide/Vitamins Cofactor Biosynthesis	0	0	1000	0
NIT_n1p4	nitrogenase	32 atp[c] + 8 fdred[c] + 32 h2o[c] + n2[c] <=> 32 adp[c] + 8 fdox[c] + h2[c] + 22 h[c] + 2 nh4[c] + 32 pi[c]	EC-1.18.6.1	ANME2D_RS03690 or ANME2D_RS03685 or ANME2D_RS03705	ANME2D_RS03690 ANME2D_RS03685 ANME2D_RS03705	Nitrogen Metabolism	1	-1000	1000	0
NTRIR2x	nitrite Reductase NADH	5 h[c] + 3 nadh[c] + no2[c] -> 2 h2o[c] + 3 nad[c] + nh4[c]	EC-1.7.1.1	ANME2D_RS05285 or ANME2D_RS13820	ANME2D_RS05285 ANME2D_RS13820	Nitrogen Metabolism	0	0	1000	0
NTRIR2y	nitrite Reductase NADPH	5 h[c] + 3 nadph[c] + no2[c] -> 2 h2o[c] + 3 nadp[c] + nh4[c]	EC-1.7.1.2	ANME2D_RS05285 or ANME2D_RS13820	ANME2D_RS05285 ANME2D_RS13820	Nitrogen Metabolism	0	0	1000	0
ATPHs	ATP amine hydrolysis (spontaneous)	atp[c] + h2o[c] + h[c] <=> itp[c] + nh4[c]				Nucleotide Metabolism	1	-1000	1000	0
DATPHs	dATP amine hydrolysis (spontaneous)	datp[c] + h2o[c] + h[c] <=> nh4[c] + ditp[c]				Nucleotide Metabolism	1	-1000	1000	0
GTPHs	GTP amine hydrolysis (spontaneous)	gtp[c] + h2o[c] + h[c] <=> nh4[c] + xtp[c]				Nucleotide Metabolism	1	-1000	1000	0
TRDR	thioredoxin reductase NADPH	h[c] + nadph[c] + trdox[c] <=> nadp[c] + trdrd[c]	EC-1.8.1.9	ANME2D_RS16470	ANME2D_RS16470	Nucleotide Metabolism	1	-1000	1000	0
NTP1	nucleoside triphosphatase ATP	atp[c] + h2o[c] -> adp[c] + h[c] + pi[c]	EC-3.6.1.15			Nucleotide Metabolism	0	0	1000	0
NTP2	nucleoside triphosphatase dATP	datp[c] + h2o[c] -> dadp[c] + h[c] + pi[c]	EC-3.6.1.15			Nucleotide Metabolism	0	0	1000	0
NTP3	nucleoside triphosphatase GTP	gtp[c] + h2o[c] -> gdp[c] + h[c] + pi[c]	EC-3.6.1.15			Nucleotide Metabolism	0	0	1000	0
NTP4	nucleoside triphosphatase dGTP	dgtp[c] + h2o[c] -> dgdp[c] + h[c] + pi[c]	EC-3.6.1.15			Nucleotide Metabolism	0	0	1000	0
NTP5	nucleoside triphosphatase CTP	ctp[c] + h2o[c] -> cdp[c] + h[c] + pi[c]	EC-3.6.1.15			Nucleotide Metabolism	0	0	1000	0
NTP6	nucleoside triphosphatase dCTP	dctp[c] + h2o[c] -> dcdp[c] + h[c] + pi[c]	EC-3.6.1.15			Nucleotide Metabolism	0	0	1000	0
NTP7	nucleoside triphosphatase UTP	h2o[c] + utp[c] -> h[c] + pi[c] + udp[c]	EC-3.6.1.15			Nucleotide Metabolism	0	0	1000	0
NTP8	nucleoside triphosphatase dUTP	dutp[c] + h2o[c] -> dudp[c] + h[c] + pi[c]	EC-3.6.1.15			Nucleotide Metabolism	0	0	1000	0
NTP9	nucleoside triphosphatase dTTP	dttp[c] + h2o[c] -> dtdp[c] + h[c] + pi[c]	EC-3.6.1.15			Nucleotide Metabolism	0	0	1000	0
NTPP11	Nucleoside triphosphate pyrophosphorylase (xtp)	h2o[c] + xtp[c] -> h[c] + ppi[c] + xmp[c]	EC-3.6.1.19			Nucleotide Metabolism	0	0	1000	0
GTPCHIV	GTP cyclohydrolase IV	gtp[c] + h2o[c] <=> dhp23cp[c] + for[c] + ppi[c] + h[c]	EC-3.5.4.39	ANME2D_RS06390	ANME2D_RS06390	Nucleotide Metabolism/Folate	1	-1000	1000	0
MTAP	S-methyl-5'-thioadenosine:phosphate S-methyl-5-thio-alpha-D-ribosyl-transferase_c0	5mta[c] + pi[c] <=> ade[c] + 5mdr1p[c]	EC-2.4.2.28	ANME2D_RS05615	ANME2D_RS05615	Nucleotide Metabolism/Methionine metabolism	1	-1000	1000	0
MTRI	5-Methylthio-5-deoxy-D-ribose-1-phosphate ketol-isomerase_c0	5mdr1p[c] <=> 5mdru1p[c]	EC-5.3.1.23	ANME2D_RS04620	ANME2D_RS04620	Nucleotide Metabolism/Methionine metabolism	1	-1000	1000	0
PRAGSr	phosphoribosylglycinamide synthase	atp[c] + gly[c] + pram[c] <=> adp[c] + gar[c] + h[c] + pi[c]	EC-6.3.4.13	ANME2D_RS04950 or ANME2D_RS04445	ANME2D_RS04950 ANME2D_RS04445	Nucleotide Metabolism/Purine Metabolism	1	-1000	1000	0
GARFT	phosphoribosylglycinamide formyltransferase	10fthf[c] + gar[c] <=> fgam[c] + h[c] + thf[c]	EC-2.1.2.2	ANME2D_RS15665	ANME2D_RS15665	Nucleotide Metabolism/Purine Metabolism	1	-1000	1000	0
PRFGS	phosphoribosylformylglycinamidine synthase	atp[c] + fgam[c] + gln-L[c] + h2o[c] <=> adp[c] + fpram[c] + glu-L[c] + h[c] + pi[c]	EC-6.3.5.3	ANME2D_RS16155 and ANME2D_RS15325	ANME2D_RS16155 ANME2D_RS15325	Nucleotide Metabolism/Purine Metabolism	1	-1000	1000	0
PRAIS	phosphoribosylaminoimidazole synthase	atp[c] + fpram[c] <=> adp[c] + air[c] + 2 h[c] + pi[c]	EC-6.3.3.1	ANME2D_RS00720	ANME2D_RS00720	Nucleotide Metabolism/Purine Metabolism	1	-1000	1000	0
AIRC2	phosphoribosylaminoimidazole carboxylase	air[c] + atp[c] + hco3[c] -> 5caiz[c] + adp[c] + h[c] + pi[c]	EC-6.3.4.18			Nucleotide Metabolism/Purine Metabolism	0	0	1000	0
AIRC3	phosphoribosylaminoimidazole carboxylase mutase rxn	5caiz[c] <=> 5aizc[c]	EC-5.4.99.18	ANME2D_RS16370	ANME2D_RS16370	Nucleotide Metabolism/Purine Metabolism	1	-1000	1000	0
PRASCS	phosphoribosylaminoimidazolesuccinocarboxamide synthase	5aizc[c] + asp-L[c] + atp[c] -> 25aics[c] + adp[c] + h[c] + pi[c]	EC-6.3.2.6	ANME2D_RS11350 or ANME2D_RS00720	ANME2D_RS11350 ANME2D_RS00720	Nucleotide Metabolism/Purine Metabolism	0	0	1000	0
ADSL2	adenylosuccinate lyase	25aics[c] <=> aicar[c] + fum[c]	EC-4.3.2.2	ANME2D_RS00280	ANME2D_RS00280	Nucleotide Metabolism/Purine Metabolism	1	-1000	1000	0
AICART	phosphoribosylaminoimidazolecarboxamide formyltransferase	10fthf[c] + aicar[c] <=> fprica[c] + thf[c]	EC-2.1.2.3	ANME2D_RS11435	ANME2D_RS11435	Nucleotide Metabolism/Purine Metabolism	1	-1000	1000	0
ATPFORTRX	5-formaminoimidazole-4-carboxamide-1-beta-D-ribofuranosyl	aicar[c] + atp[c] + for[c] -> adp[c] + fprica[c] + pi[c]	EC-6.3.4.23	ANME2D_RS02645	ANME2D_RS02645	Nucleotide Metabolism/Purine Metabolism	0	0	1000	0
IMPC	IMP cyclohydrolase	h2o[c] + imp[c] <=> fprica[c]	EC-3.5.4.10	ANME2D_RS11435 or ANME2D_RS02645	ANME2D_RS11435 ANME2D_RS02645	Nucleotide Metabolism/Purine Metabolism	1	-1000	1000	0
ADK1	adenylate kinase	amp[c] + atp[c] <=> 2 adp[c]	EC-2.7.4.3	ANME2D_RS06320	ANME2D_RS06320	Nucleotide Metabolism/Purine Metabolism	1	-1000	1000	0
ADK2	adenylate kinase Inorganic triphosphate	amp[c] + pppi[c] <=> adp[c] + ppi[c]	EC-2.7.4.3	ANME2D_RS06320	ANME2D_RS06320	Nucleotide Metabolism/Purine Metabolism	1	-1000	1000	0
ADK3	adentylate kinase GTP	amp[c] + gtp[c] -> adp[c] + gdp[c]	EC-2.7.4.3	ANME2D_RS06320	ANME2D_RS06320	Nucleotide Metabolism/Purine Metabolism	0	0	1000	0
ADK4	adentylate kinase ITP	amp[c] + itp[c] <=> adp[c] + idp[c]	EC-2.7.4.3	ANME2D_RS06320	ANME2D_RS06320	Nucleotide Metabolism/Purine Metabolism	1	-1000	1000	0
NDPK9	nucleoside diphosphate kinase ATPIDP	atp[c] + idp[c] <=> adp[c] + itp[c]	EC-2.7.4.6	ANME2D_RS09340	ANME2D_RS09340	Nucleotide Metabolism/Purine Metabolism	0	0	1000	0
ADNCYC	adenylate cyclase	atp[c] <=> camp[c] + ppi[c]	EC-4.6.1.1	ANME2D_RS01595	ANME2D_RS01595	Nucleotide Metabolism/Purine Metabolism	1	-1000	1000	0
RNDR1	ribonucleoside diphosphate reductase ADP	adp[c] + trdrd[c] -> dadp[c] + h2o[c] + trdox[c]	EC-1.17.4.1	ANME2D_RS05920	ANME2D_RS05920	Nucleotide Metabolism/Purine Metabolism	0	0	1000	0
NDPK8	nucleoside diphosphate kinase ATPdADP	atp[c] + dadp[c] <=> adp[c] + datp[c]	EC-2.7.4.6	ANME2D_RS09340	ANME2D_RS09340	Nucleotide Metabolism/Purine Metabolism	0	0	1000	0
RNTR1	ribonucleoside triphosphate reductase ATP	atp[c] + trdrd[c] -> datp[c] + h2o[c] + trdox[c]	EC-1.17.4.2	ANME2D_RS09130	ANME2D_RS09130	Nucleotide Metabolism/Purine Metabolism	0	0	1000	0
ADKd	adenylate kinase d form	damp[c] + datp[c] <=> 2 dadp[c]	EC-2.7.4.3	ANME2D_RS06320	ANME2D_RS06320	Nucleotide Metabolism/Purine Metabolism	1	-1000	1000	0
DADK	deoxyadenylate kinase	atp[c] + damp[c] <=> adp[c] + dadp[c]	EC-2.7.4.11	ANME2D_RS06320	ANME2D_RS06320	Nucleotide Metabolism/Purine Metabolism	1	-1000	1000	0
NTD6	2'-Deoxyadenosine 5'-monophosphate phosphohydrolase	damp[c] + h2o[c] <=> pi[c] + dad-2[c]	EC-3.1.3.5	ANME2D_RS00970	ANME2D_RS00970	Nucleotide Metabolism/Purine Metabolism	1	-1000	1000	0
NTD7	Adenosine 5'-monophosphate phosphohydrolase	amp[c] + h2o[c] <=> adn[c] + pi[c]	EC-3.1.3.5	ANME2D_RS00970	ANME2D_RS00970	Nucleotide Metabolism/Purine Metabolism	1	-1000	1000	0
NTD11	Inosine 5'-monophosphate phosphohydrolase	h2o[c] + imp[c] <=> pi[c] + ins[c]	EC-3.1.3.5	ANME2D_RS00970	ANME2D_RS00970	Nucleotide Metabolism/Purine Metabolism	1	-1000	1000	0
INSK	Inosine phosphorylation	atp[c] + ins[c] -> adp[c] + h[c] + imp[c]	EC-2.7.1.73			Nucleotide Metabolism/Purine Metabolism	0	0	1000	0
IMPD	IMP dehydrogenase	h2o[c] + imp[c] + nad[c] <=> h[c] + nadh[c] + xmp[c]	EC-1.1.1.205	ANME2D_RS13230	ANME2D_RS13230	Nucleotide Metabolism/Purine Metabolism	1	-1000	1000	0
GMPS	GMP synthase	atp[c] + nh4[c] + xmp[c] -> amp[c] + gmp[c] + 2 h[c] + ppi[c]	EC-6.3.5.2	ANME2D_RS10610 and ANME2D_RS14005	ANME2D_RS10610 ANME2D_RS14005	Nucleotide Metabolism/Purine Metabolism	0	0	1000	0
NTD10	Xanthosine 5'-phosphate phosphohydrolase	h2o[c] + xmp[c] <=> pi[c] + xtsn[c]	EC-3.1.3.5			Nucleotide Metabolism/Purine Metabolism	1	-1000	1000	0
XPPT	xanthine phosphoribosyltransferase	prpp[c] + xan[c] <=> ppi[c] + xmp[c]	EC-2.4.2.22	ANME2D_RS05620 or ANME2D_RS16085	ANME2D_RS05620 ANME2D_RS16085	Nucleotide Metabolism/Purine Metabolism	1	-1000	1000	0
GUAD	guanine deaminase	gua[c] + h2o[c] + h[c] -> nh4[c] + xan[c]	EC-3.5.4.3			Nucleotide Metabolism/Purine Metabolism	0	0	1000	0
GK1	guanylate kinase GMPATP	atp[c] + gmp[c] <=> adp[c] + gdp[c]	EC-2.7.4.8			Nucleotide Metabolism/Purine Metabolism	1	-1000	1000	0
NTD9	Guanosine 5'-monophosphate phosphohydrolase	gmp[c] + h2o[c] <=> pi[c] + gsn[c]	EC-3.1.3.5			Nucleotide Metabolism/Purine Metabolism	1	-1000	1000	0
GSNK	Guanosine phosphorylation	atp[c] + gsn[c] -> adp[c] + gmp[c] + h[c]				Nucleotide Metabolism/Purine Metabolism	0	0	1000	0
GUAPRT	guanine phosphoribosyltransferase	gua[c] + prpp[c] -> gmp[c] + ppi[c]	EC-2.4.2.22	ANME2D_RS16085 or ANME2D_RS05620	ANME2D_RS16085 ANME2D_RS05620	Nucleotide Metabolism/Purine Metabolism	0	0	1000	0
NDPK1	nucleoside diphosphate kinase ATPGDP	atp[c] + gdp[c] <=> adp[c] + gtp[c]	EC-2.7.4.6	ANME2D_RS09340	ANME2D_RS09340	Nucleotide Metabolism/Purine Metabolism	1	-1000	1000	0
GUACYC	GTP diphosphate-lyase (cyclizing; 3',5'-cyclic-GMP-forming)	gtp[c] <=> ppi[c] + 35cgmp[c]	EC-4.6.1.1			Nucleotide Metabolism/Purine Metabolism	1	-1000	1000	0
RNDR2	ribonucleoside diphosphate reductase GDP	gdp[c] + trdrd[c] -> dgdp[c] + h2o[c] + trdox[c]	EC-1.17.4.1			Nucleotide Metabolism/Purine Metabolism	0	0	1000	0
RNTR2	ribonucleoside triphosphate reductase GTP	gtp[c] + trdrd[c] -> dgtp[c] + h2o[c] + trdox[c]	EC-1.17.4.2			Nucleotide Metabolism/Purine Metabolism	0	0	1000	0
NDPK5	nucleoside diphosphate kinase ATPdGDP	atp[c] + dgdp[c] <=> adp[c] + dgtp[c]	EC-2.7.4.6	ANME2D_RS09340	ANME2D_RS09340	Nucleotide Metabolism/Purine Metabolism	1	-1000	1000	0
NTD8	2'-Deoxyguanosine 5'-monophosphate phosphohydrolase	h2o[c] + dgmp[c] <=> pi[c] + dgsn[c]	EC-3.1.3.5			Nucleotide Metabolism/Purine Metabolism	1	-1000	1000	0
NDPK10	ATP:dIDP phosphotransferase	atp[c] + didp[c] <=> adp[c] + ditp[c]	EC-2.7.4.6	ANME2D_RS09340	ANME2D_RS09340	Nucleotide Metabolism/Purine Metabolism	1	-1000	1000	0
DHORTS	dihydroorotase	dhor-S[c] + h2o[c] <=> cbasp[c] + h[c]	EC-3.5.2.3	ANME2D_RS08385 or ANME2D_RS09360	ANME2D_RS08385 ANME2D_RS09360	Nucleotide Metabolism/Pyrimidine Metabolism	1	-1000	1000	0
R01869	dihydroorotic acid dehydrogenase f420	dhor-S[c] + nad[c] <=> nadh[c] + orot[c] + h[c]	EC-1.3.1.14	ANME2D_RS05275 or ANME2D_RS05280	ANME2D_RS05275 ANME2D_RS05280	Nucleotide Metabolism/Pyrimidine Metabolism	1	-1000	1000	0
ORPT	orotate phosphoribosyltransferase	orot5p[c] + ppi[c] <=> orot[c] + prpp[c]	EC-2.4.2.10	ANME2D_RS12370	ANME2D_RS12370	Nucleotide Metabolism/Pyrimidine Metabolism	1	-1000	1000	0
OMPDC	orotidine 5 phosphate decarboxylase	h[c] + orot5p[c] -> co2[c] + ump[c]	EC-4.1.1.23	ANME2D_RS15040	ANME2D_RS15040	Nucleotide Metabolism/Pyrimidine Metabolism	0	0	1000	0
NTD2	Uridine 5'-monophosphate phosphohydrolase	h2o[c] + ump[c] <=> pi[c] + uri[c]	EC-3.1.3.5			Nucleotide Metabolism/Pyrimidine Metabolism	1	-1000	1000	0
UMPK	UMP kinase	atp[c] + ump[c] -> adp[c] + udp[c]	EC-2.7.4.22	ANME2D_RS06320 or ANME2D_RS14710	ANME2D_RS06320 ANME2D_RS14710	Nucleotide Metabolism/Pyrimidine Metabolism	0	0	1000	0
NDPK2	nucleoside diphosphate kinase ATPUDP	atp[c] + udp[c] <=> adp[c] + utp[c]	EC-2.7.4.6	ANME2D_RS09340	ANME2D_RS09340	Nucleotide Metabolism/Pyrimidine Metabolism	1	-1000	1000	0
CTPS1	CTP synthase NH3	atp[c] + nh4[c] + utp[c] -> adp[c] + ctp[c] + 2 h[c] + pi[c]	EC-6.3.4.2	ANME2D_RS04160 or ANME2D_RS05565	ANME2D_RS04160 ANME2D_RS05565	Nucleotide Metabolism/Pyrimidine Metabolism	0	0	1000	0
CTPS2	CTP synthase glutamine	atp[c] + gln-L[c] + h2o[c] + utp[c] -> adp[c] + ctp[c] + glu-L[c] + 2 h[c] + pi[c]	EC-6.3.4.2			Nucleotide Metabolism/Pyrimidine Metabolism	0	0	1000	0
NDPK3	nucleoside diphosphate kinase ATPCDP	atp[c] + cdp[c] <=> adp[c] + ctp[c]	EC-2.7.4.6	ANME2D_RS09340	ANME2D_RS09340	Nucleotide Metabolism/Pyrimidine Metabolism	0	0	1000	0
CYTK1	cytidylate kinase CMP	atp[c] + cmp[c] <=> adp[c] + cdp[c]	EC-2.7.4.25	ANME2D_RS06310	ANME2D_RS06310	Nucleotide Metabolism/Pyrimidine Metabolism	1	-1000	1000	0
NTD4	Cytidine-5'-monophosphate phosphohydrolase	cmp[c] + h2o[c] <=> pi[c] + cytd[c]	EC-3.1.3.5			Nucleotide Metabolism/Pyrimidine Metabolism	1	-1000	1000	0
CYTDK1	cytidine kinase (ATP)	atp[c] + cytd[c] -> adp[c] + cmp[c] + h[c]				Nucleotide Metabolism/Pyrimidine Metabolism	0	0	1000	0
RNTR3	ribonucleoside triphosphate reductase CTP	ctp[c] + trdrd[c] -> dctp[c] + h2o[c] + trdox[c]	EC-1.17.4.2	ANME2D_RS09130	ANME2D_RS09130	Nucleotide Metabolism/Pyrimidine Metabolism	0	0	1000	0
NDPK7	nucleoside diphosphate kinase ATPdCDP	atp[c] + dcdp[c] <=> adp[c] + dctp[c]	EC-2.7.4.6	ANME2D_RS09340	ANME2D_RS09340	Nucleotide Metabolism/Pyrimidine Metabolism	0	0	1000	0
RNDR3	ribonucleoside diphosphate reductase CDP	cdp[c] + trdrd[c] -> dcdp[c] + h2o[c] + trdox[c]	EC-1.17.4.1			Nucleotide Metabolism/Pyrimidine Metabolism	0	0	1000	0
CYTK2	cytidylate kinase dCMP	atp[c] + dcmp[c] <=> adp[c] + dcdp[c]	EC-2.7.4.25	ANME2D_RS06310	ANME2D_RS06310	Nucleotide Metabolism/Pyrimidine Metabolism	1	-1000	1000	0
CYTK5	cytidylate kinase (dCMP)	ctp[c] + dcmp[c] <=> cdp[c] + dcdp[c]	EC-2.7.4.25	ANME2D_RS06310	ANME2D_RS06310	Nucleotide Metabolism/Pyrimidine Metabolism	1	-1000	1000	0
NTD3	2'-Deoxycytidine 5'-monophosphate phosphohydrolase	dcmp[c] + h2o[c] <=> pi[c] + dcyt[c]	EC-3.1.3.5			Nucleotide Metabolism/Pyrimidine Metabolism	1	-1000	1000	0
DCTPD	dCTP deaminase	dctp[c] + h2o[c] + h[c] <=> dutp[c] + nh4[c]	EC-3.5.4.13			Nucleotide Metabolism/Pyrimidine Metabolism	1	-1000	1000	0
RNTR4	ribonucleoside triphosphate reductase UTP	trdrd[c] + utp[c] -> dutp[c] + h2o[c] + trdox[c]	EC-1.17.4.2	ANME2D_RS09130	ANME2D_RS09130	Nucleotide Metabolism/Pyrimidine Metabolism	0	0	1000	0
DUTPDP	dUTP nucleotidohydrolase	dutp[c] + h2o[c] -> dump[c] + h[c] + ppi[c]	EC-3.6.1.23	ANME2D_RS05435 or ANME2D_RS07500	ANME2D_RS05435 ANME2D_RS07500	Nucleotide Metabolism/Pyrimidine Metabolism	0	0	1000	0
NDPK6	nucleoside diphosphate kinase ATPdUDP	atp[c] + dudp[c] <=> adp[c] + dutp[c]	EC-2.7.4.6	ANME2D_RS09340	ANME2D_RS09340	Nucleotide Metabolism/Pyrimidine Metabolism	1	-1000	1000	0
RNDR4	ribonucleoside diphosphate reductase UDP	trdrd[c] + udp[c] -> dudp[c] + h2o[c] + trdox[c]	EC-1.17.4.1			Nucleotide Metabolism/Pyrimidine Metabolism	0	0	1000	0
URIDK2r	Uridylate kinase (dUMP)	atp[c] + dump[c] <=> adp[c] + dudp[c]	EC-2.7.4.9	ANME2D_RS14135	ANME2D_RS14135	Nucleotide Metabolism/Pyrimidine Metabolism	1	-1000	1000	0
DCMPDA	dCMP deaminase	dcmp[c] + h2o[c] + h[c] <=> dump[c] + nh4[c]	EC-3.5.4.12	ANME2D_RS07940	ANME2D_RS07940	Nucleotide Metabolism/Pyrimidine Metabolism	1	-1000	1000	0
NTD1	dUMP hydrolase	dump[c] + h2o[c] <=> duri[c] + pi[c]	EC-3.1.3.5	ANME2D_RS00970	ANME2D_RS00970	Nucleotide Metabolism/Pyrimidine Metabolism	1	-1000	1000	0
TMDS	thymidylate synthase	dump[c] + mlthf[c] -> dhf[c] + dtmp[c]	EC-2.1.1.45	ANME2D_RS13850	ANME2D_RS13850	Nucleotide Metabolism/Pyrimidine Metabolism	0	0	1000	0
DTMPK	dTMP kinase	atp[c] + dtmp[c] <=> adp[c] + dtdp[c]	EC-2.7.4.9	ANME2D_RS14135	ANME2D_RS14135	Nucleotide Metabolism/Pyrimidine Metabolism	1	-1000	1000	0
NDPK4	nucleoside diphosphate kinase ATPdTDP	atp[c] + dtdp[c] <=> adp[c] + dttp[c]	EC-2.7.4.6	ANME2D_RS09340	ANME2D_RS09340	Nucleotide Metabolism/Pyrimidine Metabolism	1	-1000	1000	0
NTD5	Thymidylate 5'-phosphohydrolase	dtmp[c] + h2o[c] <=> pi[c] + thymd[c]	EC-3.1.3.5			Nucleotide Metabolism/Pyrimidine Metabolism	1	-1000	1000	0
MTHFC	methenyltetrahydrofolate cyclohydrolase	h2o[c] + methf[c] <=> 10fthf[c] + h[c]	EC-3.5.4.9	ANME2D_RS15655	ANME2D_RS15655	One carbon pool by folate/Vitamins Cofactor Biosynthesis	1	-1000	1000	0
MTHFD2i	methylenetetrahydrofolate dehydrogenase NAD	mlthf[c] + nad[c] <=> methf[c] + nadh[c]	EC-1.5.1.5	ANME2D_RS15655	ANME2D_RS15655	One carbon pool by folate/Vitamins Cofactor Biosynthesis	1	-1000	1000	0
MTHFR2	5,10-methylenetetrahydrofolate reductase (NADH)	2 h[c] + mlthf[c] + nadh[c] -> 5mthf[c] + nad[c]	EC-1.5.1.20	ANME2D_RS09730	ANME2D_RS09730	One carbon pool by folate/Vitamins Cofactor Biosynthesis	0	0	1000	0
MTHFR3	5 10 methylenetetrahydrofolatereductase NADPH	2 h[c] + mlthf[c] + nadph[c] -> 5mthf[c] + nadp[c]	EC-1.5.1.20	ANME2D_RS09730	ANME2D_RS09730	One carbon pool by folate/Vitamins Cofactor Biosynthesis	0	0	1000	0
MHPGLUT2	5-methyltetrahydropteroyltriglutamate methyltransferase	ahcys[c] + h[c] + mhpglu[c] -> amet[c] + hpglu[c]	EC-Undetermined			Other	0	0	1000	0
ACLDC	acetolactate decarboxylase	alac-S[c] + h[c] <=> actn-R[c] + co2[c]	EC-4.1.1.5			Other	1	-1000	1000	0
ALDD31	Aminoacetaldehyde oxidation	h2o[c] + nad[c] + aacald[c] <=> gly[c] + 2 h[c] + nadh[c]	EC-Undetermined			Other	1	-1000	1000	0
ASNTRS2-1	Asparaginyl-tRNA synthetase 2 (correction pathway part 1)	trnaasn[c] + atp[c] + asp-L[c] -> amp[c] + ppi[c] + asntrna_asp[c]				Other	0	0	1000	0
ASNTRS2-2	Asparaginyl-tRNA synthetase 2 (correction pathway part 2)	asntrna_asp[c] + gln-L[c] + atp[c] + h2o[c] -> adp[c] + pi[c] + h[c] + glu-L[c] + asntrna[c]				Other	0	0	1000	0
ATPM	ATP maintenance requirement	atp[c] + h2o[c] -> adp[c] + h[c] + pi[c]				Other	0	5	5	0
CAT	catalase	2 h2o2[c] -> 2 h2o[c] + o2[c]	EC-1.11.1.6			Other	0	0	1000	0
F4H2O	F420H2 oxidase	2 f420-2h2[c] + o2[c] -> 2 f420-2[c] + 2 h2o[c]				Other	0	0	1000	0
HCO3E	HCO3 equilibration reaction	co2[c] + h2o[c] <=> h[c] + hco3[c]	EC-4.2.1.1	ANME2D_RS11480	ANME2D_RS11480	Other	1	-1000	1000	0
MI3PS	1D-myo-inositol-3-phosphate lyase (isomerizing)	g6p[c] -> mi3p-D[c]	EC-5.5.1.4	ANME2D_RS00395	ANME2D_RS00395	Other	0	0	1000	0
NMNHYD	Nicotinamide ribonucleotide phosphohydrolase	h2o[c] + nmn[c] <=> pi[c] + rnam[c]	EC-3.1.3.5			Other	1	-1000	1000	0
PPK2	polyphosphate kinase	atp[c] + ppi[c] <=> adp[c] + pppi[c]	EC-2.7.4.1	ANME2D_RS02855	ANME2D_RS02855	Other	0	0	1000	0
PRPPP	phosphoribosylpyrophosphate phosphatase	h2o[c] + prpp[c] -> h[c] + pi[c] + r15bp[c]				Other	0	0	1000	0
PYRS-1	L-Pyrrolysine synthesis 1	1pyr5c[c] + amet[c] -> ahcys[c] + h[c] + 1pyr4m5c[c]	EC-Undetermined			Other	0	0	1000	0
PYRS-2	L-Pyrrolysine synthesis 2	atp[c] + lys-L[c] + 1pyr4m5c[c] <=> adp[c] + h[c] + pi[c] + pyr-L[c]	EC-Undetermined			Other	1	-1000	1000	0
PYRTRS	pyrrolysyl-tRNA synthase	atp[c] + trnaala[c] + pyr-L[c] -> amp[c] + ppi[c] + pyrtrna[c]	EC-Undetermined			Other	0	0	1000	0
RBPI	ribose 1 5 bisphosphate isomerase	r15bp[c] <=> rb15bp[c]				Other	1	-1000	1000	0
SPODM	superoxide dismutase	2 h[c] + 2 o2[c] <=> h2o2[c] + o2[c]	EC-1.15.1.1	ANME2D_RS01190 or ANME2D_RS01195	ANME2D_RS01190 ANME2D_RS01195	Other	1	-1000	1000	0
SULR2	Sulfite reductase	3 f420-2h2[c] + so3[c] + 2 h[c] -> 3 f420-2[c] + 3 h2o[c] + h2s[c]	EC-Undetermined	ANME2D_RS14395	ANME2D_RS14395	Other	1	-1000	1000	0
GCC	dihydrolipoylprotein:NAD+ oxidoreductase	nad[c] + dhlpro[c] -> h[c] + nadh[c] + lpro[c]	EC-1.8.1.4			Other/Glycine	0	0	1000	0
GLXO1	glyoxylate oxioreductase	h2o[c] + nad[c] + glx[c] <=> 2 h[c] + nadh[c] + oxa[c]	EC-1.2.3.5			Other/Glyoxylate and dicarboxylate metabolism	1	-1000	1000	0
OXADC	oxalate decarboxylase	h[c] + oxa[c] <=> co2[c] + for[c]	EC-4.1.1.2			Other/Glyoxylate and dicarboxylate metabolism	1	-1000	1000	0
GLUTRR	glutamyl tRNA reductase	glutrna[c] + 2 h[c] + nadph[c] -> glu1sa[c] + nadp[c] + trnaglu[c]	EC-1.2.1.70	ANME2D_RS13240	ANME2D_RS13240	Porphyrin and chlorophyll/Vitamins Cofactor Biosynthesis	0	0	1000	0
G1SATi	glutamate 1 semialdehyde aminotransferase	glu1sa[c] -> 5aop[c] + h[c]	EC-5.4.3.8	ANME2D_RS04755	ANME2D_RS04755	Porphyrin and chlorophyll/Vitamins Cofactor Biosynthesis	0	0	1000	0
PPBNGS	porphobilinogen synthase	2 5aop[c] -> 2 h2o[c] + h[c] + ppbng[c]	EC-4.2.1.24	ANME2D_RS01995	ANME2D_RS01995	Porphyrin and chlorophyll/Vitamins Cofactor Biosynthesis	0	0	1000	0
HMBS	hydroxymethylbilane synthase	h2o[c] + 4 ppbng[c] -> hmbil[c] + 4 nh4[c]	EC-2.5.1.61	ANME2D_RS04760	ANME2D_RS04760	Porphyrin and chlorophyll/Vitamins Cofactor Biosynthesis	0	0	1000	0
UPP3S	uroporphyrinogen III synthase	hmbil[c] -> h2o[c] + uppg3[c]	EC-4.2.1.75	ANME2D_RS04770	ANME2D_RS04770	Porphyrin and chlorophyll/Vitamins Cofactor Biosynthesis	0	0	1000	0
UPP3MT	uroporphyrinogen methyltransferase	2 amet[c] + uppg3[c] -> 2 ahcys[c] + dscl[c] + h[c]	EC-2.1.1.107	ANME2D_RS04765	ANME2D_RS04765	Porphyrin and chlorophyll/Vitamins Cofactor Biosynthesis	0	0	1000	0
SHCHD2	sirohydrochlorin dehydrogenase NAD	dscl[c] + nad[c] -> nadh[c] + scl[c]	EC-1.3.1.76			Porphyrin and chlorophyll/Vitamins Cofactor Biosynthesis	0	0	1000	0
SHCHF	sirohydrochlorin ferrochetalase	fe2[c] + scl[c] -> 4 h[c] + sheme[c]	EC-4.99.1.4			Porphyrin and chlorophyll/Vitamins Cofactor Biosynthesis	0	0	1000	0
SHCHCC	sirohydrochlorin cobaltochelatase	cobalt2[c] + scl[c] -> copre2[c] + 2 h[c]	EC-4.99.1.3			Porphyrin and chlorophyll/Vitamins Cofactor Biosynthesis	0	0	1000	0
CPC2MT	precorrin 2 C20 methyltransferase	amet[c] + copre2[c] -> ahcys[c] + copre3[c] + h[c]	EC-2.1.1.151			Porphyrin and chlorophyll/Vitamins Cofactor Biosynthesis	0	0	1000	0
CPC3MT	precorrin 3B C17 methyltransferase	amet[c] + copre3[c] -> ahcys[c] + copre4[c]	EC-2.1.1.131	ANME2D_RS08845	ANME2D_RS08845	Porphyrin and chlorophyll/Vitamins Cofactor Biosynthesis	0	0	1000	0
CPC4MT	precorrin 4 C11 methyltransferase	amet[c] + copre4[c] -> ahcys[c] + copre5[c] + h[c]	EC-2.1.1.133	ANME2D_RS08835	ANME2D_RS08835	Porphyrin and chlorophyll/Vitamins Cofactor Biosynthesis	0	0	1000	0
CPC5MT	precorrin 5 C1 methyltransferase	amet[c] + copre5[c] + h2o[c] -> acald[c] + ahcys[c] + copre6[c] + 2 h[c]				Porphyrin and chlorophyll/Vitamins Cofactor Biosynthesis	0	0	1000	0
CPC6R	precorrin 6A reductase	copre6[c] + 2 h[c] + nadph[c] -> codhpre6[c] + nadp[c]	EC-1.3.1.54			Porphyrin and chlorophyll/Vitamins Cofactor Biosynthesis	0	0	1000	0
CPC6MT	precorrin 6Y C5 15 methyltransferase decarboxylating	2 amet[c] + codhpre6[c] -> 2 ahcys[c] + co2[c] + copre8[c] + 2 h[c]	EC-2.1.1.132	ANME2D_RS08830	ANME2D_RS08830	Porphyrin and chlorophyll/Vitamins Cofactor Biosynthesis	0	0	1000	0
CPC8MM	precorrin 8X methylmutase	copre8[c] + h[c] <=> cobya[c]	EC-5.4.99.60	ANME2D_RS08850	ANME2D_RS08850	Porphyrin and chlorophyll/Vitamins Cofactor Biosynthesis	1	-1000	1000	0
CYRDAS	Cob II yrinate a c diamide synthase glutamine hydrolysing	2 atp[c] + cobya[c] + 2 gln-L[c] + h2o[c] -> 2 adp[c] + co2dam[c] + 2 glu-L[c] + h[c] + ppi[c]	EC-6.3.5.11	ANME2D_RS10200 or ANME2D_RS11335	ANME2D_RS10200 ANME2D_RS11335	Porphyrin and chlorophyll/Vitamins Cofactor Biosynthesis	0	0	1000	0
CYRDAR	cob II yrinic acid a c diamide reductase	2 co2dam[c] + nadh[c] -> 2 co1dam[c] + h[c] + nad[c]	EC-1.16.8.1	ANME2D_RS11340	ANME2D_RS11340	Porphyrin and chlorophyll/Vitamins Cofactor Biosynthesis	0	0	1000	0
CYRDAAT	cob I yrinic acid a c diamide adenosyltransferase	atp[c] + co1dam[c] + h[c] -> adcobdam[c] + pppi[c]	EC-2.5.1.17	ANME2D_RS11345 or ANME2D_RS13775	ANME2D_RS11345 ANME2D_RS13775	Porphyrin and chlorophyll/Vitamins Cofactor Biosynthesis	0	0	1000	0
ADCYRS	adenosylcobyric acid synthase glutamine hydrolysing	adcobdam[c] + 4 atp[c] + 4 gln-L[c] + 4 h2o[c] -> adcobhex[c] + 4 adp[c] + 4 glu-L[c] + 4 h[c] + 4 pi[c]	EC-6.3.5.10	ANME2D_RS09950	ANME2D_RS09950	Porphyrin and chlorophyll/Vitamins Cofactor Biosynthesis	0	0	1000	0
ADCPS1	adenosylcobyric acid:(R)-1-aminopropan-2-ol ligase (ADP-forming)	adcobhex[c] + appl[c] + atp[c] -> adocbi[c] + adp[c] + h[c] + pi[c]	EC-6.3.1.10	ANME2D_RS03935	ANME2D_RS03935	Porphyrin and chlorophyll/Vitamins Cofactor Biosynthesis	1	-1000	1000	0
ADCPS2	adenosylcobinamide phosphate synthase	adcobhex[c] + applp[c] + atp[c] -> adocbip[c] + adp[c] + h[c] + pi[c]	EC-6.3.1.10	ANME2D_RS03935	ANME2D_RS03935	Porphyrin and chlorophyll/Vitamins Cofactor Biosynthesis	0	0	1000	0
THRPS	threonine phosphate synthase	atp[c] + thr-L[c] -> adp[c] + h[c] + thrp[c]	EC-2.7.1.177			Porphyrin and chlorophyll/Vitamins Cofactor Biosynthesis	0	0	1000	0
THRPD	threonine phosphate decarboxylase	h[c] + thrp[c] -> applp[c] + co2[c]	EC-4.1.1.81	ANME2D_RS03940	ANME2D_RS03940	Porphyrin and chlorophyll/Vitamins Cofactor Biosynthesis	0	0	1000	0
ACBIPGT	Adenosyl cobinamide phosphate guanyltransferase	adocbip[c] + gtp[c] + h[c] -> agdpcbi[c] + ppi[c]	EC-2.7.7.62			Porphyrin and chlorophyll/Vitamins Cofactor Biosynthesis	0	0	1000	0
5HBZIDS	5 hydroxybenzimidazole synthase	ribflv[c] -> 5hbzid[c] + unknown-rbfdeg[c]				Porphyrin and chlorophyll/Vitamins Cofactor Biosynthesis	0	0	1000	0
NN5HBPRT	Nicotinate nucleotide 5 hydroxybenzimidazole phosphoribosyltransferase	5hbzid[c] + nicrnt[c] -> 5pr5hbz[c] + h[c] + nac[c]	EC-2.4.2.21	ANME2D_RS02520	ANME2D_RS02520	Porphyrin and chlorophyll/Vitamins Cofactor Biosynthesis	0	0	1000	0
RZ5PP2	alpha ribazole 5 phosphate phosphatase	5pr5hbz[c] + h2o[c] -> pi[c] + r5hbzi[c]	EC-3.1.3.73	ANME2D_RS04790	ANME2D_RS04790	Porphyrin and chlorophyll/Vitamins Cofactor Biosynthesis	0	0	1000	0
ADOCBLS2	Adenosylcobalamin 5 phosphate synthase	agdpcbi[c] + r5hbzi[c] -> adocblhbi[c] + gmp[c] + h[c]	EC-2.7.8.26	ANME2D_RS04795	ANME2D_RS04795	Porphyrin and chlorophyll/Vitamins Cofactor Biosynthesis	0	0	1000	0
CBLAT2	cob I alamin HBI adenosyltransferase	atp[c] + cbl1hbi[c] + h[c] -> adocblhbi[c] + pppi[c]				Porphyrin and chlorophyll/Vitamins Cofactor Biosynthesis	0	0	1000	0
CBIAT	Cobinamide adenyltransferase	atp[c] + cbi[c] + h[c] <=> adocbi[c] + pppi[c]	EC-2.5.1.17			Porphyrin and chlorophyll/Vitamins Cofactor Biosynthesis	1	-1000	1000	0
CBLD	cob I alamin degradation	cbl1[c] -> cbi[c] + unknown-cbl1deg[c]				Porphyrin and chlorophyll/Vitamins Cofactor Biosynthesis	0	0	1000	0
PRE2DC	Precorrin-2 decarboxylase	dscl[c] + 2 h[c] -> 2 co2[c] + ddcdscl[c]	EC-Undetermined			Porphyrin and chlorophyll/Vitamins Cofactor Biosynthesis	0	0	1000	0
PHEMES	Protoheme synthetase	fe2[c] + 3 nad[c] + ddcdscl[c] -> 2 ac[c] + 2 co2[c] + 4 h[c] + 3 nadh[c] + pheme[c]	EC-Undetermined			Porphyrin and chlorophyll/Vitamins Cofactor Biosynthesis	0	0	1000	0
ADOCBIAH	Adenosyl cobinamide amidohydrolase	adocbi[c] + h2o[c] -> adcobhex[c] + appl[c]				Porphyrin and chlorophyll/Vitamins Cofactor Biosynthesis	0	0	1000	0
APPLP	aminopropanol phosphorylase	appl[c] + atp[c] -> adp[c] + applp[c] + h[c]				Porphyrin and chlorophyll/Vitamins Cofactor Biosynthesis	0	0	1000	0
PHI	Arabino-3-hexulose-6-P Isomerase	f6p[c] <=> ah6p-D[c]	EC-5.3.1.27	ANME2D_RS05605	ANME2D_RS05605	PPP central metabolism	1	-1000	1000	0
RU5PS	Ribulose-5-P Synthetase	ah6p-D[c] <=> fald[c] + ru5p-D[c]	EC-4.1.2.43	ANME2D_RS14785 or ANME2D_RS04830	ANME2D_RS14785 ANME2D_RS04830	PPP central metabolism	1	-1000	1000	0
GTPCHIII	GTP cyclohydrolase III	gtp[c] + 3 h2o[c] <=> 2 h[c] + 2 pi[c] + fapy[c]	EC-Undetermined			Riboflavin/Nucleotide Metabolism/Purine Metabolism	1	-1000	1000	0
FAPH	2-amino-5-formylamino-6-ribosylamino-4-(3H)-pyrimidinone 5'-monophosphate hydrolase	h2o[c] + fapy[c] -> 25dhpp[c] + for[c] + h[c]	EC-Undetermined			Riboflavin/Vitamins Cofactor Biosynthesis	0	0	1000	0
DROPPRx	2 5 diamino 6 ribosylamino 4 3H pyrimidinone 5 phosphate reductase	25dhpp[c] + h[c] + nadh[c] -> 25dthpp[c] + nad[c]				Riboflavin/Vitamins Cofactor Biosynthesis	0	0	1000	0
DROPPRy	2 5 diamino 6 ribosylamino 4 3H pyrimidinone 5 phosphate reductase nadph	25dhpp[c] + h[c] + nadph[c] -> 25dthpp[c] + nadp[c]				Riboflavin/Vitamins Cofactor Biosynthesis	0	0	1000	0
DRTPPD	2 5 diamino 6 ribitylamino 4 3H pyrimidinone 5 phosphate deaminase	25dthpp[c] + h2o[c] + h[c] <=> 5aprbu[c] + nh4[c]				Riboflavin/Vitamins Cofactor Biosynthesis	1	-1000	1000	0
PMDPHT	pyrimidine phosphatase	5aprbu[c] + h2o[c] <=> 4r5au[c] + pi[c]				Riboflavin/Vitamins Cofactor Biosynthesis	1	-1000	1000	0
DB4PS	3 4 Dihydroxy 2 butanone 4 phosphate synthase	ru5p-D[c] -> db4p[c] + for[c] + h[c]	EC-4.1.99.12	ANME2D_RS10570	ANME2D_RS10570	Riboflavin/Vitamins Cofactor Biosynthesis	0	0	1000	0
RBFSa	riboflavin synthase	4r5au[c] + db4p[c] -> dmlz[c] + 2 h2o[c] + pi[c]	EC-2.5.1.78	ANME2D_RS05685	ANME2D_RS05685	Riboflavin/Vitamins Cofactor Biosynthesis	0	0	1000	0
RBFSb	riboflavin synthase	2 dmlz[c] -> 4r5au[c] + ribflv[c]	EC-2.5.1.9	ANME2D_RS01535	ANME2D_RS01535	Riboflavin/Vitamins Cofactor Biosynthesis	0	0	1000	0
R08574	CTP-dependent riboflavin kinase	ribflv[c] + ctp[c] <=> cdp[c] + fmn[c] + h[c]	EC-2.7.1.161	ANME2D_RS10575	ANME2D_RS10575	Riboflavin/Vitamins Cofactor Biosynthesis	1	-1000	1000	0
FMNAT	Flavin adenine dinucleotide synthase	atp[c] + fmn[c] + h[c] <=> ppi[c] + fad[c]	EC-2.7.7.2	ANME2D_RS07640 or ANME2D_RS07870	ANME2D_RS07640 ANME2D_RS07870	Riboflavin/Vitamins Cofactor Biosynthesis	1	-1000	1000	0
DHQAT	3-dehydroquinate aminotransferase	3dhq[c] + nh4[c] -> 4adhq[c] + h2o[c]				Tetrahydramethanopterin Biosynthesis	0	0	1000	0
4DHSS	4-aminodehydroshikimate synthase	4adhq[c] -> 4adhs[c] + h2o[c] + h[c]				Tetrahydramethanopterin Biosynthesis	0	0	1000	0
4DHSD	4-aminoshikimate dehydrogenase	4adhs[c] + 2 h[c] + nadh[c] <=> nad[c] + 4as[c]				Tetrahydramethanopterin Biosynthesis	1	-1000	1000	0
4ASD	4-aminoshikimate dehydratase	4as[c] -> h2o[c] + 4das[c]				Tetrahydramethanopterin Biosynthesis	0	0	1000	0
BRFAPS	beta-ribofuranosylaminobenzene 5'-phosphate synthase	4abz[c] + h[c] + prpp[c] -> Brfap[c] + co2[c] + ppi[c]				Tetrahydramethanopterin Biosynthesis	0	0	1000	0
DHPCPH	7,8-dihydronepterin 2' :3'-cyclicphosphate hydrolase	dhp23cp[c] + h2o[c] -> dhpmp[c] + h[c]				Tetrahydramethanopterin Biosynthesis	0	0	1000	0
DNMPPA	Dihydroneopterin monophosphate dephosphorylase	dhpmp[c] + h2o[c] -> dhnpt[c] + pi[c]				Tetrahydramethanopterin Biosynthesis	0	0	1000	0
DHNPA2	dihydroneopterin aldolase	dhnpt[c] -> 6hmhpt[c] + gcald[c]	EC-4.1.2.25			Tetrahydramethanopterin Biosynthesis	0	0	1000	0
HPPK2	6-hydroxymethyl-dihydropterin pyrophosphokinase	6hmhpt[c] + atp[c] -> 6hmhptpp[c] + amp[c] + h[c]	EC-2.7.6.3			Tetrahydramethanopterin Biosynthesis	0	0	1000	0
DHPS3	7,8 dihydropteroate synthase (methanopterin)	6hmhptpp[c] + Brfap[c] -> dhrfap[c] + ppi[c]				Tetrahydramethanopterin Biosynthesis	0	0	1000	0
H4MPTS9	tetrahydromethanopterin synthesis reaction 9	dhrfap[c] + f420-2h2[c] -> dhadrp[c] + f420-2[c]				Tetrahydramethanopterin Biosynthesis	0	0	1000	0
H4MPTS10	tetrahydromethanopterin synthesis reaction 10	dhadrp[c] + h2o[c] -> dhadr[c] + pi[c]				Tetrahydramethanopterin Biosynthesis	0	0	1000	0
H4MPTS11	tetrahydromethanopterin synthesis reaction 11	dhadr[c] + prpp[c] -> dhadrpr[c] + ppi[c]				Tetrahydramethanopterin Biosynthesis	0	0	1000	0
H4MPTS12	tetrahydromethanopterin synthesis reaction 12	atp[c] + dhadrpr[c] -> adp[c] + dhadrdpr[c]				Tetrahydramethanopterin Biosynthesis	0	0	1000	0
H4MPTS13	tetrahydromethanopterin synthesis reaction 13	atp[c] + dhadrdpr[c] -> adp[c] + dhadrtpr[c]				Tetrahydramethanopterin Biosynthesis	0	0	1000	0
H4MPTS14	tetrahydromethanopterin synthesis reaction 14	S2hglut[c] + dhadrtpr[c] -> dmh2mpt[c] + ppi[c]				Tetrahydramethanopterin Biosynthesis	0	0	1000	0
H4MPTS15	tetrahydromethanopterin synthesis reaction 15	amet[c] + dmh2mpt[c] -> ahcys[c] + h[c] + mmh2mpt[c]				Tetrahydramethanopterin Biosynthesis	0	0	1000	0
H4MPTS16	tetrahydromethanopterin synthesis reaction 16	amet[c] + mmh2mpt[c] -> ahcys[c] + h[c] + h2mpt[c]				Tetrahydramethanopterin Biosynthesis	0	0	1000	0
H2MPTR	dihydromethanoterin reductase	f420-2h2[c] + h2mpt[c] -> f420-2[c] + h4mpt[c]				Tetrahydramethanopterin Biosynthesis	0	0	1000	0
R03472	5-amino-1-(5-phospho-D-ribosyl)imidazole formate-lyase	air[c] + amet[c] -> 4ampm[c] + dad-5[c] + met-L[c] + for[c] + co[c] + 2 h[c]	EC-4.1.99.17	ANME2D_RS02820 or ANME2D_RS09725 or ANME2D_RS16430	ANME2D_RS02820 ANME2D_RS09725 ANME2D_RS16430	Thiamine/Vitamins Cofactor Biosynthesis	0	0	1000	0
PMPK	phosphomethylpyrimidine kinase	4ampm[c] + atp[c] <=> 2mahmp[c] + adp[c]	EC-2.7.4.7	ANME2D_RS12335	ANME2D_RS12335	Thiamine/Vitamins Cofactor Biosynthesis	1	-1000	1000	0
R10685	NAD+:glycine ADP-D-ribosyltransferase	nad[c] + gly[c] + cys-L[c] + h[c] -> ADP-5e4m2c[c] + ncam[c] + dehydroalanine[c] + 3 h2o[c]	EC-2.4.2.60			Thiamine/Vitamins Cofactor Biosynthesis	0	0	1000	0
R10711	nudix hydrolase	ADP-5e4m2c[c] + h2o[c] <=> 2c4m5yp[c] + amp[c] + 2 h[c]				Thiamine/Vitamins Cofactor Biosynthesis	1	-1000	1000	0
R10712	thiamine phosphate pyrophosphorylase	2mahmp[c] + 2c4m5yp[c] -> thmmp[c] + ppi[c] + co2[c] + h[c]	EC-2.5.1.3	ANME2D_RS12335	ANME2D_RS12335	Thiamine/Vitamins Cofactor Biosynthesis	0	0	1000	0
TMPKr	thiamine phosphate kinase	atp[c] + thmmp[c] -> adp[c] + thmpp[c]	EC-2.7.4.16	ANME2D_RS08630	ANME2D_RS08630	Thiamine/Vitamins Cofactor Biosynthesis	0	0	1000	0
THMP	thiamin phosphatase	thmmp[c] + h2o[c] -> thm[c] + pi[c]	EC-3.1.3.1	ANME2D_RS10920	ANME2D_RS10920	Thiamine/Vitamins Cofactor Biosynthesis	0	0	1000	0
TMK	thiamine kinase	atp[c] + thm[c] <=> adp[c] + h[c] + thmmp[c]	EC-2.7.1.89	ANME2D_RS11835	ANME2D_RS11835	Thiamine/Vitamins Cofactor Biosynthesis	1	-1000	1000	0
TMPPP	thiamine phosphate diphosphorylase	2mahmp[c] + 4mpetz[c] + h[c] <=> ppi[c] + thmmp[c]	EC-2.5.1.3	ANME2D_RS12335	ANME2D_RS12335	Thiamine/Vitamins Cofactor Biosynthesis	1	-1000	1000	0
HETZK	hydroxyethylthiazole kinase	4mhetz[c] + atp[c] -> 4mpetz[c] + adp[c] + h[c]	EC-2.7.1.50	ANME2D_RS01560	ANME2D_RS01560	Thiamine/Vitamins Cofactor Biosynthesis	0	0	1000	0
TMN	thiaminase	thm[c] + h2o[c] <=> 4mhetz[c] + 4ahmmp[c] + h[c]	EC-3.5.99.2			Thiamine/Vitamins Cofactor Biosynthesis	1	-1000	1000	0
HMPK1	hydroxymethylpyrimidine kinase ATP	4ahmmp[c] + atp[c] -> 4ampm[c] + adp[c] + h[c]	EC-2.7.1.49	ANME2D_RS12335	ANME2D_RS12335	Thiamine/Vitamins Cofactor Biosynthesis	0	0	1000	0
GLYATm	glycine C-acetyltransferase	accoa[c] + gly[c] <=> coa[c] + 2aobut[c]	EC-2.3.1.29	ANME2D_RS08000	ANME2D_RS08000	Threonine and Lysine Metabolism	1	-1000	1000	0
THRD	L-threonine 3-dehydrogenase	thr-L[c] + nad[c] <=> 2aobut[c] + nadh[c] + h[c]	EC-1.1.1.103	ANME2D_RS00330	ANME2D_RS00330	Threonine and Lysine Metabolism	1	-1000	1000	0
THRS	threonine synthase	h2o[c] + phom[c] <=> pi[c] + thr-L[c]	EC-4.2.3.1	ANME2D_RS01155 or ANME2D_RS01465 or ANME2D_RS14500	ANME2D_RS01155 ANME2D_RS01465 ANME2D_RS14500	Threonine and Lysine Metabolism	1	-1000	1000	0
HSK	homoserine kinase	atp[c] + hom-L[c] -> adp[c] + h[c] + phom[c]	EC-2.7.1.39	ANME2D_RS02910	ANME2D_RS02910	Threonine and Lysine Metabolism	0	0	1000	0
DHDPS	dihydrodipicolinate synthase	aspsa[c] + pyr[c] -> 23dhdp[c] + 2 h2o[c]	EC-4.3.3.7	ANME2D_RS04470	ANME2D_RS04470	Threonine and Lysine Metabolism	0	0	1000	0
DHDPRx	dihydrodipicolinate reductase NADH	23dhdp[c] + h[c] + nadh[c] <=> nad[c] + thdp[c]	EC-1.17.1.8	ANME2D_RS04475	ANME2D_RS04475	Threonine and Lysine Metabolism	1	-1000	1000	0
DHDPRy	dihydrodipicolinate reductase NADPH	23dhdp[c] + h[c] + nadph[c] -> nadp[c] + thdp[c]	EC-1.17.1.8	ANME2D_RS04475	ANME2D_RS04475	Threonine and Lysine Metabolism	0	0	1000	0
DAPNH4T	LL-diaminopimelate aminotransferase	glu-L[c] + h2o[c] + thdp[c] <=> akg[c] + 26dap-LL[c]	EC-2.6.1.83	ANME2D_RS00165	ANME2D_RS00165	Threonine and Lysine Metabolism	1	-1000	1000	0
DAPE	diaminopimelate epimerase	26dap-LL[c] <=> 26dap-M[c]	EC-5.1.1.7	ANME2D_RS04840	ANME2D_RS04840	Threonine and Lysine Metabolism	1	-1000	1000	0
DAPDC	diaminopimelate decarboxylase	26dap-M[c] + h[c] <=> co2[c] + lys-L[c]	EC-4.1.1.20	ANME2D_RS08500	ANME2D_RS08500	Threonine and Lysine Metabolism	1	-1000	1000	0
THRTRS	Threonyl tRNA synthetase	atp[c] + thr-L[c] + trnathr[c] -> amp[c] + ppi[c] + thrtrna[c]	EC-6.1.1.3	ANME2D_RS08665	ANME2D_RS08665	Threonine and Lysine Metabolism/Aminoacyl-tRNA biosynthesis	0	0	1000	0
LYSTRS	Lysyl tRNA synthetase	atp[c] + lys-L[c] + trnalys[c] -> amp[c] + lystrna[c] + ppi[c]	EC-6.1.1.6	ANME2D_RS08530	ANME2D_RS08530	Threonine and Lysine Metabolism/Aminoacyl-tRNA biosynthesis	0	0	1000	0
LYSAM	lysine 2 3 aminomutase	lys-L[c] <=> 36dahx[c]	EC-5.4.3.2	ANME2D_RS04960 or ANME2D_RS04940	ANME2D_RS04960 ANME2D_RS04940	Threonine and Lysine Metabolism/Lysine degration	1	-1000	1000	0
BLAT	beta lysine acetyltransferase	36dahx[c] + accoa[c] -> coa[c] + h[c] + nabl[c]	EC-2.3.1.-			Threonine and Lysine Metabolism/Lysine degration	0	0	1000	0
Gdpfuct	GDP-L-fucose transport	gdpfuc[c] <=> gdpfuc[e]				Transport	0	0	1000	0
2inst	inositol 2 transport	2ins[c] <=> 2ins[e]				Transport	0	0	1000	0
Papt	Adenosine 3',5'-bisphosphate transport	pap[c] <=> pap[e]				Transport	0	0	1000	0
Frmdt	Formamide transport	frmd[c] <=> frmd[e]				Transport	0	0	1000	0
Dhat	Dihydroxyacetone transport	dha[c] <=> dha[e]				Transport	0	0	1000	0
Glyc-Rt	(R)-Glycerate transport	glyc-R[c] <=> glyc-R[e]				Transport	0	0	1000	0
Uacmamut	UDP-N-acetyl-D-mannosaminouronate transport	uacmamu[c] <=> uacmamu[e]				Transport	0	0	1000	0
Dtdprmnt	dTDP-L-rhamnose transport	dtdprmn[c] <=> dtdprmn[e]				Transport	0	0	1000	0
Campt	Camp transport (ATP-dependent)	atp[c] + camp[c] + h2o[c] -> adp[c] + h[c] + pi[c] + camp[e]				Transport	0	0	1000	0
DADNt2	Deoxyadenosine transport	dad-2[c] <=> dad-2[e]				Transport	0	0	1000	0
Xtsnt	Xanthosine transport	xtsn[c] <=> xtsn[e]				Transport	0	0	1000	0
35cgmpt	3',5'-Cyclic GMP transport	35cgmp[c] <=> 35cgmp[e]				Transport	0	0	1000	0
Didpt	dIDP transport	didp[c] <=> didp[e]				Transport	0	0	1000	0
Urit	Uridine transport	uri[c] <=> uri[e]				Transport	0	0	1000	0
Dcytt	Deoxycytidine transport	dcyt[c] <=> dcyt[e]				Transport	0	0	1000	0
Durit	Deoxyuridine transport	duri[c] <=> duri[e]				Transport	0	0	1000	0
Thymdt	Thymidine transport	thymd[c] <=> thymd[e]				Transport	0	0	1000	0
Nablt	N-epsilon-acetyl-beta-lysine transport	nabl[c] <=> nabl[e]				Transport	0	0	1000	0
Fcdt	Flavin cytosine dinucleotide oxidized transport	fcd[c] <=> fcd[e]				Transport	0	0	1000	0
Fgdt	Flavin guanosine dinucleotide oxidized transport	fgd[c] <=> fgd[e]				Transport	0	0	1000	0
Dad-5t	5'-Deoxyadenosine transport	dad-5[c] <=> dad-5[e]				Transport	0	0	1000	0
Dehydroalaninet	dehydroalanine transport	dehydroalanine[c] <=> dehydroalanine[e]				Transport	0	0	1000	0
Amobt	S-Adenosyl-4-methylthio-2-oxobutanoate transport	amob[c] <=> amob[e]				Transport	0	0	1000	0
Btampt	Biotinyl-5'-AMP transport	btamp[c] <=> btamp[e]				Transport	0	0	1000	0
Shemet	Siroheme transport	sheme[c] <=> sheme[e]				Transport	0	0	1000	0
Acaldt	Acetaldehyde transport	acald[c] <=> acald[e]				Transport	0	0	1000	0
Etoht	Ethanol transport	etoh[c] <=> etoh[e]				Transport	1	-1000	1000	0
Phemet	protoheme transport	pheme[c] <=> pheme[e]				Transport	0	0	1000	0
3HBt	PHB transport	3HB[c] <=> 3HB[e]				Transport	1	-1000	1000	0
No2t	nitrite transport	no2[e] <=> no2[c]				Transport	1	-1000	1000	0
4ABZt2r	4 Aminobenzoate mitochondrial transport via symport	4abz[e] + h[e] -> 4abz[c] + h[c]				Transport	0	0	1000	0
ACt3r	Acetate carbonate antiporter	ac[c] <=> ac[e]				Transport	0	0	1000	0
ACTNt2r	R acetoin transport via proton symport	actn-R[e] + h[e] <=> actn-R[c] + h[c]				Transport	1	-1000	1000	0
ACGLUtd	N-Acetyl-L-Glutamate transport	acglu[c] -> acglu[e]				Transport	0	0	1000	0
ALACt2r	acetolactate reversible transport via proton symport	alac-S[e] + h[e] <=> alac-S[c] + h[c]				Transport	1	-1000	1000	0
ALAt4r	Alanine Sodium symporter	ala-L[e] + na1[e] <=> ala-L[c] + na1[c]				Transport	1	-1000	1000	0
ATPS1	H exporting ATPase	atp[c] + h2o[c] + h[c] -> adp[c] + 2 h[e] + pi[c]				Transport	0	0	1000	0
BTNabc	biotin transport (ABC)	atp[c] + btn[e] + h2o[c] -> adp[c] + btn[c] + h[c] + pi[c]				Transport	0	0	1000	0
BTNt2i	Biotin uptake	btn[e] + h[e] <=> btn[c] + h[c]				Transport	1	-1000	1000	0
CA2abc	calcium transport via ABC system	atp[c] + ca2[e] + h2o[c] -> adp[c] + ca2[c] + h[c] + pi[c]				Transport	0	0	1000	0
CAt6	calcium sodium antiporter	ca2[c] + na1[e] <=> ca2[e] + na1[c]		ANME2D_RS11455	ANME2D_RS11455	Transport	1	-1000	1000	0
CBIabc	Cobinamide transport via ABC system	atp[c] + cbi[e] + h2o[c] -> adp[c] + cbi[c] + h[c] + pi[c]				Transport	0	0	1000	0
CBL1abc	Cob 1 alamin transport via ABC system	atp[c] + cbl1[e] + h2o[c] -> adp[c] + cbl1[c] + h[c] + pi[c]				Transport	0	0	1000	0
CBL1HBIabc	Cob 1 alamin HBI transport via ABC system	atp[c] + cbl1hbi[e] + h2o[c] -> adp[c] + cbl1hbi[c] + h[c] + pi[c]				Transport	0	0	1000	0
CD2abc1	cadmium transport out via ABC system	atp[c] + cd2[c] + h2o[c] -> adp[c] + cd2[e] + h[c] + pi[c]				Transport	0	0	1000	0
CD2abc2	cadmium transport in via ABC system	atp[c] + cd2[e] + h2o[c] -> adp[c] + cd2[c] + h[c] + pi[c]				Transport	0	0	1000	0
CD2t4	Cadmium Hydrogen-Potassium antiporter	cd2[c] + h[e] + k[e] <=> cd2[e] + h[c] + k[c]				Transport	1	-1000	1000	0
CH4St	Methanethiol Transport	ch4s[e] <=> ch4s[c]				Transport	1	-1000	1000	0
CH4t	Methane Transport	ch4[e] <=> ch4[c]				Transport	1	-1000	1000	0
Clt	chlorideion transport out via diffusion	cl[e] <=> cl[c]				Transport	0	0	0	0
CO2t	CO2 transporter via diffusion	co2[e] <=> co2[c]				Transport	1	-1000	1000	0
Coabc	Cobalt transport via ABC system	atp[c] + cobalt2[e] + h2o[c] -> adp[c] + cobalt2[c] + h[c] + pi[c]				Transport	0	0	1000	0
COBALTt5	cobalt transport inout via permease no H	cobalt2[c] <=> cobalt2[e]				Transport	1	-1000	1000	0
COt	CO transporter via diffusion	co[c] -> co[e]				Transport	0	0	1000	0
Cuabc	Copper transport via ABC system	atp[c] + cu2[e] + h2o[c] -> adp[c] + cu2[c] + h[c] + pi[c]				Transport	0	0	1000	0
Cut1	Copper export via ATPase	atp[c] + cu2[c] + h2o[c] -> adp[c] + cu2[e] + h[c] + pi[c]				Transport	0	0	1000	0
CYSt2r	L cysteine reversible transport via proton symport	cys-L[e] + h[e] <=> cys-L[c] + h[c]				Transport	1	-1000	1000	0
FE2abc	iron II transport via ABC system	atp[c] + fe2[e] + h2o[c] -> adp[c] + fe2[c] + h[c] + pi[c]				Transport	0	0	1000	0
FE3abc	iron III transport via ABC system	atp[c] + fe3[e] + h2o[c] -> adp[c] + fe3[c] + h[c] + pi[c]				Transport	0	0	1000	0
FEDCabc	iron III dicitrate transport via ABC system	atp[c] + 2 cit[e] + fe3[e] + h2o[c] -> adp[c] + 2 cit[c] + fe3[c] + h[c] + pi[c]				Transport	0	0	1000	0
FOLt	folate transport via proton simport	fol[e] + h[e] <=> fol[c] + h[c]				Transport	1	-1000	1000	0
FORt	Formate transporter	for[c] <=> for[e]				Transport	1	-1000	1000	0
GCALDt	Glycoaldehydye reversible transport	gcald[e] <=> gcald[c]				Transport	1	-1000	1000	0
GLUt2r	L glutamate transport via proton symport reversible	glu-L[e] + h[e] <=> glu-L[c] + h[c]				Transport	1	-1000	1000	0
GLUt4	Na+/glutamate symport	glu-L[e] + na1[e] <=> glu-L[c] + na1[c]				Transport	0	0	0	0
GLYCt	glycerol transport via channel	glyc[c] <=> glyc[e]				Transport	1	-1000	1000	0
GTHOXt	glutathione transport	gthox[e] <=> gthox[c]				Transport	1	-1000	1000	0
GLYt4r	glycine reversible transport via sodium symport	gly[e] + na1[e] <=> gly[c] + na1[c]				Transport	1	-1000	1000	0
H2Ot	H2O transport via diffusion	h2o[e] <=> h2o[c]				Transport	1	-1000	1000	0
H2St	h2s transport diffusion	h2s[e] <=> h2s[c]				Transport	1	-1000	1000	0
H2td	hydrogen transport	h2[c] <=> h2[e]				Transport	1	-1000	1000	0
HKt	HK gastricnon gastric P ATPase and ABC ATPase	atp[c] + h2o[c] + k[e] -> adp[c] + h[e] + k[c] + pi[c]				Transport	0	0	1000	0
HPACt2r	ydroxyphenylacetate transport in via proton symporter	4hphac[e] + h[e] <=> 4hphac[c] + h[c]				Transport	1	-1000	1000	0
ILEt2r	L isoleucine reversible transport via proton symport	h[e] + ile-L[e] -> h[c] + ile-L[c]				Transport	0	0	1000	0
IND3ACt2r	indole 3 acetate transport via proton symport	h[c] + ind3ac[c] <=> h[e] + ind3ac[e]				Transport	1	-1000	1000	0
Kt2r	potassium reversible transport via proton symport	h[e] + k[e] <=> h[c] + k[c]				Transport	1	-1000	1000	0
KCCt	K+-Cl- cotransport	cl[c] + k[c] <=> cl[e] + k[e]				Transport	1	-1000	1000	0
LEUt2r	L leucine reversible transport via proton symport	h[e] + leu-L[e] <=> h[c] + leu-L[c]				Transport	1	-1000	1000	0
LYSt3r	L lysine transport out via proton antiport reversible	h[e] + lys-L[c] <=> h[c] + lys-L[e]				Transport	1	-1000	1000	0
MG2abc	magnesium transport via ABC system	atp[c] + h2o[c] + mg2[e] -> adp[c] + h[c] + mg2[c] + pi[c]				Transport	0	0	1000	0
MGt5	magnesium transport inout via permease no H	mg2[c] <=> mg2[e]				Transport	1	-1000	1000	0
MNabc	manganese transport via ABC system	atp[c] + h2o[c] + mn2[e] -> adp[c] + h[c] + mn2[c] + pi[c]				Transport	0	0	1000	0
MOBDabc	molybdate transport via ABC system	atp[c] + h2o[c] + mobd[e] -> adp[c] + h[c] + mobd[c] + pi[c]				Transport	0	0	1000	0
N2tr	Nitrogen exchange diffusion	n2[e] <=> n2[c]				Transport	1	-1000	1000	0
Naabc	Sodium ABC transporter	atp[c] + h2o[c] + na1[c] -> adp[c] + h[c] + na1[e] + pi[c]				Transport	0	0	1000	0
NACUP	Nicotinic acid uptake	nac[e] -> nac[c]				Transport	0	0	1000	0
NaKt_1	NaK exchanging ATPase 1	atp[c] + h2o[c] + k[e] + na1[c] -> adp[c] + h[c] + k[c] + na1[e] + pi[c]				Transport	0	0	1000	0
NAt3_1	sodium proton antiporter HNA is 11	h[e] + na1[c] <=> h[c] + na1[e]		ANME2D_RS11515 and ANME2D_RS11520 and ANME2D_RS11525 and ANME2D_RS11490 and ANME2D_RS11495 and ANME2D_RS11500	ANME2D_RS11515 ANME2D_RS11520 ANME2D_RS11525 ANME2D_RS11490 ANME2D_RS11495 ANME2D_RS11500	Transport	1	-1000	1000	0
NCCt	Na+-Cl- cotransport	na1[e] + cl[e] -> na1[c] + cl[c]				Transport	0	0	1000	0
NH4t	ammonia transport	nh4[c] <=> nh4[e]				Transport	0	0	1000	0
NIabc	nickel transport via ABC system	atp[c] + h2o[c] + ni2[e] -> adp[c] + h[c] + ni2[c] + pi[c]				Transport	0	0	1000	0
PACt2r	phenylacetate transport in via proton symporter	h[e] + pac[e] <=> h[c] + pac[c]				Transport	1	-1000	1000	0
PIabc	phosphate transport via ABC system	atp[c] + h2o[c] + pi[e] -> adp[c] + h[c] + 2 pi[c]				Transport	0	0	1000	0
PIt	Inorganic phosphate exchange, diffusion	pi[e] + h[e] -> pi[c] + h[c]				Transport	0	0	1000	0
PNTOt2	Pantothenate reversible transport via proton symport	h[e] + pnto-R[e] <=> h[c] + pnto-R[c]				Transport	1	-1000	1000	0
PPA_1	inorganic diphosphatase one proton translocation	h2o[c] + ppi[c] -> h[e] + 2 pi[c]				Transport	0	0	1000	0
PPA_3	Sodium-translocating pyrophosphatase	h2o[c] + na1[c] + ppi[c] -> h[c] + na1[e] + 2 pi[c]				Transport	0	0	1000	0
PPAtr	propionate transport	ppa[e] <=> ppa[c]				Transport	1	-1000	1000	0
PROabc	L proline transport via ABC system	atp[c] + h2o[c] + pro-L[e] -> adp[c] + h[c] + pi[c] + pro-L[c]				Transport	0	0	1000	0
PROt4	Sodium-Proline symporter	na1[e] + pro-L[e] -> na1[c] + pro-L[c]				Transport	0	0	1000	0
PYRt2	pyruvate transport in via proton symport	h[e] + pyr[e] -> h[c] + pyr[c]				Transport	0	0	1000	0
RIBFLVt2	riboflavin transport in via proton symport	h[e] + ribflv[e] -> h[c] + ribflv[c]				Transport	0	0	1000	0
SO3t	sulfate transport exchange via proton symport	h[e] + so3[e] <=> h[c] + so3[c]				Transport	1	-1000	1000	0
SO4t2	sulfate transport in via proton symport	h[e] + so4[e] -> h[c] + so4[c]				Transport	0	0	1000	0
SULabc	sulfate transport via ABC system	atp[c] + h2o[c] + so4[e] -> adp[c] + h[c] + pi[c] + so4[c]				Transport	0	0	1000	0
THMabc	thiamine transport via ABC system	atp[c] + h2o[c] + thm[e] -> adp[c] + h[c] + pi[c] + thm[c]				Transport	0	0	1000	0
TRPt2r	Tryptophan import via proton symport	h[c] + trp-L[c] <=> h[e] + trp-L[e]				Transport	1	-1000	1000	0
UNK_CBL1DEGt	unknown cobalamin degradation product diffusion	unknown-cbl1deg[e] <=> unknown-cbl1deg[c]				Transport	1	-1000	1000	0
UNK_RBFDEGt	unknown riboflavin degradation product diffusion	unknown-rbfdeg[e] <=> unknown-rbfdeg[c]				Transport	1	-1000	1000	0
UREAt	Urea transport via facilitate diffusion	urea[e] <=> urea[c]				Transport	1	-1000	1000	0
VALt2r	L valine reversible transport via proton symport	h[e] + val-L[e] <=> h[c] + val-L[c]				Transport	1	-1000	1000	0
ZN2t4	Zinc Hydrogen-Potassium antiporter	h[e] + k[e] + zn2[c] <=> h[c] + k[c] + zn2[e]				Transport	1	-1000	1000	0
ZNabc	zinc transport via ABC system	atp[c] + h2o[c] + zn2[e] -> adp[c] + h[c] + pi[c] + zn2[c]				Transport	0	0	1000	0
Znabc2	Zinc ABC transporter 2	atp[c] + h2o[c] + zn2[c] -> adp[c] + h[c] + pi[c] + zn2[e]				Transport	0	0	1000	0
Acmanat	N-Acetyl-D-mannosamine transport	acmana[c] <=> acmana[e]				Transport	0	0	1000	0
Uamrt	UDP-MurNAc transport	uamr[c] <=> uamr[e]				Transport	0	0	1000	0
DKFPS2	6 deoxy 5 ketofructose 1 phosphate synthase 2 (from fdp)	fdp[c] + mthgxl[c] <=> dkfp[c] + g3p[c]	2.2.1.11			Tyrosine Tryptophan and Phenylalanine Metabolism	1	-1000	1000	0
DKFPS3	DKFP synthase (from fructose-1-phosphate)	f1p[c] + mthgxl[c] <=> dkfp[c] + glyald[c]				Central Metabolism	0	0	1000	0
DKFPASPL	6-deoxy-5-ketomannitol 1-phosphate:L-aspartate semialdehyde ligase	aspsa[c] + dkfp[c] + h[c] + nadh[c] -> dohau[c] + g3p[c] + nad[c]	EC-Undetermined			Tyrosine Tryptophan and Phenylalanine Metabolism	0	0	1000	0
DOHDUS	3 7 dideoxy D threo hepto 2 6 diulosonate synthase	dohau[c] + h2o[c] + nad[c] -> dohdu[c] + h[c] + nadh[c] + nh4[c]	EC-4.2.3.-			Tyrosine Tryptophan and Phenylalanine Metabolism	0	0	1000	0
DHQS2	3 dehydroquinate synthase	dohdu[c] -> 3dhq[c]		ANME2D_RS07000	ANME2D_RS07000	Tyrosine Tryptophan and Phenylalanine Metabolism	0	0	1000	0
DHQD	3 dehydroquinate dehydratase	3dhq[c] <=> 3dhsk[c] + h2o[c]	EC-4.2.1.10	ANME2D_RS03490	ANME2D_RS03490	Tyrosine Tryptophan and Phenylalanine Metabolism	1	-1000	1000	0
SHK3Dr	shikimate dehydrogenase	3dhsk[c] + h[c] + nadph[c] <=> nadp[c] + skm[c]	EC-1.1.1.25	ANME2D_RS01630	ANME2D_RS01630	Tyrosine Tryptophan and Phenylalanine Metabolism	1	-1000	1000	0
SHKK	shikimate kinase	atp[c] + skm[c] -> adp[c] + h[c] + skm5p[c]	EC-2.7.1.71	ANME2D_RS16210	ANME2D_RS16210	Tyrosine Tryptophan and Phenylalanine Metabolism	0	0	1000	0
PSCVT	3 phosphoshikimate 1 carboxyvinyltransferase	pep[c] + skm5p[c] <=> 3psme[c] + pi[c]	EC-2.5.1.19	ANME2D_RS15860	ANME2D_RS15860	Tyrosine Tryptophan and Phenylalanine Metabolism	1	-1000	1000	0
CHORS	chorismate synthase	3psme[c] -> chor[c] + pi[c]	EC-4.2.3.5	ANME2D_RS16195	ANME2D_RS16195	Tyrosine Tryptophan and Phenylalanine Metabolism	0	0	1000	0
ANS	anthranilate synthase	chor[c] + gln-L[c] -> anth[c] + glu-L[c] + h[c] + pyr[c]	EC-4.1.3.27	ANME2D_RS09300 and ANME2D_RS09305	ANME2D_RS09300 ANME2D_RS09305	Tyrosine Tryptophan and Phenylalanine Metabolism	0	0	1000	0
ANS2	chorismate pyruvate-lyase (amino-accepting; anthranilate-forming)	chor[c] + nh4[c] -> anth[c] + h2o[c] + h[c] + pyr[c]	EC-4.1.3.27	ANME2D_RS09305 and ANME2D_RS09300	ANME2D_RS09305 ANME2D_RS09300	Tyrosine Tryptophan and Phenylalanine Metabolism	0	0	1000	0
ANPRT	anthranilate phosphoribosyltransferase	anth[c] + prpp[c] -> ppi[c] + pran[c]	EC-2.4.2.18	ANME2D_RS09315 or ANME2D_RS09965	ANME2D_RS09315 ANME2D_RS09965	Tyrosine Tryptophan and Phenylalanine Metabolism	0	0	1000	0
PRAIi	phosphoribosylanthranilate isomerase irreversible	pran[c] <=> 2cpr5p[c]	EC-5.3.1.24	ANME2D_RS09310	ANME2D_RS09310	Tyrosine Tryptophan and Phenylalanine Metabolism	1	-1000	1000	0
IGPS	indole 3 glycerol phosphate synthase	2cpr5p[c] + h[c] -> 3ig3p[c] + co2[c] + h2o[c]	EC-4.1.1.48	ANME2D_RS15355	ANME2D_RS15355	Tyrosine Tryptophan and Phenylalanine Metabolism	0	0	1000	0
TRPS1	tryptophan synthase indoleglycerol phosphate	3ig3p[c] + ser-L[c] -> g3p[c] + h2o[c] + trp-L[c]	EC-4.2.1.20	ANME2D_RS15365 and ANME2D_RS15360	ANME2D_RS15365 ANME2D_RS15360	Tyrosine Tryptophan and Phenylalanine Metabolism	0	0	1000	0
TRPS2	tryptophan synthase indole	indole[c] + ser-L[c] -> h2o[c] + trp-L[c]	EC-4.2.1.20	ANME2D_RS15365 and ANME2D_RS15360	ANME2D_RS15365 ANME2D_RS15360	Tyrosine Tryptophan and Phenylalanine Metabolism	0	0	1000	0
TRPS3	tryptophan synthase indoleglycerol phosphate	3ig3p[c] <=> g3p[c] + indole[c]	EC-4.2.1.20	ANME2D_RS15365 and ANME2D_RS15360	ANME2D_RS15365 ANME2D_RS15360	Tyrosine Tryptophan and Phenylalanine Metabolism	1	-1000	1000	0
CHORM	chorismate mutase	chor[c] <=> pphn[c]	EC-5.4.99.5	ANME2D_RS16215	ANME2D_RS16215	Tyrosine Tryptophan and Phenylalanine Metabolism	1	-1000	1000	0
PPND	prephenate dehydrogenase	nad[c] + pphn[c] -> 34hpp[c] + co2[c] + nadh[c]	EC-1.3.1.12	ANME2D_RS01625	ANME2D_RS01625	Tyrosine Tryptophan and Phenylalanine Metabolism	0	0	1000	0
PPNDH	prephenate dehydratase	h[c] + pphn[c] <=> co2[c] + h2o[c] + phpyr[c]	EC-4.2.1.51	ANME2D_RS10580	ANME2D_RS10580	Tyrosine Tryptophan and Phenylalanine Metabolism	1	-1000	1000	0
R00694	L-Phenylalanine:2-oxoglutarate aminotransferase	phpyr[c] + glu-L[c] <=> akg[c] + phe-L[c]	EC-2.6.1.1	ANME2D_RS05600 or ANME2D_RS08380 or ANME2D_RS07885 or ANME2D_RS03200	ANME2D_RS05600 ANME2D_RS08380 ANME2D_RS07885 ANME2D_RS03200	Tyrosine Tryptophan and Phenylalanine Metabolism	1	-1000	1000	0
TYRTA	tyrosine transaminase	34hpp[c] + glu-L[c] <=> akg[c] + tyr-L[c]	EC-2.6.1.1	ANME2D_RS05600 or ANME2D_RS08380 or ANME2D_RS07885 or ANME2D_RS03200	ANME2D_RS05600 ANME2D_RS08380 ANME2D_RS07885 ANME2D_RS03200	Tyrosine Tryptophan and Phenylalanine Metabolism	1	-1000	1000	0
TRPTA	tryptophan transaminase	akg[c] + trp-L[c] -> glu-L[c] + indpyr[c]	EC-2.6.1.1	ANME2D_RS05600 or ANME2D_RS08380 or ANME2D_RS07885 or ANME2D_RS03200	ANME2D_RS05600 ANME2D_RS08380 ANME2D_RS07885 ANME2D_RS03200	Tyrosine Tryptophan and Phenylalanine Metabolism	0	0	1000	0
IOR	indolepyruvate ferredoxin oxidoreductase	coa[c] + 2 fdox[c] + indpyr[c] <=> co2[c] + 2 fdred[c] + h[c] + indaccoa[c]				Tyrosine Tryptophan and Phenylalanine Metabolism	1	-1000	1000	0
IOR2	indolepyruvate ferredoxin oxidoreductase phenylpyvurate	coa[c] + 2 fdox[c] + phpyr[c] <=> co2[c] + 2 fdred[c] + h[c] + phaccoa[c]				Tyrosine Tryptophan and Phenylalanine Metabolism	1	-1000	1000	0
IOR3	indolepyruvate ferredoxin oxidoreductase hydroxyphenylpyvurate	34hpp[c] + coa[c] + 2 fdox[c] -> co2[c] + 2 fdred[c] + h[c] + hphaccoa[c]				Tyrosine Tryptophan and Phenylalanine Metabolism	0	0	1000	0
PACCOAL	phenylacetate CoA ligase	atp[c] + coa[c] + pac[c] <=> amp[c] + phaccoa[c] + ppi[c]	EC-6.2.1.30	ANME2D_RS06105 or ANME2D_RS08580	ANME2D_RS06105 ANME2D_RS08580	Tyrosine Tryptophan and Phenylalanine Metabolism	1	-1000	1000	0
PACCOAL2	phenylacetate CoA ligase hydroxyphenylacetate	4hphac[c] + atp[c] + coa[c] <=> amp[c] + hphaccoa[c] + ppi[c]	EC-6.2.1.30	ANME2D_RS06105 or ANME2D_RS08580	ANME2D_RS06105 ANME2D_RS08580	Tyrosine Tryptophan and Phenylalanine Metabolism	1	-1000	1000	0
PACCOAL3	phenylacetate CoA ligase indoleacetate	atp[c] + coa[c] + ind3ac[c] <=> amp[c] + indaccoa[c] + ppi[c]	EC-6.2.1.30	ANME2D_RS06105 or ANME2D_RS08580	ANME2D_RS06105 ANME2D_RS08580	Tyrosine Tryptophan and Phenylalanine Metabolism	1	-1000	1000	0
HPYRRx	Hydroxypyruvate reductase (NADH)	h[c] + nadh[c] + hpyr[c] -> glyc-R[c] + nad[c]				Tyrosine Tryptophan and Phenylalanine Metabolism	0	0	1000	0
HPYRRy	Hydroxypyruvate reductase (NADPH)	h[c] + nadph[c] + hpyr[c] -> glyc-R[c] + nadp[c]				Tyrosine Tryptophan and Phenylalanine Metabolism	0	0	1000	0
TYRCBOX	L-tyrosine carboxy-lyase (tyramine-forming)	h[c] + tyr-L[c] -> co2[c] + tym[c]	EC-4.1.1.25	ANME2D_RS08265	ANME2D_RS08265	Tyrosine Tryptophan and Phenylalanine Metabolism	0	0	1000	0
PHETRS	Phenylalanyl tRNA synthetase	atp[c] + phe-L[c] + trnaphe[c] -> amp[c] + phetrna[c] + ppi[c]	EC-6.1.1.20	ANME2D_RS03710 or ANME2D_RS07115	ANME2D_RS03710 ANME2D_RS07115	Tyrosine Tryptophan and Phenylalanine Metabolism/Aminoacyl-tRNA biosynthesis	0	0	1000	0
TRPTRS	Tryptophanyl tRNA synthetase	atp[c] + trnatrp[c] + trp-L[c] -> amp[c] + ppi[c] + trptrna[c]	EC-6.1.1.2	ANME2D_RS06250	ANME2D_RS06250	Tyrosine Tryptophan and Phenylalanine Metabolism/Aminoacyl-tRNA biosynthesis	0	0	1000	0
TYRTRS	tyrosyl tRNA synthetase	atp[c] + trnatyr[c] + tyr-L[c] -> amp[c] + ppi[c] + tyrtrna[c]	EC-6.1.1.1	ANME2D_RS05110	ANME2D_RS05110	Tyrosine Tryptophan and Phenylalanine Metabolism/Aminoacyl-tRNA biosynthesis	0	0	1000	0
CHRPL	Chorismate pyruvate lyase	chor[c] -> pyr[c] + 4hbz[c]	EC-4.1.3.40			Tyrosine Tryptophan and Phenylalanine Metabolism/Ubiquinone and other terpenoid-quinone biosynthesis	0	0	1000	0
R2MMALSYN	(R)-2-Methylmalate synthetase	accoa[c] + h2o[c] + pyr[c] <=> coa[c] + h[c] + r2mmal[c]	EC-2.3.1.182			Valine Leucine and Isoleucine Metabolism	1	-1000	1000	0
R03896	(R)-2-methylmalate dehydratase	r2mmal[c] <=> h2o[c] + citraconate[c]	EC-4.2.1.35			Valine Leucine and Isoleucine Metabolism	1	-1000	1000	0
R03898	2-methylmaleate hydratase	citraconate[c] + h2o[c] <=> e3mmal[c]	EC-4.2.1.35			Valine Leucine and Isoleucine Metabolism	1	-1000	1000	0
MM3OR1	(2R,3S)-3-methylmalate:NAD+ oxidoreductase	e3mmal[c] + nad[c] <=> 2obut[c] + co2[c] + nadh[c]	EC-1.1.1.85	ANME2D_RS03720 or ANME2D_RS07430 or ANME2D_RS06690	ANME2D_RS03720 ANME2D_RS07430 ANME2D_RS06690	Valine Leucine and Isoleucine Metabolism	1	-1000	1000	0
2OBUTHE2THPPTRX	(S)-2-Aceto-2-hydroxybutanoate pyruvate-lyase (carboxylating)	2obut[c] + pyr[c] + h[c] <=> 2ahbut[c] + co2[c]	EC-2.2.1.6	ANME2D_RS06360 or ANME2D_RS06365	ANME2D_RS06360 ANME2D_RS06365	Valine Leucine and Isoleucine Metabolism	1	-1000	1000	0
3H3MOPI	(S)-2-Aceto-2-hydroxybutanoate:NADP+ oxidoreductase (isomerizing)	3h3mop[c] <=> 2ahbut[c]	EC-1.1.1.86	ANME2D_RS08620	ANME2D_RS08620	Valine Leucine and Isoleucine Metabolism	1	-1000	1000	0
3H3MOPOX	(R)-2,3-Dihydroxy-3-methylpentanoate:NADP+ oxidoreductase	h[c] + nadph[c] + 3h3mop[c] <=> 23dhmp[c] + nadp[c]	EC-1.1.1.86	ANME2D_RS08620	ANME2D_RS08620	Valine Leucine and Isoleucine Metabolism	1	-1000	1000	0
DHAD2	Dihydroxy acid dehydratase 2 3 dihydroxy 3 methylpentanoate	23dhmp[c] -> 3mop[c] + h2o[c]	EC-4.2.1.9	ANME2D_RS10830	ANME2D_RS10830	Valine Leucine and Isoleucine Metabolism	0	0	1000	0
ILETA	isoleucine transaminase	akg[c] + ile-L[c] <=> 3mop[c] + glu-L[c]	EC-2.6.1.42	ANME2D_RS10560	ANME2D_RS10560	Valine Leucine and Isoleucine Metabolism	1	-1000	1000	0
ACLS	acetolactate synthase	h[c] + 2 pyr[c] <=> alac-S[c] + co2[c]	EC-2.2.1.6	ANME2D_RS06360 or ANME2D_RS06365	ANME2D_RS06360 ANME2D_RS06365	Valine Leucine and Isoleucine Metabolism	1	-1000	1000	0
KARA1	ketol acid reductoisomerase 2 3 dihydroxy 3 methylbutanoate	alac-S[c] + h[c] + nadph[c] <=> 23dhmb[c] + nadp[c]	EC-1.1.1.86	ANME2D_RS08620	ANME2D_RS08620	Valine Leucine and Isoleucine Metabolism	1	-1000	1000	0
2H3MOAOX	(R)-2,3-Dihydroxy-3-methylbutanoate:NADP+ oxidoreductase	23dhmb[c] + nadp[c] -> nadph[c] + h[c] + 2h3moa[c]	EC-1.1.1.86	ANME2D_RS08620	ANME2D_RS08620	Valine Leucine and Isoleucine Metabolism	0	0	1000	0
DHAD1	dihydroxy acid dehydratase 2 3 dihydroxy 3 methylbutanoate	2h3moa[c] + 2 h[c] <=> 3mob[c] + h2o[c]	EC-4.2.1.9	ANME2D_RS10830	ANME2D_RS10830	Valine Leucine and Isoleucine Metabolism	1	-1000	1000	0
VALTA	valine transaminase	akg[c] + val-L[c] <=> 3mob[c] + glu-L[c]	EC-2.6.1.42	ANME2D_RS10560	ANME2D_RS10560	Valine Leucine and Isoleucine Metabolism	1	-1000	1000	0
IPPS	2 isopropylmalate synthase	3mob[c] + accoa[c] + h2o[c] <=> 3c3hmp[c] + coa[c] + h[c]	EC-2.3.3.13	ANME2D_RS15900 or ANME2D_RS06060 or ANME2D_RS04200 or ANME2D_RS06355	ANME2D_RS15900 ANME2D_RS06060 ANME2D_RS04200 ANME2D_RS06355	Valine Leucine and Isoleucine Metabolism	1	-1000	1000	0
IPPMIa	3 isopropylmalate dehydratase	3c2hmp[c] <=> 2ippm[c] + h2o[c]	EC-4.2.1.33	ANME2D_RS07440 or ANME2D_RS08820 or ANME2D_RS15595 or ANME2D_RS15835	ANME2D_RS07440 ANME2D_RS08820 ANME2D_RS15595 ANME2D_RS15835	Valine Leucine and Isoleucine Metabolism	1	-1000	1000	0
IPPMIb		2ippm[c] + h2o[c] <=> 3c3hmp[c]	EC-4.2.1.33	ANME2D_RS07440 or ANME2D_RS08820 or ANME2D_RS15595 or ANME2D_RS15835	ANME2D_RS07440 ANME2D_RS08820 ANME2D_RS15595 ANME2D_RS15835	Valine Leucine and Isoleucine Metabolism	1	-1000	1000	0
IPMD	3 isopropylmalate dehydrogenase	3c2hmp[c] + nad[c] <=> 3c4mop[c] + h[c] + nadh[c]	EC-1.1.1.85	ANME2D_RS03720 or ANME2D_RS07430 or ANME2D_RS06690	ANME2D_RS03720 ANME2D_RS07430 ANME2D_RS06690	Valine Leucine and Isoleucine Metabolism	1	-1000	1000	0
OMCDC	2 Oxo 4 methyl 3 carboxypentanoate decarboxylation	3c4mop[c] + h[c] <=> 4mop[c] + co2[c]	non enzymatic			Valine Leucine and Isoleucine Metabolism	1	-1000	1000	0
LEUTA	leucine transaminase	akg[c] + leu-L[c] <=> 4mop[c] + glu-L[c]	EC-2.6.1.42	ANME2D_RS10560	ANME2D_RS10560	Valine Leucine and Isoleucine Metabolism	1	-1000	1000	0
VALTRS	Valyl tRNA synthetase	atp[c] + trnaval[c] + val-L[c] -> amp[c] + ppi[c] + valtrna[c]	EC-6.1.1.9	ANME2D_RS04060	ANME2D_RS04060	Valine Leucine and Isoleucine Metabolism/Aminoacyl-tRNA biosynthesis	0	0	1000	0
ILETRS	Isoleucyl tRNA synthetase	atp[c] + ile-L[c] + trnaile[c] -> amp[c] + iletrna[c] + ppi[c]	EC-6.1.1.5	ANME2D_RS07975	ANME2D_RS07975	Valine Leucine and Isoleucine Metabolism/Aminoacyl-tRNA biosynthesis	0	0	1000	0
LEUTRS	Leucyl tRNA synthetase	atp[c] + leu-L[c] + trnaleu[c] -> amp[c] + leutrna[c] + ppi[c]	EC-6.1.1.4	ANME2D_RS07410	ANME2D_RS07410	Valine Leucine and Isoleucine Metabolism/Aminoacyl-tRNA biosynthesis	0	0	1000	0
ALKP	alkaline phosphatase	dhap[c] + h2o[c] <=> dha[c] + pi[c]	EC-3.1.3.1	ANME2D_RS10710	ANME2D_RS10710	Vitamins Cofactor Biosynthesis	1	-1000	1000	0
ADCL2	4-aminobenzoic acid synthase	4das[c] -> h2o[c] + 4abz[c] + h[c]	Unassigned			Vitamins Cofactor Biosynthesis	0	0	1000	0
AHGDx	S alpha hydroxyglutarate dehydrogenase	S2hglut[c] + nad[c] <=> akg[c] + h[c] + nadh[c]	EC-1.1.99.2			Vitamins Cofactor Biosynthesis	1	-1000	1000	0

## Sheet: Metabolite List
Abbreviation	Description	Charged formula	charge	Compartment	KEGG ID	SEED ID	InChI Key	Reactome	CHEBI	MetaNetX	BioCyc	SBO term
10fthf[c]	10-Formyltetrahydrofolate	C20H21N7O7	-2	cytosol	C00234	cpd00201	AUFGTPPARQZWDO-YPMHNXCESA-L	419151	CHEBI:11304	MNXM237
13dpg[c]	3-Phospho-D-glyceroyl phosphate	C3H4O10P2	-4	cytosol	C00236	cpd00203	LJQLQCAXBUHEAZ-UWTATZPHSA-J	29800	CHEBI:11881	MNXM261	META:DPG
1pyr4m5c[c]	1-Pyrroline-4-methyl-5-carboxylate	C6H8NO2	-1	cytosol	Unassigned
1pyr5c[c]	1-Pyrroline-5-carboxylate	C5H6NO2	-1	cytosol	C03912	cpd02431
23dhdp[c]	2,3-Dihydrodipicolinate	C7H6NO4	-1	cytosol	C03340	cpd02120
23dhmb[c]	(R)-2,3-Dihydroxy-3-methylbutanoate	C5H9O4	-1	cytosol	C04272	cpd19030
23dhmp[c]	(R)-2,3-Dihydroxy-3-methylpentanoate	C6H11O4	-1	cytosol	C06007	cpd19046
25aics[c]	(S)-2-[5-Amino-1-(5-phospho-D-ribosyl)imidazole-4-carboxamido]succinate	C13H15N4O12P	-4	cytosol	C04823	cpd19032
25dhpp[c]	2,5-Diamino-6-hydroxy-4-(5'-phosphoribosylamino)-pyrimidine	C9H14N5O8P	-2	cytosol	C01304	cpd00957
25dthpp[c]	2,5-diamino-6-ribitylamino-4(3H)-pyrimidinone 5'-phosphate	C9H16N5O8P	-2	cytosol	C18910	cpd15807
26dap-LL[c]	LL-2,6-Diaminoheptanedioate	C7H14N2O4	0	cytosol	C00666	cpd00504
26dap-M[c]	meso-2,6-Diaminoheptanedioate	C7H14N2O4	0	cytosol	C00680	cpd00516
2ahbut[c]	(S)-2-Aceto-2-hydroxybutanoate	C6H9O4	-1	cytosol	C06006	cpd19045
2cpr5p[c]	1-(2-Carboxyphenylamino)-1-deoxy-D-ribulose 5-phosphate	C12H13NO9P	-3	cytosol	C01302	cpd00956
2h3moa[c]	3-Hydroxy-3-methyl-2-oxobutanoic acid	C5H7O4	-1	cytosol	C04181	cpd02569
2ins[c]	2-Inosose	C6H10O6	0	cytosol	C00691	cpd00524
2ins[e]	2-Inosose	C6H10O6	0	extracellular	C00691	cpd00524
2mahmp[c]	2-Methyl-4-amino-5-hydroxymethylpyrimidine diphosphate	C6H8N3O7P2	-3	cytosol	C04752	cpd02894
2mop[c]	2-Methyl-3-oxopropanoate	C4H5O3	-1	cytosol	C00349	cpd00287
2obut[c]	2-Oxobutanoate	C4H5O3	-1	cytosol	C00109	cpd00094
2pg[c]	D-Glycerate 2-phosphate	C3H4O7P	-3	cytosol	C00631	cpd00482
2pglyc[c]	2-Phosphoglycolate	C2H2O6P	-3	cytosol	C00988	cpd00727
35cgmp[c]	3',5'-Cyclic GMP	C10H11N5O7P	-1	cytosol	C00942	cpd00697
35cgmp[e]	3',5'-Cyclic GMP	C10H11N5O7P	-1	extracellular	C00942	cpd00697
36dahx[c]	(3S)-3,6-Diaminohexanoate	C6H15N2O2	1	cytosol	C01142	cpd00840
3c2hmp[c]	3-Carboxy-2-hydroxy-4-methylpentanoate	C7H10O5	-2	cytosol	C04411	cpd02693
3c3hmp[c]	3-Carboxy-3-hydroxy-4-methylpentanoate	C7H10O5	-2	cytosol	C02504	cpd01646
3c4mop[c]	3-Carboxy-4-methyl-2-oxopentanoate	C7H8O5	-2	cytosol	C04236	cpd02605
3dhsk[c]	3-Dehydroshikimate	C7H7O5	-1	cytosol	C02637	cpd01716
3hcdgggp[c]	CDP-2-O-(3'-hydroxy)geranyl-3-O-geranyl-sn-glycerol	C52H85N3O14P2	-2	cytosol	Unassigned	cpd15811
3hdgggp[c]	2-O-(3'-hydroxy)geranyl-3-O-geranyl-sn-glycerol	C43H73O7P1	-2	cytosol	Unassigned	cpd15812
3hdgggps[c]	2-O-(3'-hydroxy)geranyl-3-O-geranyl-sn-glyceroserine	C46H79N1O9P1	-1	cytosol	Unassigned	cpd15813
3hdggpg[c]	2-O-(3'-hydroxy)geranyl-3-O-geranyl-sn-glycerol-1-phospho-3'-sn-glycerol	C46H80O9P1	-1	cytosol	Unassigned	cpd15814
3hdggpgp[c]	2-O-(3'-hydroxy)geranyl-3-O-geranyl-sn-glycerol-1-phospho-3'-sn-glycerol phosphate	C46H79O12P2	-3	cytosol	Unassigned	cpd15815
3hdggpi[c]	2-O-(3'hydroxy)geranyl-3-O-geranyl-sn-glycero-1-phospho-myo-inositol	C49H84O12P1	-1	cytosol	Unassigned	cpd15816
3hdpgpe[c]	2-O-(3'-hydroxy)phytanyl-3-O-phytanyl-sn-glycero-l-phosphoethanolamine	C45H94O7N1P1	0	cytosol	Unassigned	cpd15817
3hdpgpg[c]	2-O-(3'-hydroxy)phytanyl-3-O-phytanyl-sn-glycerol-1-phospho-3'-sn-glycerol	C46H94O9P1	-1	cytosol	Unassigned	cpd15818
3hdpgpi[c]	2-O-(3'-hydroxyl)phytanyl-3-O-phytanyl-sn-glycero-1-phospho-myo-inositol	C49H98O12P1	-1	cytosol	Unassigned	cpd15819
3hdpgps[c]	2-O-(3'-hydroxy)phytanyl-3-O-phytanyl-sn-glycero-l-phosphoserine	C46H93N1O9P1	-1	cytosol	Unassigned	cpd15820
3hfrdp[c]	3-hydroxy-farnesyl diphosphate	C15H27O8P2	-3	cytosol	Unassigned	cpd15821
3hggdp[c]	3-hydroxy-geranylgeranyl diphosphate	C20H35O8P2	-3	cytosol	Unassigned	cpd15822
3hgrdp[c]	3-hydroxy-geranyl diphsophate	C10H19O8P2	-3	cytosol	Unassigned	cpd15823
3hmp[c]	3-Hydroxy-2-methylpropanoate	C4H7O3	-1	cytosol	C01188	cpd00876
3ig3p[c]	C'-(3-Indolyl)-glycerol 3-phosphate	C11H12NO6P	-2	cytosol	C03506	cpd02210
3mop[c]	(S)-3-Methyl-2-oxopentanoate	C6H9O3	-1	cytosol	C00671	cpd00508
3ophb[c]	3-Octaprenyl-4-hydroxybenzoate	C47H69O3	-1	cytosol	C05809
3pg[c]	3-Phospho-D-glycerate	C3H4O7P	-3	cytosol	C00197
3php[c]	3-Phosphohydroxypyruvate	C3H2O7P	-3	cytosol	C03232
3psme[c]	5-O-(1-Carboxyvinyl)-3-phosphoshikimate	C10H9O10P	-4	cytosol	C01269
4abut[c]	4-Aminobutanoate	C4H9NO2	0	cytosol	C00334
4abz[e]	4-Aminobenzoate	C7H6NO2	-1	extracellular	C00568
4ampm[c]	4-Amino-2-methyl-5-phosphomethylpyrimidine	C6H8N3O4P	-2	cytosol	C04556
4hphac[c]	4-Hydroxyphenylacetate	C8H7O3	-1	cytosol	C00642
4hphac[e]	4-Hydroxyphenylacetate	C8H7O3	-1	extracellular	C00642
4mop[c]	4-Methyl-2-oxopentanoate	C6H9O3	-1	cytosol	C00233
4mpetz[c]	4-Methyl-5-(2-phosphoethyl)-thiazole	C6H8NO4PS	-2	cytosol	C04327
4pasp[c]	4-Phospho-L-aspartate	C4H6NO7P	-2	cytosol	C03082
5aizc[c]	5-amino-1-(5-phospho-D-ribosyl)imidazole-4-carboxylate	C9H11N3O9P	-3	cytosol	C04751
5aop[c]	5-Amino-4-oxopentanoate	C5H9NO3	0	cytosol	C00430
5aprbu[c]	5-Amino-6-(5'-phosphoribitylamino)uracil	C9H15N4O9P	-2	cytosol	C04454
5c5pdriaz[c]	5-Carboxyamino-1-(5-phospho-D-ribosyl)imidazole	C9H11N3O9P	-3	cytosol	C15667
5caiz[c]	5-phosphoribosyl-5-carboxyaminoimidazole	C9H11N3O9P	-3	cytosol	C15667
5hbzid[c]	5-hydroxybenzimidazole	C7H6N2O	0	cytosol	Unassigned	cpd15825
5mdr1p[c]	5-Methylthio-5-deoxy-D-ribose 1-phosphate	C6H11O7PS	-2	cytosol	C04188
5mdru1p[c]	5-Methylthio-5-deoxy-D-ribulose 1-phosphate	C6H11O7PS	-2	cytosol	C04582
5mta[c]	5-Methylthioadenosine	C11H15N5O3S	0	cytosol	C00170
5mthf[c]	5-Methyltetrahydrofolate	C20H24N7O6	-1	cytosol	C00440
5oxpro[c]	5-Oxoproline	C5H6NO3	-1	cytosol	C01879
5pmev[c]	(R)-5-Phosphomevalonate	C6H10O7P	-3	cytosol	C01107
5pr5hbz[c]	N1-(5-Phospho-alpha-D-ribosyl)-5-hydroxybenzimidazole	C12H13N2O8P	-2	cytosol	Unassigned	cpd15826
8aonn[c]	8-Amino-7-oxononanoate	C9H17NO3	0	cytosol	C01092
aacald[c]	Aminoacetaldehyde	C2H6NO	1	cytosol	C06735
aacoa[c]	Acetoacetyl-CoA	C25H36N7O18P3S	-4	cytosol	C00332
ac[e]	Acetate	C2H3O2	-1	extracellular	C00033
acald[c]	Acetaldehyde	C2H4O	0	cytosol	C00084
acald[e]	Acetaldehyde	C2H4O	0	extracellular	C00084
acg5p[c]	N-Acetyl-L-glutamyl 5-phosphate	C7H9NO8P	-3	cytosol	C04133
acg5sa[c]	N-Acetyl-L-glutamate 5-semialdehyde	C7H10NO4	-1	cytosol	C01250
acgam1p[c]	N-Acetyl-D-glucosamine 1-phosphate	C8H14NO9P	-2	cytosol	C04256
acglu[c]	N-Acetyl-L-glutamate	C7H9NO5	-2	cytosol	C00624
acmana[c]	N-Acetyl-D-mannosamine	C8H15NO6	0	cytosol	C00645
acon-T[c]	trans-Aconitate	C6H3O6	-3	cytosol	C02341
acorn[c]	N2-Acetyl-L-ornithine	C7H14N2O3	0	cytosol	C00437
actn-R[c]	(R)-Acetoin	C4H8O2	0	cytosol	C00810
actn-R[e]	(R)-Acetoin	C4H8O2	0	extracellular	C00810
adcobdam[c]	Adenosyl cobyrinate diamide	C55H68CoN11O15	-4	cytosol	C06506
adcobhex[c]	adenosyl-cobyric acid	C55H76CoN15O11	0	cytosol	C06507
ade[c]	Adenine	C5H5N5	0	cytosol	C00147
adn[c]	Adenosine	C10H13N5O4	0	cytosol	C00212
adocbi[c]	Adenosyl cobinamide	C58H84CoN16O11	1	cytosol	C06508
adocbip[c]	Adenosyl cobinamide phosphate	C58H83CoN16O14P	-1	cytosol	C06509
adocblhbi[c]	Adenosylcobalamin-HBI	C70H96CoN18O18P	0	cytosol	Unassigned	cpd15834
adprib[c]	ADP-ribose	C15H21N5O14P2	-2	cytosol	C00301
agdpcbi[c]	Adenosine-GDP-cobinamide	C68H95CoN21O21P2	-1	cytosol	C06510
agdpgpi[c]	N-Acetyl-D-glucosaminyl archaetidylinositol	C57H111N1O16P1	-1	cytosol	Unassigned	cpd15835
agm[c]	Agmatine	C5H16N4	2	cytosol	C00179
ah6p-D[c]	D-arabino-Hex-3-ulose 6-phosphate;	C6H11O9P	-2	cytosol	C06019
ahdt[c]	2-Amino-4-hydroxy-6-(erythro-1,2,3-trihydroxypropyl)dihydropteridine triphosphate	C9H12N5O13P3	-4	cytosol	C04895
aicar[c]	5-Amino-1-(5-Phospho-D-ribosyl)imidazole-4-carboxamide	C9H13N4O8P	-2	cytosol	C04677
air[c]	5-amino-1-(5-phospho-D-ribosyl)imidazole	C8H12N3O7P	-2	cytosol	C03373
alac-S[c]	(S)-2-Acetolactate	C5H7O4	-1	cytosol	C06010
alac-S[e]	(S)-2-Acetolactate	C5H7O4	-1	extracellular	C06010
ala-L[c]	L-Alanine	C3H7NO2	0	cytosol	C00041
ala-L[e]	L-Alanine	C3H7NO2	0	extracellular	C00041
alatrna[c]	L-Alanyl-tRNA(Ala)	C3H6NOR	1	cytosol	C00886
amob[c]	S-Adenosyl-4-methylthio-2-oxobutanoate	C15H19N5O6S	0	cytosol	C04425
amob[e]	S-Adenosyl-4-methylthio-2-oxobutanoate	C15H19N5O6S	0	extracellular	C04425
anth[c]	Anthranilate	C7H6NO2	-1	cytosol	C00108
appl[c]	1-Aminopropan-2-ol	C3H10NO	1	cytosol	C05771
applp[c]	D-1-Aminopropan-2-ol O-phosphate	C3H9NO4P	-1	cytosol	C04122
aps[c]	Adenosine 5'-phosphosulfate	C10H12N5O10PS	-2	cytosol	C00224
arg-L[c]	L-Arginine	C6H15N4O2	1	cytosol	C00062
argsuc[c]	N(omega)-(L-Arginino)succinate	C10H17N4O6	-1	cytosol	C03406
argtrna[c]	L-Arginyl-tRNA(Arg)	C6H14N4OR	2	cytosol	C02163
asn-L[c]	L-Asparagine	C4H8N2O3	0	cytosol	C00152
asntrna[c]	asparagine-tRNA(asn)	C4H7N2O2R	1	cytosol	C03402
asntrna_asp[c]	aspartate-tRNA(asn)	C4H5NO3R	0	cytosol	C06113
asp-L[c]	L-Aspartate	C4H6NO4	-1	cytosol	C00049
aspsa[c]	L-Aspartate 4-semialdehyde	C4H7NO3	0	cytosol	C00441
asptrna[c]	L-Aspartyl-tRNA(Asp)	C4H5NO3R	0	cytosol	C02984
biomass[c]	Biomass		0	cytosol	Unassigned
btamp[c]	Biotinyl-5'-AMP	C20H27N7O9PS	-1	cytosol	C05921
btamp[e]	Biotinyl-5'-AMP	C20H27N7O9PS	-1	extracellular	C05921
btn[c]	Biotin	C10H15N2O3S	-1	cytosol	C00120
btn[e]	Biotin	C10H15N2O3S	-1	extracellular	C00120
btnp[c]	Biotin synthesis protein (uncharged)	R	0	cytosol	Unassigned
btnp-s2[c]	Biotin synthesis protein (charged)	Fe2S2R	2	cytosol	Unassigned
ca2[c]	Calcium	Ca	2	cytosol	C00076
ca2[e]	Calcium	Ca	2	extracellular	C00076
camp[c]	cAMP	C10H11N5O6P	-1	cytosol	C00575
camp[e]	cAMP	C10H11N5O6P	-1	extracellular	C00575
caphis[c]	2-(3-Carboxy-3-aminopropyl)-L-histidine	C10H16N4O4	0	cytosol	C04441
carb_met[c]	Biomass – carbohydrate component		0	cytosol	Unassigned
cbasp[c]	N-Carbamoyl-L-aspartate	C5H6N2O5	-2	cytosol	C00438
cbi[c]	Cobinamide	C48H72CoN11O8	0	cytosol	C05774
cbi[e]	Cobinamide	C48H72CoN11O8	0	extracellular	C05774
cbl1[c]	Cob(I)alamin	C62H88CoN13O14P	-1	cytosol	C00853
cbl1[e]	Cob(I)alamin	C62H88CoN13O14P	-1	extracellular	C00853
cbl1hbi[c]	Cob(I)alamin-HBI	C60H84CoN13O15P	-1	cytosol	Unassigned	cpd15837
cbl1hbi[e]	Cob(I)alamin-HBI	C60H84CoN13O15P	-1	extracellular	Unassigned
cbp[c]	Carbamoyl phosphate	CH2NO5P	-2	cytosol	C00169
cd2[c]	Cadmium	Cd	2	cytosol	C01413
cd2[e]	Cadmium	Cd	2	extracellular	C01413
cdgggp[c]	CDP-2,3-digeranylgeranyl-sn-glycerol	C52H83N3O13P2	-2	cytosol	C18059
cdp[c]	CDP	C9H12N3O11P2	-3	cytosol	C00112
cgly[c]	Cys-Gly	C5H10N2O3S	0	cytosol	C01419
ch4[e]	methane	CH4	0	extracellular	C01438
ch4s[c]	Methanethiol	CH4S	0	cytosol	C00409
ch4s[e]	Methanethiol	CH4S	0	extracellular	C00409
chor[c]	chorismate	C10H8O6	-2	cytosol	C00251
cit[c]	Citrate	C6H5O7	-3	cytosol	C00158
cit[e]	Citrate	C6H5O7	-3	extracellular	C00158
citrac[c]	Citraconic acid	C5H4O4	-2	cytosol	C02226
citr-L[c]	L-Citrulline	C6H13N3O3	0	cytosol	C00327
cl[c]	Chloride	Cl	-1	cytosol	C00698
cl[e]	Chloride	Cl	-1	extracellular	C00698
cmaphis[c]	2-[3-Carboxy-3-(methylammonio)propyl]-L-histidine	C11H18N4O4	0	cytosol	C04692
co[e]	Carbon monoxide	CO	0	extracellular	C00237
co1dam[c]	Cob(I)yrinate a,c diamide	C45H56CoN6O12	-5	cytosol	C06505
co2[e]	CO2	CO2	0	extracellular	C00011
co2dam[c]	Cob(II)yrinate a,c diamide	C45H56CoN6O12	-4	cytosol	C06504
cobalt2[c]	Co2+	Co	2	cytosol	C00175
cobalt2[e]	Co2+	Co	2	extracellular	C00175
cobya[c]	Cobyrinate	C45H52CoN4O14	-6	cytosol	C05773
codhpre6[c]	cobalt-dihydro-precorrin 6	C44H47CoN4O16	-7	cytosol	C11543
copre2[c]	cobalt-precorrin 2	C42H38N4O16Co	-8	cytosol	Unassigned	cpd08368
copre3[c]	cobalt-precorrin 3	C43H40CoN4O16	-8	cytosol	C11539
copre4[c]	cobalt-precorrin 4	C44H43CoN4O16	-7	cytosol	C11540
copre5[c]	cobalt-precorrin 5	C45H45CoN4O16	-7	cytosol	C11541
copre6[c]	cobalt-precorrin 6	C44H44CoN4O16	-8	cytosol	C11542
copre8[c]	cobalt-precorrin 8	C45H51CoN4O14	-7	cytosol	C11545
cu2[c]	Cu2+	Cu	2	cytosol	C00070
cu2[e]	Cu2+	Cu	2	extracellular	C00070
cys-L[e]	L-Cysteine	C3H7NO2S	0	extracellular	C00097
cystrna[c]	L-Cysteinyl-tRNA(Cys)	C3H6NOSR	1	cytosol	C03125
cytd[c]	Cytidine	C9H13N3O5	0	cytosol	C00475
dad-2[c]	Deoxyadenosine	C10H13N5O3	0	cytosol	C00559
dad-2[e]	Deoxyadenosine	C10H13N5O3	0	extracellular	C00559
dadp[c]	dADP	C10H12N5O9P2	-3	cytosol	C00206
damp[c]	dAMP	C10H12N5O6P	-2	cytosol	C00360
dann[c]	7,8-Diaminononanoate	C9H21N2O2	1	cytosol	C01037
datp[c]	dATP	C10H12N5O12P3	-4	cytosol	C00131
db4p[c]	3,4-dihydroxy-2-butanone 4-phosphate	C4H7O6P	-2	cytosol	C15556
dcamp[c]	N6-(1,2-Dicarboxyethyl)-AMP	C14H14N5O11P	-4	cytosol	C03794
dcdp[c]	dCDP	C9H12N3O10P2	-3	cytosol	C00705
dcmp[c]	dCMP	C9H12N3O7P	-2	cytosol	C00239
dctp[c]	dCTP	C9H12N3O13P3	-4	cytosol	C00458
dcyt[c]	Deoxycytidine	C9H13N3O4	0	cytosol	C00881
dcyt[e]	Deoxycytidine	C9H13N3O4	0	extracellular	C00881
ddcdscl[c]	12,18-didecarboxyprecorrin-2	C40H43N4O12	-5	cytosol	Unassigned
dgdp[c]	dGDP	C10H12N5O10P2	-3	cytosol	C00361
dgggp[c]	digeranylgeranylglyceryl phosphate	C43H71O6P1	-2	cytosol	C04638
dgggps[c]	2,3-di-O-geranylgeranyl-sn-glyceroserine	C46H77N1O8P1	-1	cytosol	C20466
dggpg[c]	2,3-di-O-geranyl-sn-glycerol-1-phospho-3'-sn-glycerol	C46H78O8P1	-1	cytosol	Unassigned	cpd15842
dggpgp[c]	2,3-di-O-geranyl-sn-glycerol-1-phospho-3'-sn-glycerol phosphate	C46H77O11P2	-3	cytosol	Unassigned	cpd15843
dggpi[c]	2,3-di-O-geranyl-sn-glycero-1-phospho-myo-inositol	C49H82O11P1	-1	cytosol	Unassigned	cpd15844
dgmp[c]	dGMP	C10H12N5O7P	-2	cytosol	C00362
dgsn[c]	Deoxyguanosine	C10H13N5O4	0	cytosol	C00330
dgtp[c]	dGTP	C10H12N5O13P3	-4	cytosol	C00286
dha[c]	Dihydroxyacetone	C3H6O3	0	cytosol	C00184
dha[e]	Dihydroxyacetone	C3H6O3	0	extracellular	C00184
dhf[c]	7,8-Dihydrofolate	C19H19N7O6	-2	cytosol	C00415
dhlpro[c]	Dihydrolipolprotein	C8H16NOS2R	0	cytosol	C02792
dhor-S[c]	(S)-Dihydroorotate	C5H5N2O4	-1	cytosol	C00337
dhpt[c]	Dihydropteroate	C14H13N6O3	-1	cytosol	C00921
didp[c]	dIDP	C10H11N4O10P2	-3	cytosol	C01344
didp[e]	dIDP	C10H11N4O10P2	-3	extracellular	C01344
ditp[c]	dITP	C10H11N4O13P3	-4	cytosol	C01345
dkfp[c]	6-deoxy-5-ketofructose 1-phosphate	C6H9O8P	-2	cytosol	C16848
dma[c]	dimethylamine	C2H8N	1	cytosol	C00543
dma[e]	dimethylamine	C2H8N	1	extracellular	C00543
dmlz[c]	6,7-Dimethyl-8-(1-D-ribityl)lumazine	C13H18N4O6	0	cytosol	C04332
dmpp[c]	Dimethylallyl diphosphate	C5H9O7P2	-3	cytosol	C00235
dms[c]	Dimethyl sulfide	C2H6S	0	cytosol	C00580
dms[e]	Dimethyl sulfide	C2H6S	0	extracellular	C00580
dna_met[c]	Biomass – DNA component		0	cytosol	Unassigned
dnad[c]	Deamino-NAD+	C21H24N6O15P2	-2	cytosol	C00857
dohau[c]	3,7-dideoxy-D-threo-hepto-2-amino-6-ulosonate	C7H13O5N	0	cytosol	Unassigned	cpd15856
dohdu[c]	3,7-dideoxy-D-threo-hepto-2,6-diulosonate	C7H9O6	-1	cytosol	Unassigned	cpd15857
dpgpe[c]	2,3-O-phytanyl-sn-glycero-1-phosphoethanolamine	C45H94O6N1P1	0	cytosol	Unassigned	cpd15858
dpgpg[c]	2,3-di-O-phytanyl-sn-glycerol-1-phospho-3'-sn-glycerol	C46H94O8P1	-1	cytosol	Unassigned	cpd15859
dpgpi[c]	2,3-O-phytanyl-sn-glycero-1-phospho-myo-inositol	C49H98O11P1	-1	cytosol	Unassigned	cpd15860
dpgps[c]	2,3-O-phytanyl-sn-glycero-1-phosphoserine	C46H93N1O8P1	-1	cytosol	C20628
dscl[c]	dihydrosirohydrochlorin (precorrin 2)	C42H41N4O16	-7	cytosol	C02463
dtbt[c]	Dethiobiotin	C10H17N2O3	-1	cytosol	C01909
dtdp[c]	dTDP	C10H13N2O11P2	-3	cytosol	C00363
dtdp4d6dg[c]	dTDP-4-dehydro-6-deoxy-D-glucose	C16H22N2O15P2	-2	cytosol	C11907
dtdp4d6dm[c]	dTDP-4-dehydro-6-deoxy-L-mannose	C16H22N2O15P2	-2	cytosol	C00688
dtdpglu[c]	dTDPglucose	C16H24N2O16P2	-2	cytosol	C00842
dtdprmn[c]	dTDP-L-rhamnose	C16H24N2O15P2	-2	cytosol	C03319
dtdprmn[e]	dTDP-L-rhamnose	C16H24N2O15P2	-2	extracellular	C03319
dtmp[c]	dTMP	C10H13N2O8P	-2	cytosol	C00364
dttp[c]	dTTP	C10H13N2O14P3	-4	cytosol	C00459
dudp[c]	dUDP	C9H11N2O11P2	-3	cytosol	C01346
dump[c]	dUMP	C9H11N2O8P	-2	cytosol	C00365
duri[c]	Deoxyuridine	C9H12N2O5	0	cytosol	C00526
duri[e]	Deoxyuridine	C9H12N2O5	0	extracellular	C00526
dutp[c]	dUTP	C9H11N2O14P3	-4	cytosol	C00460
eig3p[c]	D-erythro-1-(Imidazol-4-yl)glycerol 3-phosphate	C6H9N2O6P	-2	cytosol	C04666
etha[c]	Ethanolamine	C2H8NO	1	cytosol	C00189
etha[e]	Ethanolamine	C2H8NO	1	extracellular	C00189
f1p[c]	D-Fructose 1-phosphate	C6H11O9P	-2	cytosol	C01094
f390a[c]	coenzyme F390 (adenosine)	C39H43N10O24P2	-5	cytosol	Unassigned	cpd15862
f390g[c]	coenzyme F390 (guanosine)	C39H43N10O25P2	-6	cytosol	Unassigned	cpd15863
f430[c]	coenzyme F430	C42H46N6NiO13	-4	cytosol	C05777
f430p1[c]	coenzyme 430 precursor 1	C42H43N6NiO14	-5	cytosol	Unassigned	cpd15873
f430p2[c]	coenzyme F430 precursor 2	C42H45N6NiO14	-5	cytosol	Unassigned	cpd15874
f430p3[c]	coenzyme f430 precursor 3	C42H47N6NiO14	-5	cytosol	Unassigned	cpd15875
f6p[c]	D-Fructose 6-phosphate	C6H11O9P	-2	cytosol	C00085
fad[c]	Flavin adenine dinucleotide oxidized	C27H31N9O15P2	-2	cytosol	C00016
fapy[c]	2-amino-5-formylamino-6-ribosylamino-4(3H)-pyrimidinone 5'-monophosphate (FAPy)	C10H14N5O9P	-2	cytosol	C15563
fcd[c]	Flavin cytosine dinucleotide oxidized	C26H31N7O16P2	-2	cytosol	Unassigned
fcd[e]	Flavin cytosine dinucleotide oxidized	C26H31N7O16P2	-2	extracellular	Unassigned
fdp[c]	D-Fructose 1,6-bisphosphate	C6H10O12P2	-4	cytosol	C00354
fe2[c]	Fe2+	Fe	2	cytosol	C14818
fe2[e]	Fe2+	Fe	2	extracellular	C14818
fe3[c]	Fe3+	Fe	3	cytosol	C14819
fe3[e]	Fe3+	Fe	3	extracellular	C14819
fgam[c]	N2-Formyl-N1-(5-phospho-D-ribosyl)glycinamide	C8H13N2O9P	-2	cytosol	C04376
fgd[c]	Flavin guanosine dinucleotide oxidized	C27H31N9O16P2	-2	cytosol	Unassigned
fgd[e]	Flavin guanosine dinucleotide oxidized	C27H31N9O16P2	-2	extracellular	Unassigned
fmn[c]	FMN	C17H19N4O9P	-2	cytosol	C00061
fol[c]	Folate	C19H17N7O6	-2	cytosol	C00504
fol[e]	Folate	C19H17N7O6	-2	extracellular	C00504
for[e]	Formate	CH1O2	-1	extracellular	C00058
fpram[c]	2-(Formamido)-N1-(5-phospho-D-ribosyl)acetamidine	C8H15N3O8P	-1	cytosol	C04640
fprica[c]	5-Formamido-1-(5-phospho-D-ribosyl)imidazole-4-carboxamide	C10H13N4O9P	-2	cytosol	C04734
frdp[c]	Farnesyl diphosphate	C15H25O7P2	-3	cytosol	C00448
fum[c]	Fumarate	C4H2O4	-2	cytosol	C00122
g1p[c]	D-Glucose 1-phosphate	C6H11O9P	-2	cytosol	C00103
g3p[c]	Glyceraldehyde 3-phosphate	C3H5O6P	-2	cytosol	C00118
g6p[c]	D-Glucose 6-phosphate	C6H11O9P	-2	cytosol	C00092
galactan[c]	Galactan (poly-glycogen)	C6H10O5	0	cytosol	C05796
gam1p[c]	D-Glucosamine 1-phosphate	C6H13NO8P	-1	cytosol	C06156
gam6p[c]	D-Glucosamine 6-phosphate	C6H13NO8P	-1	cytosol	C00352
gar[c]	N1-(5-Phospho-D-ribosyl)glycinamide	C7H14N2O8P	-1	cytosol	C03838
gcald[e]	Glycolaldehyde	C2H4O2	0	extracellular	C00266
gdpddman[c]	GDP-4-dehydro-6-deoxy-D-mannose	C16H21N5O15P2	-2	cytosol	C01222
gdpgpi[c]	glucosaminyl archaetidyl-myo-inositol	C55H110N1O15P1	0	cytosol	Unassigned	cpd15880
gdpmann[c]	GDP-D-mannose	C16H23N5O16P2	-2	cytosol	C00096
ggdp[c]	Geranylgeranyl diphosphate	C20H33O7P2	-3	cytosol	C00353
gggp[c]	(S)-3-O-geranylgeranylglyceryl phosphate	C23H39O6P1	-2	cytosol	C04590
glcn[c]	D-Gluconate	C6H11O7	-1	cytosol	C00257
glcn[e]	D-Gluconate	C6H11O7	-1	extracellular	C00257
gln-L[c]	L-Glutamine	C5H10N2O3	0	cytosol	C00064
glntrna[c]	L-Glutaminyl-tRNA	C5H9N2O2R	1	cytosol	C02282
glu1sa[c]	L-Glutamate 1-semialdehyde	C5H10NO3	1	cytosol	C03741
glu5p[c]	L-Glutamate 5-phosphate	C5H8NO7P	-2	cytosol	C03287
glu5sa[c]	L-Glutamate 5-semialdehyde	C5H9NO3	0	cytosol	C01165
glu-L[e]	L-Glutamate	C5H8NO4	-1	extracellular	C00025
glutrna(gln)[c]	L-glutaminyl-tRNA(gln)	C5H7NO3R	0	cytosol	C06112
glutrna[c]	L-Glutamyl-tRNA(Glu)	C5H7NO3R	0	cytosol	C02987
glx[c]	Glyoxylate	C2H1O3	-1	cytosol	C00048
gly[c]	Glycine	C2H5NO2	0	cytosol	C00037
gly[e]	Glycine	C2H5NO2	0	extracellular	C00037
glyald[c]	D-Glyceraldehyde	C3H6O3	0	cytosol	C00577
glyb[c]	Glycine betaine	C5H11NO2	0	cytosol	C00719
glyb[e]	Glycine betaine	C5H11NO2	0	extracellular	C00719
glyc[c]	Glycerol	C3H8O3	0	cytosol	C00116
glyc1p[c]	Glycerol 1-phosphate	C3H7O6P	-2	cytosol	C00623
glyclt[c]	Glycolate	C2H3O3	-1	cytosol	C00160
glyc-R[c]	(R)-Glycerate	C3H5O4	-1	cytosol	C00258
glyc-R[e]	(R)-Glycerate	C3H5O4	-1	extracellular	C00258
glytrna[c]	Glycyl-tRNA(Gly)	C2H4NOR	1	cytosol	C02412
grdp[c]	Geranyl diphosphate	C10H17O7P2	-3	cytosol	C00341
gsn[c]	Guanosine	C10H13N5O5	0	cytosol	C00387
gua[c]	Guanine	C5H5N5O	0	cytosol	C00242
h2[e]	H2	H2	0	extracellular	C00282
h2o[e]	H2O	H2O	0	extracellular	C00001
h2o2[c]	Hydrogen peroxide	H2O2	0	cytosol	C00027
h2s[c]	Hydrogen sulfide	H2S	0	cytosol	C00283
h2s[e]	Hydrogen sulfide	H2S	0	extracellular	C00283
hco3[c]	Bicarbonate	CHO3	-1	cytosol	C00288
hco3[e]	Bicarbonate	CHO3	-1	extracellular	C00288
hcys-L[c]	L-Homocysteine	C4H9NO2S	0	cytosol	C00155
he2thpp[c]	2-(alpha-Hydroxyethyl)thiamine diphosphate;	C14H20N4O8P2S	-2	cytosol	C05125
hepdp[c]	all-trans-Heptaprenyl diphosphate	C35H57O7P2	-3	cytosol	C04216
his-L[c]	L-Histidine	C6H9N3O2	0	cytosol	C00135
hisp[c]	L-Histidinol phosphate	C6H11N3O4P	-1	cytosol	C01100
histd[c]	L-Histidinol	C6H12N3O	1	cytosol	C00860
histrna[c]	L-Histidyl-tRNA(His)	C6H8N3OR	1	cytosol	C02988
hmbil[c]	Hydroxymethylbilane	C40H38N4O17	-8	cytosol	C01024
hmgcoa[c]	Hydroxymethylglutaryl-CoA	C27H39N7O20P3S	-5	cytosol	C00356
hom-L[c]	L-Homoserine	C4H9NO3	0	cytosol	C00263
hpglu[c]	Tetrahydropteroyltri-L-glutamate	C24H34N8O12	0	cytosol	C04144
hphaccoa[c]	4-Hydroxyphenylacetyl-CoA	C29H38N7O18P3S	-4	cytosol	C05338
hpyr[c]	Hydroxypyruvate	C3H3O4	-1	cytosol	C00168
iasp[c]	Iminoaspartate	C4H3NO4	-1	cytosol	C05840
icit[c]	Isocitrate	C6H5O7	-3	cytosol	C00311
idp[c]	IDP	C10H11N4O11P2	-3	cytosol	C00104
ile-L[c]	L-Isoleucine	C6H13NO2	0	cytosol	C00407
ile-L[e]	L-Isoleucine	C6H13NO2	0	extracellular	C00407
iletrna[c]	L-Isoleucyl-tRNA(Ile)	C6H12NOR	1	cytosol	C03127
imacp[c]	3-(Imidazol-4-yl)-2-oxopropyl phosphate	C6H7N2O5P	-2	cytosol	C01267
imp[c]	IMP	C10H11N4O8P	-2	cytosol	C00130
ind3ac[c]	Indole-3-acetate	C10H8NO2	-1	cytosol	C00954
ind3ac[e]	Indole-3-acetate	C10H8NO2	-1	extracellular	C00954
indaccoa[c]	S-2-(indol-3-yl)acetyl-CoA	C31H39N8O17P3S	-4	cytosol	C15489
indole[c]	Indole	C8H7N	0	cytosol	C00463
indpyr[c]	Indolepyruvate	C11H8NO3	-1	cytosol	C00331
inost[c]	myo-Inositol	C6H12O6	0	cytosol	C00137
ins[c]	Inosine	C10H12N4O5	0	cytosol	C00294
ipdp[c]	Isopentenyl diphosphate	C5H9O7P2	-3	cytosol	C00129
ipp[c]	isopentyl phosphate	C5H9O4P	-2	cytosol	Unassigned
itp[c]	ITP	C10H11N4O14P3	-4	cytosol	C00081
k[c]	potassium	K	1	cytosol	C00238
k[e]	potassium	K	1	extracellular	C00238
lac-D[c]	D-Lactate	C3H5O3	-1	cytosol	C00256
lald-L[c]	L-Lactaldehyde	C3H6O2	0	cytosol	C00424
leu-L[c]	L-Leucine	C6H13NO2	0	cytosol	C00123
leu-L[e]	L-Leucine	C6H13NO2	0	extracellular	C00123
leutrna[c]	L-Leucyl-tRNA(Leu)	C6H12NOR	1	cytosol	C02047
lipid_met[c]	Biomass – lipid component		0	cytosol	Unassigned
lpro[c]	Lipoylprotein	C8H14NOS2R	0	cytosol	C02051
lys-L[c]	L-Lysine	C6H15N2O2	1	cytosol	C00047
lys-L[e]	L-Lysine	C6H15N2O2	1	extracellular	C00047
lystrna[c]	L-Lysine-tRNA (Lys)	C6H14N2OR	2	cytosol	C01931
m3hdp[c]	methyl-3-hydroxyl diphosphate	C5H11O8P2	-3	cytosol	Unassigned	cpd15890
mal-L[c]	L-Malate	C4H4O5	-2	cytosol	C00149
man1p[c]	D-Mannose 1-phosphate	C6H11O9P	-2	cytosol	C00636
man6p[c]	D-Mannose 6-phosphate	C6H11O9P	-2	cytosol	C00275
meoh[c]	Methanol	CH4O1	0	cytosol	C00132
meoh[e]	Methanol	CH4O1	0	extracellular	C00132
methf[c]	5,10-Methenyltetrahydrofolate	C20H20N7O6	-1	cytosol	C00445
met-L[c]	L-Methionine	C5H11NO2S	0	cytosol	C00073
mettrna[c]	L-Methionyl-tRNA (Met)	C5H10NOSR	1	cytosol	C02430
mev-R[c]	(R)-Mevalonate	C6H11O4	-1	cytosol	C00418
mg2[c]	magnesium	Mg	2	cytosol	C00305
mg2[e]	magnesium	Mg	2	extracellular	C00305
mhpglu[c]	5-Methyltetrahydropteroyltri-L-glutamate	C25H36N8O12	0	cytosol	C04489
mi3p-D[c]	1D-myo-Inositol 3-phosphate	C6H11O9P	-2	cytosol	C04006
mma[c]	Methylamine	C1H6N	1	cytosol	C00218
mma[e]	Methylamine	C1H6N	1	extracellular	C00218
mmal[c]	Methylmalonate	C4H4O4	-2	cytosol	C02170
mn2[c]	Mn2+	Mn	2	cytosol	C00034
mn2[e]	Mn2+	Mn	2	extracellular	C00034
mobd[c]	Molybdate	MoO4	-2	cytosol	C06232
mobd[e]	Molybdate	MoO4	-2	extracellular	C06232
n2[c]	nitrogen	N2	0	cytosol	C00697
n2[e]	nitrogen	N2	0	extracellular	C00697
na1[e]	Sodium	Na	1	extracellular	C01330
nac[c]	Nicotinate	C6H4NO2	-1	cytosol	C00253
nac[e]	Nicotinate	C6H4NO2	-1	extracellular	C00253
nh4[e]	Ammonium	H4N	1	extracellular	C01342
ni2[c]	nickel	Ni	2	cytosol	C00291
ni2[e]	nickel	Ni	2	extracellular	C00291
nicrnt[c]	Nicotinate D-ribonucleotide	C11H12NO9P	-2	cytosol	C01185
nmn[c]	NMN	C11H14N2O8P	-1	cytosol	C00455
no2[c]	Nitrite	NO2	-1	cytosol	C00088
o2[c]	O2	O2	0	cytosol	C00007
o2[c]	Oxygen radical	O2	-1	cytosol	Unassigned
oaa[c]	Oxaloacetate	C4H2O5	-2	cytosol	C00036
octdp[c]	all-trans-Octaprenyl diphosphate	C40H65O7P2	-3	cytosol	C04146
orn[c]	Ornithine	C5H13N2O2	1	cytosol	C01602
orot[c]	Orotate	C5H3N2O4	-1	cytosol	C00295
orot5p[c]	Orotidine 5'-phosphate	C10H10N2O11P	-3	cytosol	C01103
pac[c]	Phenylacetic acid	C8H7O2	-1	cytosol	C07086
pac[e]	Phenylacetic acid	C8H7O2	-1	extracellular	C07086
pap[c]	Adenosine 3',5'-bisphosphate	C10H11N5O10P2	-4	cytosol	C00054
paps[c]	3'-Phosphoadenylyl sulfate	C10H11N5O13P2S	-4	cytosol	C00053
phaccoa[c]	Phenylacetyl-CoA	C29H38N7O17P3S	-4	cytosol	C00582
phe-L[c]	L-Phenylalanine	C9H11NO2	0	cytosol	C00079
pheme[c]	protoheme	C34H30FeN4O4	-2	cytosol	C00032
pheme[e]	protoheme	C34H30FeN4O4	-2	extracellular	C00032
phetrna[c]	L-Phenylalanyl-tRNA(Phe)	C9H10NOR	1	cytosol	C03511
phom[c]	O-Phospho-L-homoserine	C4H8NO6P	-2	cytosol	C01102
phpyr[c]	Phylloquinone	C9H7O3	-1	cytosol	C02059
phydp[c]	Phytyl diphosphate	C20H39O7P2	-3	cytosol	C05427
pi[e]	Phosphate	HO4P	-2	extracellular	C00009
pmcoa[c]	Pimeloyl-CoA	C28H41N7O19P3S	-5	cytosol	C01063
pnto-R[c]	(R)-Pantothenate	C9H16NO5	-1	cytosol	C00864
pnto-R[e]	(R)-Pantothenate	C9H16NO5	-1	extracellular	C00864
polyacgal[c]	Poly-N-acetylgalactosamine	C8H13NO5	0	cytosol	Unassigned
polyglcur[c]	Poly-D-glucuronate	C6H7O6	-1	cytosol	Unassigned
ppap[c]	Propanoyl phosphate	C3H5O5P	-2	cytosol	C02876
ppbng[c]	Porphobilinogen	C10H13N2O4	-1	cytosol	C00931
pphn[c]	Prephenate	C10H8O6	-2	cytosol	C00254
pppi[c]	Inorganic triphosphate	HO10P3	-4	cytosol	C00536
pram[c]	5-Phospho-beta-D-ribosylamine	C5H11NO7P	-1	cytosol	C03090
pran[c]	N-(5-Phospho-D-ribosyl)anthranilate	C12H13NO9P	-3	cytosol	C04302
prbamp[c]	1-(5-Phosphoribosyl)-AMP	C15H19N5O14P2	-4	cytosol	C02741
prbatp[c]	1-(5-Phosphoribosyl)-ATP	C15H19N5O20P4	-6	cytosol	C02739
prfp[c]	1-(5-Phosphoribosyl)-5-[(5-phosphoribosylamino)methylideneamino]imidazole-4-carboxamide	C15H21N5O15P2	-4	cytosol	C04896
prlp[c]	5-[(5-phospho-1-deoxyribulos-1-ylamino)methylideneamino]-1-(5-phosphoribosyl)imidazole-4-carboxamide	C15H21N5O15P2	-4	cytosol	C04916
pro-L[c]	L-Proline	C5H9NO2	0	cytosol	C00148
pro-L[e]	L-Proline	C5H9NO2	0	extracellular	C00148
protein_met[c]	Biomass – protein component		0	cytosol	Unassigned
protrna[c]	L-Prolyl-tRNA(Pro)	C5H8NOR	1	cytosol	C02702
ptrc[c]	Putrescine	C4H14N2	2	cytosol	C00134
pyr[e]	Pyruvate	C3H3O3	-1	extracellular	C00022
pyr-L[c]	L-pyrrolysine	C12H21N3O3	0	cytosol	C16138
pyrtrna[c]	trna(pyr-L)	C12H20N3O2R	1	cytosol	Unassigned
quln[c]	Quinolinate	C7H3NO4	-2	cytosol	C03722
r15bp[c]	D-Ribose 1,5-bisphosphate	C5H8O11P2	-4	cytosol	C01151
r2mmal[c]	D-Citramalate	C5H6O5	-2	cytosol	C02612
r5hbzi[c]	N1-(alpha-D-ribosyl)-5-hydroxybenzimidazole	C12H14N2O5	0	cytosol	Unassigned	cpd15903
r5p[c]	alpha-D-Ribose 5-phosphate	C5H9O8P	-2	cytosol	C03736
rb15bp[c]	D-Ribulose 1,5-bisphosphate	C5H8O11P2	-4	cytosol	C01182
ribflv[c]	Riboflavin	C17H20N4O6	0	cytosol	C00255
ribflv[e]	Riboflavin	C17H20N4O6	0	extracellular	C00255
rna_met[c]	Biomass – RNA component		0	cytosol	Unassigned
rnam[c]	N-Ribosylnicotinamide	C11H15N2O5	1	cytosol	C03150
ru5p-D[c]	D-Ribulose 5-phosphate	C5H9O8P	-2	cytosol	C00199
scl[c]	sirohydrochlorin	C42H40N4O16	-6	cytosol	C05778
sertrna[c]	L-Seryl-tRNA(Ser)	C3H6NO2R	1	cytosol	C02553
sf430a[c]	15,17-seco-F430-17-acid	C42H47N6NiO14	-5	cytosol	Unassigned	cpd15905
sheme[c]	Siroheme	C42H36FeN4O16	-8	cytosol	C00748
sheme[e]	Siroheme	C42H36FeN4O16	-8	extracellular	C00748
skm[c]	Shikimate	C7H9O5	-1	cytosol	C00493
skm5p[c]	Shikimate 5-phosphate	C7H8O8P	-3	cytosol	C03175
so4[c]	Sulfate	O4S	-2	cytosol	C00059
so4[e]	Sulfate	O4S	-2	extracellular	C00059
succ[c]	Succinate	C4H4O4	-2	cytosol	C00042
succoa[c]	Succinyl-CoA	C25H35N7O19P3S	-5	cytosol	C00091
thdp[c]	2,3,4,5-Tetrahydrodipicolinate	C7H8NO4	-1	cytosol	C03972
thm[c]	Thiamin	C12H17N4OS	1	cytosol	C00378
thm[e]	Thiamin	C12H17N4OS	1	extracellular	C00378
thmmp[c]	Thiamin monophosphate	C12H16N4O4PS	-1	cytosol	C01081
thmpp[c]	Thiamine diphosphate	C12H16N4O7P2S	-2	cytosol	C00068
thrp[c]	L-Threonine O-3-phosphate	C4H8NO6P	-2	cytosol	C12147
thrtrna[c]	L-Threonyl-tRNA(Thr)	C4H8NO2R	1	cytosol	C02992
thymd[c]	Thymidine	C10H14N2O5	0	cytosol	C00214
thymd[e]	Thymidine	C10H14N2O5	0	extracellular	C00214
tma[c]	trimethylamine	C3H10N	1	cytosol	C00565
tma[e]	trimethylamine	C3H10N	1	extracellular	C00565
trace_met[c]	Biomass – trace component		0	cytosol	Unassigned
trdox[c]	Oxidized thioredoxin	X	0	cytosol	C00343
trdrd[c]	Reduced thioredoxin	XH2	0	cytosol	C00342
trnaala[c]	tRNA(Ala)	R	0	cytosol	C01635
trnaarg[c]	tRNA(Arg)	R	0	cytosol	C01636
trnaasn[c]	tRNA(Asn)	R	0	cytosol	C01637
trnaasp[c]	tRNA(Asp)	R	0	cytosol	C01638
trnacys[c]	tRNA(Cys)	R	0	cytosol	C01639
trnagln[c]	tRNA(Gln)	R	0	cytosol	C01640
trnaglu[c]	tRNA (Glu)	R	0	cytosol	C01641
trnagly[c]	tRNA(Gly)	R	0	cytosol	C01642
trnahis[c]	tRNA(His)	R	0	cytosol	C01643
trnaile[c]	tRNA(Ile)	R	0	cytosol	C01644
trnaleu[c]	tRNA(Leu)	R	0	cytosol	C01645
trnalys[c]	tRNA(Lys)	R	0	cytosol	C01646
trnamet[c]	tRNA(Met)	R	0	cytosol	C01647
trnaphe[c]	tRNA(Phe)	R	0	cytosol	C01648
trnapro[c]	tRNA(Pro)	R	0	cytosol	C01649
trnaser[c]	tRNA(Ser)	R	0	cytosol	C01650
trnathr[c]	tRNA(Thr)	R	0	cytosol	C01651
trnatrp[c]	tRNA(Trp)	R	0	cytosol	C01652
trnatyr[c]	tRNA(Tyr)	R	0	cytosol	C00787
trnaval[c]	tRNA(Val)	R	0	cytosol	C01653
trp-L[c]	L-Tryptophan	C11H12N2O2	0	cytosol	C00078
trp-L[e]	L-Tryptophan	C11H12N2O2	0	extracellular	C00078
trptrna[c]	L-Tryptophanyl-tRNA(Trp)	C11H11N2OR	1	cytosol	C03512
tsul[c]	Thiosulfate	O3S2	-2	cytosol	C00320
tyrtrna[c]	L-Tyrosyl-tRNA(Tyr)	C9H10NO2R	1	cytosol	C02839
uacgam[c]	UDP-N-acetyl-D-glucosamine	C17H25N3O17P2	-2	cytosol	C00043
udp[c]	UDP	C9H11N2O12P2	-3	cytosol	C00015
udpacgal[c]	UDP-N-acetyl-D-galactosamine	C17H25N3O17P2	-2	cytosol	C00203
udpg[c]	UDPglucose	C15H22N2O17P2	-2	cytosol	C00029
udpgal[c]	UDPgalactose	C15H22N2O17P2	-2	cytosol	C00052
udpglcur[c]	UDP-D-glucuronate	C15H19N2O18P2	-3	cytosol	C00167
ump[c]	UMP	C9H11N2O9P	-2	cytosol	C00105
unknown-cbl1deg[c]	unknown degradation product of cbl1 for adocbl-HBI synthesis	C14H16N2O6P1	-1	cytosol	Unassigned
unknown-cbl1deg[e]	unknown degradation product of cbl1 for adocbl-HBI synthesis	C14H16N2O6P1	-1	extracellular	Unassigned
uppg3[c]	Uroporphyrinogen III	C40H36N4O16	-8	cytosol	C01051
urea[c]	Urea	CH4N2O	0	cytosol	C00086
uri[c]	Uridine	C9H12N2O6	0	cytosol	C00299
uri[e]	Uridine	C9H12N2O6	0	extracellular	C00299
utp[c]	UTP	C9H11N2O15P3	-4	cytosol	C00075
val-L[c]	L-Valine	C5H11NO2	0	cytosol	C00183
val-L[e]	L-Valine	C5H11NO2	0	extracellular	C00183
valtrna[c]	L-Valyl-tRNA(Val)	C5H10NOR	1	cytosol	C02554
xan[c]	Xanthine	C5H4N4O2	0	cytosol	C00385
xmp[c]	Xanthosine 5'-phosphate	C10H11N4O9P	-2	cytosol	C00655
xtp[c]	XTP	C10H11N4O15P3	-4	cytosol	C00700
xtsn[c]	Xanthosine	C10H12N4O6	0	cytosol	C01762
xtsn[e]	Xanthosine	C10H12N4O6	0	extracellular	C01762
zn2[e]	Zinc	Zn	2	extracellular	C00038
mh4mpt[c]	5-Methyl-H4MPT_c0	C31H44N6O16P	-3	cytosol	C04488
mleneh4mpt[c]	5,10-Methylenetetrahydromethanopterin_c0	C31H42N6O16P	-3	cytosol	C04377
menylh4mpt[c]	5,10-Methenyltetrahydromethanopterin_c0	C31H41N6O16P	-2	cytosol	C04330
formh4mpt[c]	5-Formyl-H4MPT_c0	C31H42N6O17P	-3	cytosol	C01274
24sf[c]	2,4-substituted-furan	C6H4O7P	-3	cytosol	Unassigned
2dhp[c]	2-Dehydropantoate	C6H9O4	-1	cytosol	C00966
2frald[c]	2-furaldehyde	C6H5O6P	-2	cytosol	C14279
2mafr[c]	2-methylamine-furan	C6H9NO5P	-1	cytosol	Unassigned
2ood[c]	2-oxooctanedioic acid	C8H10O5	-2	cytosol	C16589
2plac-L[c]	2-phospho-L-lactate	C3H4O6P	-3	cytosol	C19156
2saa[c]	2-sulfoacetaldehyde	C2H3O4S	-1	cytosol	C00593
2tcc[c]	2-(sulfomethyl)thiazolidine-4-carboxylic acid	C5H8NO5S2	-1	cytosol	Unassigned
34hpp[c]	3-(4-Hydroxyphenyl)pyruvate	C9H7O4	-1	cytosol	C01179
3dhq[c]	3-Dehydroquinate	C7H9O6	-1	cytosol	C00944
3mob[c]	3-Methyl-2-oxobutanoate	C5H7O3	-1	cytosol	C00141
3spyr[c]	3-Sulfopyruvate	C3H2O6S	-2	cytosol	C05528
4abz[c]	4-Aminobenzoate	C7H6NO2	-1	cytosol	C00568
4adhq[c]	4-amino-3-dehydroquinic acid	C7H11NO5	0	cytosol	Unassigned
4adhs[c]	4-amino-3-dehydroshikimate	C7H8NO4	-1	cytosol	Unassigned
4as[c]	4-aminoshikimate	C7H11NO4	0	cytosol	Unassigned
4das[c]	4-amino-3-dehydroxycyclohexa-1,5-diene-1-carboxylate	C7H9NO3	0	cytosol	Unassigned
4gaepmamfr[c]	4-[N-gamma-L-glutamyl-)-p-(beta-aminoethyl)phenoxy-methyl]-2-(aminomethyl)furan	C19H26N3O5	1	cytosol	Unassigned
4ggaepmamfr[c]	4-[N-gamma-L-glutamyl-gamma-L-glutamyl-)-p-(beta-aminoethyl)phenoxy-methyl]-2-(aminomethyl)furan	C24H32N4O8	0	cytosol	Unassigned
4gggaepmamfr[c]	4-[N-gamma-L-glutamyl-gamma-L-glutamyl-gamma-L-glutamyl-)-p-(beta-aminoethyl)phenoxy-methyl]-2-(aminomethyl)furan	C29H38N5O11	-1	cytosol	Unassigned
4hbz[c]	4-Hydroxybenzoate	C7H5O3	-1	cytosol	C00156
4ppan[c]	D-4'-Phosphopantothenate	C9H15NO8P	-3	cytosol	C03492
4ppcys[c]	N-((R)-4-Phosphopantothenoyl)-L-cysteine	C12H20N2O9PS	-3	cytosol	C04352
4r5au[c]	4-(1-D-Ribitylamino)-5-aminouracil	C9H16N4O6	0	cytosol	C04732
6hmhpt[c]	6-hydroxymethyl dihydropterin	C7H9N5O2	0	cytosol	C01300
6hmhptpp[c]	6-hydroxymethyl-dihydropterin pyrophosphate	C7H8N5O8P2	-3	cytosol	C04807
7mhp[c]	7-mercaptoheptanoic acid	C7H13O2S	-1	cytosol	C16593
7mht[c]	7-mercaptoheptanoylthreonine	C11H20NO4S	-1	cytosol	C16594
7ohp[c]	7-oxoheptanoic acid	C7H11O3	-1	cytosol	C16590
ac[c]	Acetate	C2H3O2	-1	cytosol	C00033
accoa[c]	Acetyl-CoA	C23H34N7O17P3S	-4	cytosol	C00024
actp[c]	Acetyl phosphate	C2H3O5P	-2	cytosol	C00227
adp[c]	ADP	C10H12N5O10P2	-3	cytosol	C00008
aepmamfr[c]	p-(beta-aminoethyl)phenoxy-methyl-2-(aminomethyl)furan	C14H20N2O2	2	cytosol	Unassigned
ahcys[c]	S-Adenosyl-L-homocysteine	C14H20N6O5S	0	cytosol	C00021
akg[c]	2-Oxoglutarate	C5H4O5	-2	cytosol	C00026
ala-B[c]	beta-Alanine	C3H7NO2	0	cytosol	C00099
amet[c]	S-Adenosyl-L-methionine	C15H23N6O5S	1	cytosol	C00019
amp[c]	AMP	C10H12N5O7P	-2	cytosol	C00020
atp[c]	ATP	C10H12N5O13P3	-4	cytosol	C00002
Brfap[c]	4-(B-D-ribofuranosyl)aminobenzene 5'-phosphate	C11H14NO7P	-2	cytosol	C20559
ch4[c]	methane	CH4	0	cytosol	C01438
ch4[e]	methane	CH4	0	extracellular	C01438
cmp[c]	CMP	C9H12N3O8P	-2	cytosol	C00055
co[c]	Carbon monoxide	CO	0	cytosol	C00237
co2[c]	CO2	CO2	0	cytosol	C00011
coa[c]	Coenzyme A	C21H32N7O16P3S	-4	cytosol	C00010
cob[c]	coenzyme b	C11H19N1O7P1S1	-3	cytosol	C04628
com[c]	coenzyme m	C2H5O3S2	-1	cytosol	C03576
ctp[c]	CTP	C9H12N3O14P3	-4	cytosol	C00063
cys-L[c]	L-Cysteine	C3H7NO2S	0	cytosol	C00097
ddhrb[c]	7,8-didemethyl-8-hydroxy-5-deazariboflavin	C16H17N3O7	-1	cytosol	C19154
dhadr[c]	7,8-dihydropterin-6-ylmethyl-1-(4-aminophenyl)-1-deoxy-D-ribitol	C18H24N6O5	1	cytosol	Unassigned	cpd15845
dhadrdpr[c]	7,8-dihydropterin-6-ylmethyl-1-(4-aminophenyl)-1-deoxy-5-[1-A-D-ribofuranosyl 5'-diphosphate]-D-ribitol	C23H31N6O15P2	-2	cytosol	Unassigned	cpd15848
dhadrp[c]	7,8-dihydropterin-6-ylmethyl-1-(4-aminophenyl)-1-deoxy-D-ribitol 5'-phosphate	C18H23N6O8P	-1	cytosol	Unassigned	cpd15847
dhadrpr[c]	7,8-dihydropterin-6-ylmethyl-1-(4-aminophenyl)-1-deoxy-5-[1-A-D-ribofuranosyl 5'-phosphate]-D-ribitol	C23H31N6O12P	-1	cytosol	Unassigned	cpd15848
dhadrtpr[c]	7,8-dihydropterin-6-ylmethyl-1-(4-aminophenyl)-1-deoxy-5-[1-A-D-ribofuranosyl 5'-triphosphate]-D-ribitol	C23H31N6O18P3	-3	cytosol	Unassigned	cpd15849
dhap[c]	Dihydroxyacetone phosphate	C3H5O6P	-2	cytosol	C00111
dhnpt[c]	Dihydroneopterin	C9H13N5O4	0	cytosol	C04874
dhp23cp[c]	7,8-dihydronepterin 2' :3'-cyclicphosphate	C9H11N5O6P	0	cytosol	C20567
dhpmp[c]	Dihydroneopterin monophosphate	C9H12N5O7P	-2	cytosol	C05925
dhrfap[c]	7,8-dihydropterin-6-ylmethyl-4-(B-D-ribofuranosyl) aminobenzene 5'-phosphate	C18H21N6O8P	-1	cytosol	C20562
dmh2mpt[c]	didemethylated 7,8-dihydromethanopterin	C28H36N6O16P	-2	cytosol	Unassigned	cpd15855
dpcoa[c]	Dephospho-CoA	C21H33N7O13P2S	-2	cytosol	C00882
f420-0[c]	coenzyme ferredoxin 420-0	C19H20N3O12P	-4	cytosol	C19153
f420-1[c]	coenzyme ferredoxin 420-1	C24H26N4O15P	-4	cytosol	C19152
f420-2[c]	coenzyme ferredoxin 420-2 (oxidized)	C29H32N5O18P	-4	cytosol	C00876
f420-2h2[c]	coenzyme ferredoxin 420-2 (reduced)	C29H34O18N5P1	-4	cytosol	C01080
f420-3[c]	coenzyme ferredoxin 420-3	C34H38N6O21P	-6	cytosol	C19151
f420-4[c]	coenzyme ferredoxin 420-4	C39H44N7O24P	-6	cytosol	Unassigned	cpd15869
f420-5[c]	coenzyme ferredoxin 420-5	C44H50N8O27P	-8	cytosol	Unassigned	cpd15870
f420-6[c]	coenzyme ferredoxin 420-6	C49H56N9O30P	-8	cytosol	Unassigned	cpd15871
f420-7[c]	coenzyme ferredoxin 420-7	C54H62N10O33P	-10	cytosol	Unassigned	cpd15872
fald[c]	Formaldehyde	CH2O	0	cytosol	C00067
fdox[c]	ferredoxin (oxidized) 2[4Fe-4S]	Fe8S8X	3	cytosol	C00139
fdred[c]	ferredoxin (reduced) 2[4Fe-4S]	Fe8S8X	2	cytosol	C00138
for[c]	Formate	CH1O2	-1	cytosol	C00058
formmfr_b[c]	formylmethanofuran b	C35H44N6O15	-3	cytosol	Unassigned	cpd15879
gcald[c]	Glycolaldehyde	C2H4O2	0	cytosol	C00266
gdp[c]	GDP	C10H12N5O11P2	-3	cytosol	C00035
glu-L[c]	L-Glutamate	C5H8NO4	-1	cytosol	C00025
gmp[c]	GMP	C10H12N5O8P	-2	cytosol	C00144
gtp[c]	GTP	C10H12N5O14P3	-4	cytosol	C00044
h[c]	H+	H	1	cytosol	C00080
h[e]	H+	H	1	extracellular	C00080
h2[c]	H2	H2	0	cytosol	C00282
h2acon-C[c]	cis-(homo)2aconitate	C8H7O6	-3	cytosol	C20581
h2mpt[c]	7,8-dihydromethanopterin	C30H40N6O16P	-3	cytosol	C05927
h2o[c]	H2O	H2O	0	cytosol	C00001
h3acon-C[c]	cis-(homo)3aconitate	C9H9O6	-3	cytosol	C20582
h4mpt[c]	5,6,7,8-tetrahydromethanopterin	C30H42N6O16P	-3	cytosol	C01217
h4spt[c]	tetrahydrosarcinapterin	C35H49N7O19P1	-3	cytosol	C18802
hacon-C[c]	cis-homoaconitate	C7H5O6	-3	cytosol	C04002
hacon-T[c]	trans-homoaconitate	C7H5O6	-3	cytosol	C16579
hsfd[c]	heterodisulfide	C13H22N1O10P1S3	-4	cytosol	C04832
ihcit-T[c]	threo-isohomocitrate	C7H7O7	-3	cytosol	C05662
lac-L[c]	L-Lactate	C3H5O3	-1	cytosol	C00186
Lcyst[c]	L-cysteate	C3H6NO5S	-1	cytosol	C00506
lppg[c]	lactyl-(2)-diphospho-(5')-guanosine	C13H16N5O13P2	-3	cytosol	C19155
mcom[c]	methylcoenzyme m	C3O3S2H7	-1	cytosol	C03920
mfr_b[c]	Methanofuran b	C34H44N6O14	-2	cytosol	Unassigned	cpd15892
mfrbi1[c]	methanofuran intermediate 1	C6H9O13P2	-5	cytosol	Unassigned
mfrbi2[c]	methanofuran intermediate 2	C6H8O9P	-3	cytosol	Unassigned
mfrbi3[c]	methanofuran intermediate 3	C6H6O8P	-3	cytosol	Unassigned
mfrbi4[c]	phosphate ester of dihydrofuran : methanofuran biosynthesis intermediate 4	C6H6O8P	-3	cytosol	Unassigned
mlthf[c]	5,10-Methylenetetrahydrofolate	C20H21N7O6	-2	cytosol	C00143
mmh2mpt[c]	monomethylated 7,8-dihydromethanoterin	C29H38N6O16P	-2	cytosol	Unassigned	cpd15896
mphen[c]	methanophenazine (oxidized)	C37N2O1H50	0	cytosol	C11903
mphenh2[c]	methanophenazine (reduced)	C37N2O1H52	0	cytosol	C11904
na1[c]	Sodium	Na	1	cytosol	C01330
na1[e]	Sodium	Na	1	extracellular	C01330
nad[c]	Nicotinamide adenine dinucleotide	C21H26N7O14P2	-1	cytosol	C00003
nadh[c]	Nicotinamide adenine dinucleotide - reduced	C21H27N7O14P2	-2	cytosol	C00004
nadp[c]	Nicotinamide adenine dinucleotide phosphate	C21H25N7O17P3	-3	cytosol	C00006
nadph[c]	Nicotinamide adenine dinucleotide phosphate - reduced	C21H26N7O17P3	-4	cytosol	C00005
nh4[c]	Ammonium	H4N	1	cytosol	C01342
ohepa[c]	2-oxoheptanedioic acid	C7H8O5	-2	cytosol	C16588
ohexa[c]	2-oxohexanedioic acid	C6H6O5	-2	cytosol	C00322
oxa[c]	Oxalate	C2O4	-2	cytosol	C00209
pan4p[c]	Pantetheine 4'-phosphate	C11H21N2O7PS	-2	cytosol	C01134
pant-R[c]	(R)-Pantoate	C6H11O4	-1	cytosol	C00522
pep[c]	Phosphoenolpyruvate	C3H2O6P	-3	cytosol	C00074
pi[c]	Phosphate	HO4P	-2	cytosol	C00009
ppa[e]	Propionate (n-C3:0)	C3H5O2	-1	extracellular	C00163
ppa[c]	Propionate (n-C3:0)	C3H5O2	-1	cytosol	C00163
ppant-R[c]	4-phosphopantoate	C6H10O7P	-3	cytosol	C18911
ppcoa[c]	Propanoyl-CoA	C24H36N7O17P3S	-4	cytosol	C00100
ppi[c]	Diphosphate	HO7P2	-3	cytosol	C00013
prpp[c]	5-Phospho-alpha-D-ribose 1-diphosphate	C5H8O14P3	-5	cytosol	C00119
pser-L[c]	O-Phospho-L-serine	C3H6NO6P	-2	cytosol	C01005
pyr[c]	Pyruvate	C3H3O3	-1	cytosol	C00022
Rh2cit[c]	(R)-(homo)2citrate	C8H9O7	-3	cytosol	C16583
Rh3cit[c]	(R)-(homo)3citrate	C9H11O7	-3	cytosol	C16598
S2hglut[c]	(S)-2-Hydroxyglutarate	C5H6O5	-2	cytosol	C03196
sec[c]	sulfoethylcysteine	C5H10NO5S2	-1	cytosol	Unassigned	cpd15904
ser-L[c]	L-Serine	C3H7NO3	0	cytosol	C00065
Shcit[c]	S-homocitrate	C7H7O7	-3	cytosol	Unassigned	cpd15833
so3[c]	Sulfite	O3S	-2	cytosol	C00094
thf[c]	5,6,7,8-Tetrahydrofolate	C19H21N7O6	-2	cytosol	C00101
thr-L[c]	L-Threonine	C4H9NO3	0	cytosol	C00188
tih2cit[c]	(-)threo-iso(homo)2citrate	C8H9O7	-3	cytosol	C16597
tih3cit[c]	(-)threo-iso(homo)3citrate	C9H11O7	-3	cytosol	Unassigned	cpd15909
tym[c]	Tyramine	C8H12NO	1	cytosol	C00483
tyr-L[c]	L-Tyrosine	C9H11NO3	0	cytosol	C00082
ficytC[c]	ferricytochrome c	C42H44FeN8O8S2R4	0	cytosol	C00125
focytC[c]	ferrocytochrome c	C42H44FeN8O8S2R4	0	cytosol	C00126
mqn[c]	menaquinone	C49H74O4	0	cytosol	C00828
mql[c]	menaquinol	C49H76O4	0	cytosol	C05819
ncam[c]	Nicotinamide	C6H6N2O	0	cytosol	C00153
gdpfuc[c]	GDP-L-fucose	C16H23N5O15P2	-2	cytosol	C00325
gdpfuc[e]	GDP-L-fucose	C16H23N5O15P2	-2	extracellular	C00325
forglu[c]	N-Formimino-L-glutamate	C6H9N2O4	-1	cytosol	C00439
frmd[c]	Formamide	CH3NO	0	cytosol	C00488
frmd[e]	Formamide	CH3NO	0	extracellular	C00488
urcan[c]	Urocanate	C6H5N2O2	-1	cytosol	C00785
uamr[c]	UDP-MurNAc	C20H28N3O19P2	-3	cytosol	C01050
uamr[e]	UDP-MurNAc	C20H28N3O19P2	-3	extracellular	C01050
uacmam[c]	UDP-N-acetyl-D-mannosamine	C17H25N3O17P2	-2	cytosol	C01170
pime[c]	Pimelate	C7H10O4	-2	cytosol	C02656
N6-Acetyl-L-lysine[c]	N6-Acetyl-L-lysine	C8H16N2O3	0	cytosol	C02727
UDP-2-acetamido-4-dehydro-2,6-dideoxyglucose[c]	UDP-2-acetamido-4-dehydro-2,6-dideoxyglucose	C17H23N3O16P2	-2	cytosol	C04613
dad-5[c]	5'-Deoxyadenosine	C10H13N5O3	0	cytosol	C05198
dad-5[e]	5'-Deoxyadenosine	C10H13N5O3	0	extracellular	C05198
uacmamu[c]	UDP-N-acetyl-D-mannosaminouronate	C17H22N3O18P2	-3	cytosol	C06240
uacmamu[e]	UDP-N-acetyl-D-mannosaminouronate	C17H22N3O18P2	-3	extracellular	C06240
3hbcoa_R[c]	(R)-3-Hydroxybutanoyl-CoA	C25H38N7O18P3S	-4	cytosol	C03561
ctncoa[c]	Crotonyl-CoA	C25H36N7O17P3S	-4	cytosol	C00877
3hbcoa[c]	(S)-3-Hydroxybutanoyl-CoA	C25H38N7O18P3S	-4	cytosol	C01144
2aobut[c]	L-2-Amino-acetoacetate	C4H7NO3	0	cytosol	C03508
3h3mop[c]	(R)-3-Hydroxy-3-methyl-2-oxopentanoate	C6H9O4	-1	cytosol	Unassigned
4izp[c]	4-Imidazolone-5-propanoate	C6H7N2O3	-1	cytosol	C03680
Poly-beta-hydroxybutyrate[c]	Poly-beta-hydroxybutyrate	C16H24O9R	-1	cytosol	C06143
acorn[c]	N-Acetylornithine	C7H14N2O3	0	cytosol	C00437
acon-C[c]	cis-Aconitate	C6H3O6	-3	cytosol	C00417
fmettrna[c]	N-Formylmethionyl-tRNA	C6H9NO2RS	0	cytosol	C03294
glyald[e]	D-Glyceraldehyde	C3H6O3	0	extracellular	C00577
glyc[e]	Glycerol	C3H8O3	0	extracellular	C00116
hspmd[c]	Homospermidine	C8H24N3	3	cytosol	C06366
no2[e]	Nitrite	NO2	-1	extracellular	C00088
no3[e]	Nitrate	NO3	-1	extracellular	C00244
so3[e]	Sulfite	SO3	-2	extracellular	C00094
tsul[e]	H2S2O3	H2S2O3	-2	extracellular	C05529
uaccg[c]	UDP-N-acetylglucosamine enolpyruvate	C20H26N3O19P2	-3	cytosol	C04631
urcan[c]	Urocanate	C6H5N2O2	-1	cytosol	C00785
urea[e]	Urea	CH4N2O	0	extracellular	C00086
ADP-5e4m2c[c]	ADP-5-ethyl-4-methylthiazole-2-carboxylate	C17H22N6O12P2S	-3	cytosol	C20784
2c4m5yp[c]	2-(2-Carboxy-4-methylthiazol-5-yl)ethyl phosphate	C7H10NO6PS	0	cytosol	C20247
dehydroalanine[c]	dehydroalanine	C3H5NO2	0	cytosol	C02218
dehydroalanine[e]	dehydroalanine	C3H5NO2	0	extracellular	C02218
eppg[c]	Enolpyruvyl-diphospho-5-guanosine	C13H14N5O13P2	-3	cytosol	Unassigned
unknown-rbfdeg[c]	unknown-riboflavin-degradation-product	C10H14N2O5	0	cytosol	Unassigned
unknown-rbfdeg[e]	unknown-riboflavin-degradation-product	C10H14N2O5	0	extracellular	Unassigned
4ahmmp[c]	4-Amino-5-hydroxymethyl-2-methylpyrimidine	C6H9N3O	0	cytosol	C01249
4mhetz[c]	5-(2-Hydroxyethyl)-4-methylthiazole	C6H9NOS	0	cytosol	C04294
achms[c]	O-Acetyl-L-homoserine	C6H11NO4	0	cytosol	C10177
dkmp[c]	6-deoxy-5-ketomannitol 1-phosphate	C6H11O8P	-2	cytosol	Unassigned	cpd15854
gthox[e]	Oxidized-glutathione	C20H32N6O12S2	-2	extracellular	C00127
gthox[c]	Oxidized-glutathione	C20H32N6O12S2	-2	cytosol	C00127
gthrd[c]	Reduced-glutathione	C10H17N3O6S	-1	cytosol	C00051
mthgxl[c]	Methylglyoxal	C3H4O2	0	cytosol	C00546
citraconate[c]	Methylmaleic acid|Citraconic acid|Citraconate|2-Methylmaleate	C5H4O4	-2	cytosol	C02226
e3mmal[c]	D-erythro-3-Methylmalate	C5H6O5	-2	cytosol	C06032
acglu[e]	N-Acetyl-L-glutamate	C7H9NO5	-2	extracellular	C00624
pap[c]	Adenosine 3',5'-bisphosphate	C10H11N5O10P2	-4	cytosol	C00054
pap[e]	Adenosine 3',5'-bisphosphate	C10H11N5O10P2	-4	extracellular	C00054
nabl[c]	N-epsilon-acetyl-beta-lysine	C8H16N2O3	0	cytosol	Unassigned	cpd15899
nabl[e]	N-epsilon-acetyl-beta-lysine	C8H16N2O3	0	extracellular	Unassigned	cpd15899
2ippm[c]	2-Isopropylmaleate	C7H8O4	-2	cytosol	C02631
acmana[e]	N-Acetyl-D-mannosamine	C8H15NO6	0	extracellular	C00645
acser[c]	O-Acetyl-L-serine	C5H9NO4	0	cytosol	C00979
zn2[c]	Zinc	Zn	2	cytosol	C00038
3HB[c]	Poly-3-hydroxybutyrate	C4H6O2		cytosol
3HB[e]	Poly-3-hydroxybutyrate	C4H6O2		extracellular
4abut[c]	4-Aminobutanoate	C4H9NO2	0	cytosol	C00334
sucsal[c]	Succinic semialdehyde	C4H5O3	-1	cytosol	C00232
etoh[c]	Ethanol	C2H6O	0	cytosol	C00469
etoh[e]	Ethanol	C2H6O	0	extracellular	C00469
