# Supplementary material for: A Genome-Scale Metabolic Model of Methanoperedens nitroreducens: Assessing Bioenergetics and Thermodynamic Feasibility
Source: Metabolites. 2022 Mar 31;12(4):314. doi: 10.3390/metabo12040314 (PMC9024614; doi:10.3390/metabo12040314)
Supplement: Supplementary file 1 [file metabolites-12-00314-s001.zip › Supplementary Table S4 GEM iMN22HE in silico model prediction.xlsx]

## Sheet: Reaction List
Supplementary Table 4 in silico model predictions and analysis of experimental data with GEM iMN22HE, related to Figure 1 & Figure 2
Abbreviation	Description	Reaction	SIM1 biomass objective function (normal)	SIM2 ATP objective function (normal)	SIM3 ATP objective function (within Rnf)	SIM4 ATP objective function (within Rnf & ∆hdrABC mutant)
ALAD_L	L-Alanine:NAD+ oxidoreductase (deaminating)_c0	ala-L[c] + nad[c] + h2o[c] <=> pyr[c] + nh4[c] + nadh[c] + h[c]	-0.00257237	0	1.34874e-16	2.11433e-16
ASPTA	aspartate transaminase	glu-L[c] + oaa[c] <=> akg[c] + asp-L[c]	0.0172181	-1.31055e-15	-7.90793e-17	7.76142e-16
ARGSS	argininosuccinate synthase	asp-L[c] + atp[c] + citr-L[c] <=> amp[c] + argsuc[c] + h[c] + ppi[c]	0.00148135	0	0	0
ARGSL	argininosuccinate lyase	argsuc[c] <=> arg-L[c] + fum[c]	0.00148135	0	0	0
ADSS	adenylosuccinate synthase	asp-L[c] + gtp[c] + imp[c] <=> dcamp[c] + gdp[c] + 2 h[c] + pi[c]	0.00209785	-1.05793e-16	5.80203e-16	5.22693e-16
ADSL1r	adenylosuccinate lyase	dcamp[c] <=> amp[c] + fum[c]	0.00209785	-1.05793e-16	5.80203e-16	5.22693e-16
ASPT	L-Aspartase	asp-L[c] <=> nh4[c] + fum[c]	-0.00643166	-1.20476e-15	-6.59282e-16	2.5345e-16
ASPCT	aspartate carbamoyltransferase	asp-L[c] + cbp[c] <=> cbasp[c] + h[c] + pi[c]	0.00156235	-1.19003e-48	0	0
ASP1DC	aspartate 1 decarboxylase	asp-L[c] + h[c] <=> ala-B[c] + co2[c]	5.05532e-07	-1.50302e-32	-1.02674e-31	-2.05348e-31
ALATRS	Alanyl tRNA synthetase	ala-L[c] + atp[c] + trnaala[c] -> alatrna[c] + amp[c] + ppi[c]	0	0	0	0
ASPTRS	Aspartyl tRNA synthetase	asp-L[c] + atp[c] + trnaasp[c] -> amp[c] + asptrna[c] + ppi[c]	0	0	0	0
ASNS1	asparagine synthase glutamine hydrolysing	asp-L[c] + atp[c] + gln-L[c] + h2o[c] <=> amp[c] + asn-L[c] + glu-L[c] + h[c] + ppi[c]	0.00120725	0	0	0
ASPK	aspartate kinase irreversible	asp-L[c] + atp[c] <=> 4pasp[c] + adp[c]	0.0132277	0	0	0
ASAD	aspartate semialdehyde dehydrogenase irreversible	4pasp[c] + h[c] + nadph[c] <=> aspsa[c] + nadp[c] + pi[c]	0.0132277	0	0	0
HSDy	homoserine dehydrogenase NADPH	aspsa[c] + h[c] + nadph[c] -> hom-L[c] + nadp[c]	0	0	0	0
HSDxi	L-Homoserine:NAD+ oxidoreductase	aspsa[c] + h[c] + nadh[c] -> hom-L[c] + nad[c]	0.00939987	0	0	0
DIPS	diphthine synthase	amet[c] + caphis[c] -> ahcys[c] + cmaphis[c] + h[c]	0	0	0	0
OPAH	5 Oxoproline amidohydrolase ATP hydrolysing	5oxpro[c] + atp[c] + 2 h2o[c] <=> adp[c] + glu-L[c] + h[c] + pi[c]	0	0	0	0
UAG2EMA	UDP-N-acetyl-D-glucosamine 2-epimerase	h2o[c] + uacgam[c] -> acmana[c] + h[c] + udp[c]	0	0	0	0
OCBT	ornithine carbamoyltransferase	cbp[c] + orn[c] -> citr-L[c] + h[c] + pi[c]	0.00148135	0	0	0
AGMT	agmatinase	agm[c] + h2o[c] -> ptrc[c] + urea[c]	0	0	0	0
GLU5K	glutamate 5-kinase	atp[c] + glu-L[c] <=> adp[c] + glu5p[c]	0.00110702	0	0	0
G5SD	glutamate-5-semialdehyde dehydrogenase	glu5p[c] + nadph[c] + h[c] <=> glu5sa[c] + nadp[c] + pi[c]	0.00110702	0	0	0
G5SADs	non enzymatic	glu5sa[c] -> 1pyr5c[c] + h2o[c] + h[c]	0.00110702	0	0	0
P5CRx	pyrroline 5 carboxylate reductase	1pyr5c[c] + 2 h[c] + nadh[c] <=> nad[c] + pro-L[c]	0.00110702	0	0	0
P5CR	L-Proline 5 carboxylate reductase NADP	1pyr5c[c] + 2 h[c] + nadph[c] -> nadp[c] + pro-L[c]	0	0	0	0
PROD3	proline dehydrogenase	pro-L[c] + mqn[c] -> 1pyr5c[c] + mql[c] + h[c]	0	0	0	0
ORNCD	ornithine cyclodeaminase	orn[c] -> nh4[c] + pro-L[c]	0	0	0	0
ORNDC	Ornithine Decarboxylase	h[c] + orn[c] -> co2[c] + ptrc[c]	0.000162911	0	0	0
PROTRS	Prolyl tRNA synthetase	atp[c] + pro-L[c] + trnapro[c] -> amp[c] + ppi[c] + protrna[c]	0	0	0	0
ARGTRS	Arginyl tRNA synthetase	arg-L[c] + atp[c] + trnaarg[c] -> amp[c] + argtrna[c] + ppi[c]	0	0	0	0
ACGS	N acetylglutamate synthase	accoa[c] + glu-L[c] -> acglu[c] + coa[c] + h[c]	0	0	0	0
ACGK	acetylglutamate kinase	acglu[c] + atp[c] <=> acg5p[c] + adp[c]	0.00164426	0	0	0
AGPR	N acetyl g glutamyl phosphate reductase	acg5p[c] + h[c] + nadph[c] <=> acg5sa[c] + nadp[c] + pi[c]	0.00164426	0	0	0
ACOTA	acetylornithine transaminase	acg5sa[c] + glu-L[c] <=> acorn[c] + akg[c]	0.00164426	0	0	0
ORNTAC	ornithine transacetylase	acorn[c] + glu-L[c] <=> acglu[c] + orn[c]	0.00164426	0	0	0
CBMKr	carbamate kinase	adp[c] + cbp[c] + 2 h[c] <=> atp[c] + nh4[c] + co2[c]	-0.0030437	1.19003e-48	0	0
AOXSr	8 amino 7 oxononanoate synthase	ala-L[c] + h[c] + pmcoa[c] <=> 8aonn[c] + co2[c] + coa[c]	-3.3731e-32	0	-1.34874e-16	-2.11433e-16
AMAOTr	adenosylmethionine 8 amino 7 oxononanoate transaminase	8aonn[c] + amet[c] <=> amob[c] + dann[c]	0	0	-1.34874e-16	-2.11433e-16
DBTS	dethiobiotin synthase	atp[c] + co2[c] + dann[c] <=> adp[c] + dtbt[c] + 3 h[c] + pi[c]	-4.13865e-32	0	-1.34874e-16	-2.11433e-16
BTS5	Biotin synthase	dtbt[c] + 2 fdox[c] + btnp-s2[c] <=> btn[c] + 2 fdred[c] + 2 fe2[c] + h2s[c] + btnp[c]	-4.13865e-32	0	-1.34874e-16	-2.11433e-16
BSPRR	Biotin synthase protein regeneration reaction	2 fdox[c] + 2 fe2[c] + 2 h2s[c] + btnp[c] <=> 2 fdred[c] + 4 h[c] + btnp-s2[c]	-5.41413e-32	0	-1.34874e-16	-2.11433e-16
BACCL	biotin acetyl CoA carboxylase ligase	atp[c] + btn[c] + h[c] <=> btamp[c] + ppi[c]	0	0	0	0
GALUi	UTP glucose 1 phosphate uridylyltransferase irreversible	g1p[c] + h[c] + utp[c] <=> ppi[c] + udpg[c]	7.65254e-05	0	0	0
PGMT	phosphoglucomutase	g1p[c] <=> g6p[c]	-7.65254e-05	0	0	0
POR2	pyruvate synthase	pyr[c] + coa[c] + 2 fdox[c] <=> accoa[c] + co2[c] + 2 fdred[c] + h[c]	-0.0557632	1.50826e-15	-4.38383e-17	-5.18334e-16
POR3	pyruvate synthase	co2[c] + 2 fdred[c] + h[c] + ppcoa[c] <=> 2obut[c] + coa[c] + 2 fdox[c]	0	0	0	0
ME1	malic enzyme	mal-L[c] + nad[c] -> co2[c] + nadh[c] + pyr[c]	0	0	0	0
MGSA2	6 deoxy 5 ketofructose 1 phosphate synthase 3 (from f1p)	g3p[c] -> pi[c] + mthgxl[c]	0.00210944	0	0	0
ALCD19	alcohol dehydrogenase (glycerol, NAD)	glyald[c] + h[c] + nadh[c] <=> glyc[c] + nad[c]	0	0	0	0
ALCD19y	alcohol dehydrogenase (glycerol, NADP)	glyald[c] + h[c] + nadph[c] <=> glyc[c] + nadp[c]	0	0	0	0
GLYALDOX	glyceraldehyde ferredoxin oxidoreductase	2 fdox[c] + glyald[c] + h2o[c] <=> 2 fdred[c] + glyc-R[c] + 3 h[c]	0	0	0	0
FBA2	D-Fructose 1-phosphate D-glyceraldehyde-3-phosphate-lyase	f1p[c] <=> dhap[c] + glyald[c]	0	0	0	0
RBPC	ribulose bisphosphate carboxylase	co2[c] + h2o[c] + rb15bp[c] <=> 2 3pg[c] + 2 h[c]	0	0	0	0
PGLYCP	Phosphoglycolate phosphatase	2pglyc[c] + h2o[c] <=> glyclt[c] + pi[c]	0	0	0	0
UDPGDr	UDPglucose 6 dehydrogenase	h2o[c] + 2 nad[c] + udpg[c] <=> 3 h[c] + 2 nadh[c] + udpglcur[c]	7.38354e-05	0	0	0
UDPG4E	UDPglucose 4 epimerase	udpg[c] <=> udpgal[c]	2.68998e-06	0	0	0
UAGCVT	UDP-N-acetyl-D-glucosamine 1-carboxyvinyl-transferase_c0	pep[c] + uacgam[c] <=> pi[c] + uaccg[c]	0	0	0	0
UAPGR	UDP-N-acetylmuramate:NADP+ oxidoreductase_c0	uaccg[c] + nadph[c] + h[c] <=> nadp[c] + uamr[c]	0	0	0	0
MAN6PI	mannose 6 phosphate isomerase	man6p[c] <=> f6p[c]	-6.87167e-32	0	0	0
PMANM	phosphomannomutase	man1p[c] <=> man6p[c]	-6.87167e-32	0	0	0
MAN1PT	GTP:alpha-D-mannose-1-phosphate guanylyltransferase	gtp[c] + h[c] + man1p[c] <=> gdpmann[c] + ppi[c]	-0.0190255	1.29855e-15	-1.90668e-16	-7.30043e-17
MAN1PT2	mannose 1 phosphate guanylyltransferase GDP reversible	gdp[c] + h[c] + man1p[c] <=> gdpmann[c] + pi[c]	0.0190255	-1.29855e-15	1.90668e-16	7.30043e-17
GMAND	GDP D mannose dehydratase	gdpmann[c] -> gdpddman[c] + h2o[c]	0	0	0	0
GFUCS	GDP-L-fucose:NADP+ 4-oxidoreductase	gdpfuc[c] + nadp[c] <=> gdpddman[c] + nadph[c] + h[c]	0	0	0	0
HSPMS	homospermidine synthase	2 ptrc[c] <=> hspmd[c] + nh4[c]	2.15106e-05	0	0	0
PPA	inorganic diphosphatase	h2o[c] + ppi[c] -> h[c] + 2 pi[c]	0	0	0	0
ADPRDP	ADPribose hydrolase	h2o[c] + adprib[c] -> amp[c] + 2 h[c] + r5p[c]	0	0	0	0
ACYP_2	acylphosphatase 2	actp[c] + h2o[c] -> ac[c] + h[c] + pi[c]	0	0	0	0
INS2D	inositol 2 dehydrogenase	inost[c] + nad[c] <=> 2ins[c] + h[c] + nadh[c]	0	0	0	0
MI3PP	myo-inositol 3-phosphatase	h2o[c] + mi3p-D[c] <=> inost[c] + pi[c]	0.000222388	0	0	0
PC	pyruvate carboxylase	atp[c] + hco3[c] + pyr[c] -> adp[c] + h[c] + oaa[c] + pi[c]	0.023179	1.97703e-16	1.19559e-17	4.69241e-16
MDH	malate dehydrogenase	h[c] + nadh[c] + oaa[c] <=> mal-L[c] + nad[c]	0	0	0	0
SDH	succinate dehydrogenase (ubiquinone)	succ[c] + mqn[c] -> fum[c] + mql[c]	0	1.31055e-15	7.90793e-17	-7.76142e-16
SCS	succinyl-CoA synthetase	succ[c] + atp[c] + coa[c] <=> succoa[c] + adp[c] + pi[c]	-7.23635e-27	-1.31055e-15	-7.90793e-17	7.76142e-16
CS	citrate synthase	accoa[c] + h2o[c] + oaa[c] <=> cit[c] + coa[c] + h[c]	0.00596087	1.50826e-15	9.10352e-17	-3.06901e-16
ACONTa	citrate hydro-lyase (cis-aconitate-forming)	cit[c] <=> h2o[c] + acon-C[c]	0.00596087	1.50826e-15	9.10352e-17	-3.06901e-16
ACONTb	citrate hydro-lyase (cis-aconitate-forming)	icit[c] <=> h2o[c] + acon-C[c]	-0.00596087	-1.50826e-15	-9.10352e-17	3.06901e-16
ICITDH	isocitrate dehydrogenase (NAD+)	icit[c] + nad[c] <=> akg[c] + co2[c] + nadh[c]	0.00596087	1.50826e-15	9.10352e-17	-3.06901e-16
OORr	2 oxoglutarate synthase reversible	akg[c] + coa[c] + 2 fdox[c] <=> co2[c] + 2 fdred[c] + h[c] + succoa[c]	1.39137e-08	1.31055e-15	7.90793e-17	-7.76142e-16
MOHMT	3-methyl-2-oxobutanoate hydroxymethyltransferase	3mob[c] + h2o[c] + mlthf[c] <=> thf[c] + 2dhp[c]	5.05532e-07	-1.50302e-32	-8.34192e-32	-2.08548e-31
DPR	2-dehydropantoate 2-reductase	h[c] + nadph[c] + 2dhp[c] <=> nadp[c] + pant-R[c]	5.05532e-07	-1.50302e-32	-8.34192e-32	-2.08548e-31
POK	pantothenate synthase (adp-forming)	atp[c] + pant-R[c] <=> adp[c] + ppant-R[c] + h[c]	5.05532e-07	-1.50302e-32	-7.74714e-32	-2.01426e-31
PPTS	phosphopantothenate synthetase	ppant-R[c] + ala-B[c] + atp[c] <=> amp[c] + ppi[c] + h[c] + 4ppan[c]	5.05532e-07	-1.50302e-32	-7.74714e-32	-2.01426e-31
PPNCL2	phosphopantothenate-cysteine ligase	4ppan[c] + ctp[c] + cys-L[c] -> 4ppcys[c] + cmp[c] + h[c] + ppi[c]	5.05532e-07	-1.50302e-32	-5.42103e-32	-2.01353e-31
PPCDC	phosphopantothenoylcysteine decarboxylase	4ppcys[c] + h[c] <=> co2[c] + pan4p[c]	5.05532e-07	-1.50302e-32	-6.53382e-32	-2.05348e-31
PTPATi	pantetheine-phosphate adenylyltransferase	atp[c] + h[c] + pan4p[c] <=> dpcoa[c] + ppi[c]	5.05532e-07	-1.50302e-32	-6.53382e-32	-2.05348e-31
DPCOAK	dephospho-CoA kinase	atp[c] + dpcoa[c] <=> adp[c] + coa[c] + h[c]	5.05532e-07	-1.50302e-32	-5.15069e-32	-2.06027e-31
ACCOAL	acetate-CoA ligase (ADP-forming)	atp[c] + coa[c] + ppa[c] <=> adp[c] + pi[c] + ppcoa[c]	0	0	0	0
AKGCAL	alpha-ketoglutarate:CoA ligase	accoa[c] + akg[c] -> coa[c] + h[c] + hacon-T[c]	2.32359e-06	0	0	0
THACH	trans-homoaconitate hydrolase	h2o[c] + hacon-T[c] <=> Shcit[c]	2.32359e-06	0	0	0
SHCD	(S)-homocitrate dehydratase	Shcit[c] <=> h2o[c] + hacon-C[c]	2.32359e-06	0	0	0
CHACH	cis-homoaconitate hydrolase	h2o[c] + hacon-C[c] <=> ihcit-T[c]	2.32359e-06	0	0	0
TIHCD	threo-isohomocitrate dehydrogenase	ihcit-T[c] + nad[c] <=> co2[c] + nadh[c] + ohexa[c]	2.32359e-06	0	0	0
AKACAL	alpha-ketoadipate:CoA ligase	accoa[c] + h2o[c] + ohexa[c] <=> Rh2cit[c] + coa[c] + h[c]	2.32359e-06	0	0	0
RH2CD	(R)-(homo)2citrate dehydratase	Rh2cit[c] <=> h2acon-C[c] + h2o[c]	2.32359e-06	0	0	0
CH2ACH	cis-(homo)2aconitate hydrolase	h2acon-C[c] + h2o[c] <=> tih2cit[c]	2.32359e-06	0	0	0
TIH2CD	threo-iso(homo)2citrate dehydrogenase	nad[c] + tih2cit[c] <=> co2[c] + nadh[c] + ohepa[c]	2.32359e-06	0	0	0
AKPCAL	alpha-ketopimelate:CoA ligase	accoa[c] + h2o[c] + ohepa[c] <=> Rh3cit[c] + coa[c] + h[c]	2.32359e-06	0	0	0
RH3CD	(R)-(homo)3citrate dehydratase	Rh3cit[c] <=> h2o[c] + h3acon-C[c]	2.32359e-06	0	0	0
CH3ACH	cis-(homo)3aconitate hydrolase	h2o[c] + h3acon-C[c] <=> tih3cit[c]	2.32359e-06	0	0	0
TIH3CD	threo-iso(homo)3citrate dehydrogenase	nad[c] + tih3cit[c] <=> 2ood[c] + co2[c] + nadh[c]	2.32359e-06	0	0	0
AKSDC	alpha-ketosubmerate decarboxylase	2ood[c] + h[c] -> 7ohp[c] + co2[c]	2.32359e-06	0	1.34874e-16	2.11433e-16
7MHS	7-mercaptoheptanoate synthase	7ohp[c] + cys-L[c] + h[c] + nadh[c] <=> 7mhp[c] + nad[c] + ser-L[c]	2.32359e-06	0	1.34874e-16	2.11433e-16
7MHTS	7-mercaptoheptanoylthreonine synthase	7mhp[c] + atp[c] + thr-L[c] <=> 7mht[c] + adp[c] + h[c] + pi[c]	2.32359e-06	0	1.34874e-16	2.11433e-16
COBS	coenzyme b synthatse	7mht[c] + atp[c] <=> adp[c] + cob[c] + h[c]	2.32359e-06	0	1.34874e-16	2.11433e-16
AKSCAL	alpha ketosubmerateCoA ligase	2ood[c] + accoa[c] + h2o[c] <=> glyc-R[c] + pmcoa[c]	-3.52739e-32	0	-1.34874e-16	-2.11433e-16
LCYSTS	selanocystathionine beta-synthase	pser-L[c] + so3[c] + h[c] -> Lcyst[c] + pi[c]	9.58006e-05	2.15998e-16	1.34874e-16	0
LCYSTAT	L-Cysteate:2-oxoglutarate aminotransferase	Lcyst[c] + akg[c] <=> 3spyr[c] + glu-L[c]	9.58006e-05	2.15998e-16	1.34874e-16	0
SPDC	sulfopyruvate decarboxylase	3spyr[c] + h[c] <=> 2saa[c] + co2[c]	9.58006e-05	2.15998e-16	1.34874e-16	0
SMTZS	sulfomethyl thiazolidine synthase	2saa[c] + cys-L[c] -> 2tcc[c] + h2o[c]	9.58006e-05	2.15998e-16	1.34874e-16	0
SECS	sulfoethylcysteine synthase	2tcc[c] + h[c] + nadh[c] -> nad[c] + sec[c]	9.58006e-05	2.15998e-16	1.34874e-16	0
COMS	coenzyme M synthase	h2o[c] + sec[c] -> com[c] + nh4[c] + pyr[c]	9.58006e-05	2.15998e-16	1.34874e-16	0
SERAT	serine O acetyltransferase	accoa[c] + ser-L[c] <=> acser[c] + coa[c]	0	0	3.9853e-18	3.9853e-18
CYSSr	cysteine synthase reversible	acser[c] + h2s[c] -> ac[c] + cys-L[c] + h[c]	0	0	3.9853e-18	3.9853e-18
CYSDS	Cysteine Desulfhydrase	cys-L[c] + h2o[c] <=> h2s[c] + nh4[c] + pyr[c]	-0.000557179	-2.15998e-16	-2.65762e-16	-2.07447e-16
CYSTRS	Cysteinyl tRNA synthetase	atp[c] + cys-L[c] + trnacys[c] -> amp[c] + cystrna[c] + ppi[c]	0	0	0	0
SADT2	Sulfate adenyltransferase	atp[c] + gtp[c] + h2o[c] + so4[c] <=> gdp[c] + pi[c] + ppi[c] + aps[c]	0.00142273	4.31996e-16	2.69747e-16	-2.00568e-31
ADSK	adenylyl-sulfate kinase	atp[c] + aps[c] <=> adp[c] + h[c] + paps[c]	0.00142273	4.31996e-16	2.69747e-16	-2.00568e-31
PAPSR	phosphoadenylyl sulfate reductase thioredoxin	paps[c] + trdrd[c] -> 2 h[c] + pap[c] + so3[c] + trdox[c]	0.00142273	4.31996e-16	2.69747e-16	-2.00568e-31
biomass	Biomass function	0.002664 3hdpgpe[c] + 0.009966 3hdpgpg[c] + 0.013321 3hdpgpi[c] + 0.011347 3hdpgps[c] + 0.0001 accoa[c] + 0.004713 adocblhbi[c] + 0.55464 ala-L[c] + 0.000987 amp[c] + 0.3194 arg-L[c] + 0.2603 asn-L[c] + 0.2603 asp-L[c] + 6e-006 coa[c] + 0.000501 cob[c] + 0.020656 com[c] + 0.13607 ctp[c] + 0.09887 cys-L[c] + 0.032661 datp[c] + 0.021215 dctp[c] + 0.021215 dgtp[c] + 0.000691 dpgpe[c] + 0.000691 dpgp…	0.0046379	0	0	0
EX_4hphac[e]	4-Hydroxyphenylacetate exchange	4hphac[e] <=>	0	3.09392e-17	-1.19559e-17	-2.40599e-16
EX_ac[e]	Acetate exchange	ac[e] <=>	0	0	0	0
EX_acmana[e]	N-Acetyl-D-mannosamine exchange	acmana[e] <=>	0	0	0	0
EX_uamr[e]	UDP-MurNAc exchange	uamr[e] <=>	0	0	0	0
EX_gdpfuc[e]	GDP-L-fucose exchange	gdpfuc[e] <=>	0	0	0	0
EX_2inst[e]	inositol 2 exchange	2ins[e] <=>	0	0	0	0
EX_pap[e]	Adenosine 3',5'-bisphosphate exchange	pap[e] <=>	0.00142273	4.31996e-16	2.69747e-16	-2.00568e-31
EX_frmd[e]	Formamide exchange	frmd[e] <=>	0	0	0	0
EX_dha[e]	Dihydroxyacetone exchange	dha[e] <=>	0	0	0	0
EX_glyc-R[e]	(R)-Glycerate exchange	glyc-R[e] <=>	-3.52739e-32	0	-1.34874e-16	-2.11433e-16
EX_uacmamu[e]	UDP-N-acetyl-D-mannosaminouronate exchange	uacmamu[e] <=>	0	0	0	0
EX_dtdprmn[e]	dTDP-L-rhamnose exchange	dtdprmn[e] <=>	0	0	0	0
EX_camp[e]	cAMP exchange	camp[e] <=>	0	0	0	0
EX_dad-2[e]	Deoxyadenosine exchange	dad-2[e] <=>	0	0	1.00518e-15	1.05492e-15
EX_xtsn[e]	Xanthosine exchange	xtsn[e] <=>	0	3.65375e-16	-5.80203e-16	-5.22693e-16
EX_35cgmp[e]	3',5'-Cyclic GMP exchange	35cgmp[e] <=>	0	0	-1.19559e-17	-2.40599e-16
EX_didp[e]	dIDP exchange	didp[e] <=>	0	-1.96645e-17	-1.00518e-15	-1.05492e-15
EX_uri[e]	Uridine exchange	uri[e] <=>	0	0	-1.19003e-48	4.7601e-48
EX_dcyt[e]	Deoxycytidine exchange	dcyt[e] <=>	0	0	0	0
EX_duri[e]	Deoxyuridine exchange	duri[e] <=>	0	-1.85035e-50	0	-2.14064e-32
EX_thymd[e]	Thymidine exchange	thymd[e] <=>	0	1.85035e-50	0	2.14064e-32
EX_nabl[e]	N-epsilon-acetyl-beta-lysine exchange	nabl[e] <=>	0	0	0	0
EX_fcd[e]	Flavin cytosine dinucleotide oxidized exchange	fcd[e] <=>	0	0	0	0
EX_fgd[e]	Flavin guanosine dinucleotide oxidized exchange	fgd[e] <=>	0	0	0	0
EX_dad-5[e]	5'-Deoxyadenosine exchange	dad-5[e] <=>	0	0	0	0
EX_dehydroalanine[e]	dehydroalanine exchange	dehydroalanine[e] <=>	0	0	0	0
EX_amob[e]	S-Adenosyl-4-methylthio-2-oxobutanoate exchange	amob[e] <=>	0	0	-1.34874e-16	-2.11433e-16
EX_btamp[e]	Biotinyl-5'-AMP exchange	btamp[e] <=>	0	0	0	0
EX_sheme[e]	Siroheme exchange	sheme[e] <=>	-2.29928e-32	-8.65273e-17	3.9853e-18	3.9853e-18
EX_acald[e]	Acetaldehyde exchange	acald[e] <=>	0	0	0	0
EX_etoh[e]	Ethanol exchage	etoh[e] <=>	0	0	0	0
EX_pheme[e]	protoheme exchange	pheme[e] <=>	0	0	0	0
EX_3HB[e]	PHB exchange	3HB[e] <=>	0	0	0	0
EX_actn-R[e]	(R)-Acetoin exchange	actn-R[e] <=>	0	0	0	0
EX_acglu[e]	N-Acetyl-L-Glutamate	acglu[e] <=>	1.92006e-19	0	0	0
EX_alac-S[e]	(S)-2-Acetolactate exchange	alac-S[e] <=>	0	0	0	0
EX_ala-L[e]	L-Alanine exchange	ala-L[e] <=>	0	0	0	0
EX_btn[e]	btn exchange	btn[e] <=>	-4.13865e-32	0	-1.34874e-16	-2.11433e-16
EX_calcium[e]	calcium exchange	ca2[e] <=>	0	0	0	0
EX_cbi[e]	Cobinamide exchange	cbi[e] <=>	0	0	0	0
EX_cbl1[e]	Cob(I)alamin exchange	cbl1[e] <=>	7.21258e-33	3.1517e-16	-3.9853e-18	-3.9853e-18
EX_cbl1hbi[e]	Cob(I)alamin-HBI exchange	cbl1hbi[e] <=>	-2.18584e-05	-2.28643e-16	0	0
EX_cd2[e]	cadmium exchange	cd2[e] <=>	0	0	0	0
EX_ch4[e]	methane exchange	ch4[e] <=>	-1.1	-1.1	-1.1	-1.1
EX_ch4s[e]	Methanethiol exchange	ch4s[e] <=>	0	0	1.34874e-16	2.11433e-16
EX_chloride	chloride exchange	cl[e] <=>	0	0	0	0
EX_cit[e]	Citrate exchange	cit[e] <=>	0	0	0	0
EX_co[e]	Carbon monoxide exchange	co[e] <=>	0	0	0	0
EX_co2[e]	CO2 exchange	co2[e] <=>	0.902957	1.1	1.1	1.1
EX_cobalt[e]	cobalt exchange	cobalt2[e] <=>	-2.29928e-32	-8.65273e-17	3.9853e-18	3.9853e-18
EX_copper[e]	copper exchange	cu2[e] <=>	0	0	0	0
EX_cys-L[e]	L-Cysteine exchange	cys-L[e] <=>	0	0	0	0
EX_fe2[e]	Fe2+ exchange	fe2[e] <=>	2.29932e-32	8.65273e-17	-3.9853e-18	-3.9853e-18
EX_fe3[e]	Fe3+ exchange	fe3[e] <=>	0	0	0	0
EX_fol[e]	Folate exchange	fol[e] <=>	0	0	0	0
EX_for[e]	Formate exchange	for[e] <=>	0	0	0	0
EX_gcald[e]	Glycolaldehyde exchange	gcald[e] <=>	0.000110215	-2.59582e-16	1.19559e-17	1.19559e-17
EX_glu-L[e]	glutamate exchange	glu-L[e] <=>	0	0	0	0
EX_gly[e]	Glycine exchange	gly[e] <=>	0	-8.65273e-17	0	0
EX_glyc[e]	Glycerol exchange	glyc[e] <=>	0	0	0	0
EX_gthox[e]	Oxidized-glutathione exchange	gthox[e] <=>	0	0	0	0
EX_h[e]	proton exchange	h[e] <=>	-0.0708509	-3.3174e-15	7.23732e-16	2.2
EX_h2[e]	H2 exchange	h2[e] <=>	0	0	0	0
EX_h2o[e]	H2O exchange	h2o[e] <=>	1.78528	2.2	2.2	2.2
EX_h2s[e]	Hydrogen sulfide exchange	h2s[e] <=>	0	0	0	0
EX_hco3	Carbonate exchange	hco3[e] <=>	0	0	0	0
EX_ile-L[e]	L-Isoleucine exchange	ile-L[e] <=>	0	0	0	0
EX_ind3ac[e]	Indole-3-acetate exchange	ind3ac[e] <=>	0	0	0	0
EX_k[e]	potassium exchange	k[e] <=>	0	0	0	0
EX_leu-L[e]	L-Leucine exchange	leu-L[e] <=>	0	0	0	0
EX_lys-L[e]	L-Lysine exchange	lys-L[e] <=>	0	0	0	0
EX_mg[e]	magnesium exchange	mg2[e] <=>	0	0	0	0
EX_mn2[e]	Mn2+ exchange	mn2[e] <=>	0	0	0	0
EX_mobd[e]	Molybdate exchange	mobd[e] <=>	0	0	0	0
EX_n2[e]	nitrogen exchange	n2[e] <=>	0	0	0	0
EX_na[e]	sodium exchange	na1[e] <=>	1.56401e-15	1.56401e-15	1.1836e-15	-3.94534e-16
EX_nac[e]	Nicotinate exchange	nac[e] <=>	0	0	0	0
EX_nh4[e]	Ammonium exchange	nh4[e] <=>	0	2.21408e-15	-1.6969e-15	-2.61142e-15
EX_ni2[e]	nickel exchange	ni2[e] <=>	-9.299e-06	0	0	0
EX_pac[e]	Phenylacetic acid exchange	pac[e] <=>	0	0	0	0
EX_pi[e]	phosphate exchange	pi[e] <=>	-0.00453779	0	0	0
EX_pnto-R[e]	(R)-Pantothenate exchange	pnto-R[e] <=>	0	0	0	0
EX_ppa[e]	propionate exchange	ppa[e] <=>	0	0	0	0
EX_proline[e]	proline exchange	pro-L[e] <=>	0	0	0	0
EX_pyr[e]	Pyruvate exchange	pyr[e] <=>	0	0	0	0
EX_ribflv[e]	Riboflavin exchange	ribflv[e] <=>	0	0	0	0
EX_so4[e]	sulfate exchange	so4[e] <=>	-0.00142273	-4.31996e-16	-2.69747e-16	2.00568e-31
EX_so3[e]	sulfite exchange	so3[e] <=>	0	0	0	0
EX_thm[e]	Thiamin exchange	thm[e] <=>	0	0	0	0
EX_trp-L[e]	L-Tryptophan exchange	trp-L[e] <=>	0	0	0	0
EX_unknown-cbl1deg[e]	unknown degradation product of cbl1 for adocbl-HBI synthesis exchange	unknown-cbl1deg[e] <=>	-7.21232e-33	-3.1517e-16	3.9853e-18	3.9853e-18
EX_unknown-rbfdeg[e]	unknown riboflavin degradation product exchange	unknown-rbfdeg[e] <=>	0	-2.28643e-16	0	0
EX_urea[e]	Urea exchange	urea[e] <=>	0	0	0	0
EX_val-L[e]	L-Valine exchange	val-L[e] <=>	0	1.50302e-32	9.71838e-32	2.08251e-31
EX_Zn[e]	zinc exchange	zn2[e] <=>	0	0	0	0
HCO3T	carbonate transport	hco3[c] <=> hco3[e]	0	0	0	0
EX_no3[e]	nitrate exchange	no3[e] <=>	-3.83158	-4.4	-4.4	-4.4
EX_no2[e]	nitrite exchange	no2[e] <=>	3.77536	4.4	4.4	4.4
CF3Ha	coenzyme F390 hydrolase ATP	f390a[c] + h2o[c] -> amp[c] + f420-2[c] + h[c]	0	0	0	0
CF3Hg	coenzyme F390 hydrolase GTP	f390g[c] + h2o[c] -> f420-2[c] + gmp[c] + h[c]	0	0	0	0
CF3Sa	coenzyme F390 synthetase ATP	atp[c] + f420-2[c] -> f390a[c] + ppi[c]	2.31895e-08	0	0	0
CF3Sg	coenzyme F390 synthetase GTP	f420-2[c] + gtp[c] -> f390g[c] + ppi[c]	2.31895e-08	0	0	0
DMHDRFS	7,8-didemethyl-8-hydroxy-5-deazariboflavin synthetase	34hpp[c] + 4r5au[c] + h2o[c] + 2 nadp[c] -> ddhrb[c] + 2 h[c] + 2 nadph[c] + nh4[c] + oxa[c]	3.67786e-06	2.28643e-16	1.01538e-31	2.28643e-16
R12646	PEP guanylytransferase	pep[c] + gtp[c] + h[c] -> eppg[c] + ppi[c]	3.67786e-06	2.28643e-16	1.01538e-31	2.28643e-16
EPPG:Fo_PEP_transferase	EPPG:Fo PEP transferase	ddhrb[c] + eppg[c] + h[c] <=> f420-0[c] + gmp[c]	3.67786e-06	2.28643e-16	1.01538e-31	2.28643e-16
GF4GL_0	gamma-F420-0:gamma-L-glutamate ligase	f420-0[c] + glu-L[c] + gtp[c] <=> f420-1[c] + gdp[c] + h[c] + pi[c]	3.67786e-06	2.28643e-16	1.01538e-31	2.28643e-16
GF4GL_1	gamma-F420-1:gamma-L-glutamate ligase	f420-1[c] + glu-L[c] + gtp[c] <=> f420-2[c] + gdp[c] + h[c] + pi[c]	3.67786e-06	2.28643e-16	1.01538e-31	2.28643e-16
GF4GL_2	gamma-F420-2:gamma-L-glutamate ligase	f420-2[c] + glu-L[c] + gtp[c] <=> f420-3[c] + gdp[c] + h[c] + pi[c]	3.44596e-06	0	0	0
GF4GL_3	gamma-F420-3:gamma-L-glutamate ligase	f420-3[c] + glu-L[c] + gtp[c] <=> f420-4[c] + gdp[c] + h[c] + pi[c]	3.30683e-06	0	0	0
GF4GL_4	gamma-F420-4:gamma-L-glutamate ligase	f420-4[c] + glu-L[c] + gtp[c] <=> f420-5[c] + gdp[c] + h[c] + pi[c]	1.44703e-06	0	0	0
GF4GL_5	gamma-F420-5:gamma-L-glutamate ligase	f420-5[c] + glu-L[c] + gtp[c] <=> f420-6[c] + gdp[c] + h[c] + pi[c]	5.10169e-08	0	0	0
GF4GL_6	gamma-F420-6:gamma-L-glutamate ligase	f420-6[c] + glu-L[c] + gtp[c] <=> f420-7[c] + gdp[c] + h[c] + pi[c]	4.6379e-09	0	0	0
F430S1	coenzyme F430 precursor synthase 1 aminase	2 atp[c] + dscl[c] + 2 gln-L[c] + 2 h2o[c] + ni2[c] -> 2 adp[c] + f430p1[c] + 2 glu-L[c] + 4 h[c] + 2 pi[c]	9.299e-06	0	0	0
F430S2	coenzyme F430 precursor synthase 2 reduction	f430p1[c] + h[c] + nadh[c] -> f430p2[c] + nad[c]	9.299e-06	0	0	0
F430S3	coenzyme F430 precursor synthase 3 reduction	f430p2[c] + h[c] + nadh[c] -> f430p3[c] + nad[c]	9.299e-06	0	0	0
F430S4	coenzyme F430 precursor synthase 4 cyclization	f430p3[c] -> sf430a[c]	9.299e-06	0	0	0
F430S5	coenzyme F430 precursor synthase 5 cyclization	h[c] + sf430a[c] -> f430[c] + h2o[c]	9.299e-06	0	0	0
GTPCI	GTP cyclohydrolase I	gtp[c] + h2o[c] -> for[c] + ahdt[c] + h[c]	0	0	0	0
AKP1	7,8-dihydroneopterin-3'-triphosphate phosphohydrolase (alkaline optimum)	dhnpt[c] + 3 pi[c] + 2 h[c] <=> ahdt[c] + 3 h2o[c]	0	0	0	0
DHPS2	dihydropteroate synthase	4abz[c] + 6hmhptpp[c] <=> dhpt[c] + ppi[c]	4.6379e-07	-1.85035e-50	0	-2.14064e-32
DHFS	dihydrofolate synthase	atp[c] + dhpt[c] + glu-L[c] <=> adp[c] + dhf[c] + h[c] + pi[c]	4.6379e-07	-1.85035e-50	0	-2.14064e-32
DHFR	dihydrofolate reductase	dhf[c] + h[c] + nadph[c] -> nadp[c] + thf[c]	0.000151942	0	0	0
FOLR2	folate reductase	fol[c] + h[c] + nadph[c] -> dhf[c] + nadp[c]	0	0	0	0
R00937	5,6,7,8-tetrahydrofolate:NAD+ oxidoreductase	fol[c] + 2 nadh[c] + 2 h[c] <=> thf[c] + 2 nad[c]	0	0	0	0
GF6PTA	glutamine fructose 6 phosphate transaminase	f6p[c] + gln-L[c] <=> gam6p[c] + glu-L[c]	0.000263456	0	0	0
GLUPRT	glutamine phosphoribosyldiphosphate amidotransferase	gln-L[c] + h2o[c] + prpp[c] -> glu-L[c] + ppi[c] + pram[c]	0.00285247	0	0	0
CBPS	carbamoyl phosphate synthase glutamine hydrolysing	2 atp[c] + gln-L[c] + h2o[c] + hco3[c] -> 2 adp[c] + cbp[c] + glu-L[c] + 2 h[c] + pi[c]	0	0	0	0
GLUDx	Glutamate Dehydrogenase (NAD)	akg[c] + h[c] + nadh[c] + nh4[c] <=> glu-L[c] + h2o[c] + nad[c]	0.0345381	-8.53268e-16	-7.90793e-17	1.23343e-15
GLUDy	Glutamate Dehydrogenase (NADP)	akg[c] + h[c] + nadph[c] + nh4[c] -> glu-L[c] + h2o[c] + nadp[c]	0	0	0	0
GLUDC	Glutamate Decarboxylase	glu-L[c] + h[c] -> 4abut[c] + co2[c]	0	0	0	0
ABTA	4 aminobutyrate transaminase	4abut[c] + akg[c] -> glu-L[c] + sucsal[c]	0	0	0	0
SSALx	succinate semialdehyde dehydrogenase NAD	h2o[c] + nad[c] + sucsal[c] -> 2 h[c] + nadh[c] + succ[c]	0	0	0	0
SSALy	succinate semialdehyde dehydrogenase NADP	h2o[c] + nadp[c] + sucsal[c] -> 2 h[c] + nadph[c] + succ[c]	0	0	0	0
GLUS_F420	glutamate synthase F420	akg[c] + f420-2h2[c] + gln-L[c] -> f420-2[c] + 2 glu-L[c]	0	0	0	0
ARGDC	arginine decarboxylase	arg-L[c] + h[c] <=> agm[c] + co2[c]	0	0	0	0
GLUSy	L-Glutamate:NADP+ oxidoreductase (transaminating)_c0	nadph[c] + akg[c] + gln-L[c] + h[c] -> 2 glu-L[c] + nadp[c]	0	0	0	0
R00021	glutamate synthase (ferredoxin)	akg[c] + gln-L[c] + 2 fdred[c] + 2 h[c] -> 2 glu-L[c] + 2 fdox[c]	0	0	0	0
GLNS	glutamine synthetase	atp[c] + glu-L[c] + nh4[c] -> adp[c] + gln-L[c] + h[c] + pi[c]	0.00898679	5.19164e-16	-2.39118e-17	-2.39118e-17
GLUTRS_Gln_	Glutamyl tRNA synthetase Gln	atp[c] + glu-L[c] + trnagln[c] -> amp[c] + glutrna(gln)[c] + ppi[c]	0	0	0	0
GLNTRAT	glutamyl tRNA Gln amidotransferase	atp[c] + gln-L[c] + glutrna(gln)[c] + h2o[c] -> adp[c] + glntrna[c] + glu-L[c] + h[c] + pi[c]	0	0	0	0
GLUTRS	Glutamyl tRNA synthetase	atp[c] + glu-L[c] + trnaglu[c] -> amp[c] + glutrna[c] + ppi[c]	7.4392e-05	0	0	0
NADS1	NAD synthase nh3	atp[c] + dnad[c] + nh4[c] -> amp[c] + h[c] + nad[c] + ppi[c]	1.29861e-05	-4.27978e-31	-1.55219e-31	3.49243e-31
NADS2	NAD synthase glutamine hydrolysing	atp[c] + dnad[c] + gln-L[c] + h2o[c] -> amp[c] + glu-L[c] + h[c] + nad[c] + ppi[c]	0	0	0	0
GMPS2	GMP synthase	atp[c] + gln-L[c] + h2o[c] + xmp[c] -> amp[c] + glu-L[c] + gmp[c] + 2 h[c] + ppi[c]	0	0	0	0
GTHOr	glutathione oxidoreductase	gthox[c] + h[c] + nadph[c] <=> 2 gthrd[c] + nadp[c]	0	0	0	0
AMPTASECG	L-cysteinylglycine dipeptidase	h2o[c] + cgly[c] <=> cys-L[c] + gly[c]	0	0	0	0
R01262+R03749	glutathione:L-amino-acid 5-glutamyltransferase	gthrd[c] -> cgly[c] + 5oxpro[c] + h[c]	0	0	0	0
GHMT2r	glycine hydroxymethyltransferase	ser-L[c] + thf[c] <=> gly[c] + h2o[c] + mlthf[c]	-0.00143693	0	1.30888e-16	2.07447e-16
PSP_L	phosphoserine phosphatase L serine	h2o[c] + pser-L[c] -> pi[c] + ser-L[c]	0	0	0	0
PSERT	phosphoserine transaminase	3php[c] + glu-L[c] <=> akg[c] + pser-L[c]	9.58006e-05	2.15998e-16	1.34874e-16	0
PGCD	phosphoglycerate dehydrogenase	3pg[c] + nad[c] <=> 3php[c] + h[c] + nadh[c]	9.58006e-05	2.15998e-16	1.34874e-16	0
SERTRS	Seryl tRNA synthetase	atp[c] + ser-L[c] + trnaser[c] -> amp[c] + ppi[c] + sertrna[c]	0	0	0	0
GLYTRS	Glycyl tRNA synthetase	atp[c] + gly[c] + trnagly[c] -> amp[c] + glytrna[c] + ppi[c]	0	0	0	0
SGAT	serine--glyoxylate aminotransferase	ser-L[c] + glx[c] <=> gly[c] + hpyr[c]	0	0	0	0
PGI	glucose 6 phosphate isomerase	g6p[c] <=> f6p[c]	-0.000298913	0	0	0
FBP	fructose bisphosphatase	fdp[c] + h2o[c] <=> f6p[c] + pi[c]	0.00596886	-1.20509e-15	2.39118e-17	2.39118e-17
FBP2	fructose-bisphosphatase (f1p-forming)	fdp[c] + h2o[c] -> pi[c] + f1p[c]	0	0	0	0
FBA	fructose bisphosphate aldolase	fdp[c] <=> dhap[c] + g3p[c]	-0.0080783	1.20509e-15	-2.39118e-17	-2.39118e-17
TPI	triose phosphate isomerase	dhap[c] <=> g3p[c]	-0.00857942	1.20509e-15	-2.39118e-17	-2.39118e-17
GAPD	glyceraldehyde 3 phosphate dehydrogenase	g3p[c] + nad[c] + pi[c] <=> 13dpg[c] + h[c] + nadh[c]	-0.0142637	2.41018e-15	-4.78236e-17	-4.78236e-17
GAPD(nadp)	glyceraldehyde 3 phosphate dehydrogenase NAD P phosphorylating	13dpg[c] + h[c] + nadph[c] -> g3p[c] + nadp[c] + pi[c]	0	0	0	0
PGK	phosphoglycerate kinase	3pg[c] + atp[c] <=> 13dpg[c] + adp[c]	0.0142637	-2.41018e-15	4.78236e-17	4.78236e-17
PGM	phosphoglycerate mutase	2pg[c] <=> 3pg[c]	0.0143595	-2.19419e-15	1.82697e-16	4.78236e-17
ENO	enolase	2pg[c] <=> h2o[c] + pep[c]	-0.0143595	2.19419e-15	-1.82697e-16	-4.78236e-17
PPS	phosphoenolpyruvate synthase	atp[c] + h2o[c] + pyr[c] <=> amp[c] + 2 h[c] + pep[c] + pi[c]	0.0164551	-1.70596e-15	1.70741e-16	2.6451e-16
ACYP	acylphosphatase	13dpg[c] + h2o[c] -> 3pg[c] + h[c] + pi[c]	0	0	0	0
RPI	ribose 5 phosphate isomerase	r5p[c] <=> ru5p-D[c]	-0.00540649	7.47806e-16	-2.39118e-17	-2.39118e-17
PRPPS	phosphoribosylpyrophosphate synthetase	atp[c] + r5p[c] <=> amp[c] + h[c] + prpp[c]	0.00540649	-7.47806e-16	2.39118e-17	2.39118e-17
ATPPRT	ATP phosphoribosyltransferase	atp[c] + prpp[c] <=> ppi[c] + prbatp[c]	0.00047455	0	0	0
PRATPP	phosphoribosyl ATP pyrophosphatase	h2o[c] + prbatp[c] -> h[c] + ppi[c] + prbamp[c]	0.00047455	0	0	0
PRAMPC	phosphoribosyl AMP cyclohydrolase	h2o[c] + prbamp[c] -> prfp[c]	0.00047455	0	0	0
PRMICIi	1 5 phosphoribosyl 5 5 phosphoribosylamino methylideneamino imidazole 4 carboxamide isomerase irreversible	prfp[c] -> prlp[c]	0.00047455	0	0	0
IG3PS	Imidazole glycerol 3 phosphate synthase	gln-L[c] + prlp[c] <=> aicar[c] + eig3p[c] + glu-L[c] + h[c]	0.00047455	0	0	0
IGPDH	imidazoleglycerol phosphate dehydratase	eig3p[c] -> h2o[c] + imacp[c]	0.00047455	0	0	0
HSTPT	histidinol phosphate transaminase	glu-L[c] + imacp[c] <=> akg[c] + hisp[c]	0.00047455	0	0	0
HISTP	histidinol phosphatase	h2o[c] + hisp[c] <=> histd[c] + pi[c]	0.00047455	0	0	0
HISTD	histidinol dehydrogenase	h2o[c] + histd[c] + 2 nad[c] <=> 3 h[c] + his-L[c] + 2 nadh[c]	0.00047455	0	0	0
HISTRS	Histidyl tRNA synthetase	atp[c] + his-L[c] + trnahis[c] <=> amp[c] + histrna[c] + ppi[c]	0	0	0	0
HISDr	L-histidine ammonia-lyase (urocanate-forming)_c0	his-L[c] <=> nh4[c] + urcan[c]	2.27255e-31	0	0	0
URCN	4,5-Dihydro-4-oxo-5-imidazolepropanoate hydro-lyase_c0	urcan[c] + h2o[c] <=> 4izp[c]	2.27255e-31	0	0	0
IZPN	4-imidazolone-5-propanoate amidohydrolase_c0	4izp[c] + h2o[c] <=> forglu[c]	2.27255e-31	0	0	0
FGLU	N-Formimino-L-glutamate formiminohydrolase_c0	forglu[c] + h2o[c] <=> glu-L[c] + frmd[c]	0	0	0	0
GGDPRED	geranylgeranyl reductase	ggdp[c] + 3 h[c] + 3 nadph[c] -> 3 nadp[c] + phydp[c]	0	0	0	0
GLYCDx	Glycerol dehydrogenase	glyc[c] + nad[c] <=> dha[c] + h[c] + nadh[c]	0	0	0	0
DGLYOX	D-Glyceraldehyde:NAD+ oxidoreductase	glyald[c] + h2o[c] + nad[c] -> glyc-R[c] + 2 h[c] + nadh[c]	0	0	0	0
DGGGPS	digeranylgeranylglyceryl phosphate synthase	ggdp[c] + gggp[c] <=> dgggp[c] + ppi[c]	0.000172966	0	0	0
CDGGGS	CDP 2 3 di O geranylgeranyl sn glycerol synthase	ctp[c] + dgggp[c] + h[c] <=> cdgggp[c] + ppi[c]	0.000172966	0	0	0
CDGGGSAT	CDP 2 3 di O geranylgeranyl sn glyceroserine O archaetidyltransferase	cdgggp[c] + ser-L[c] <=> cmp[c] + dgggps[c] + h[c]	9.15522e-06	0	0	0
ATSH	archaetidylserine hydrogenase	dgggps[c] + 8 h[c] + 8 nadph[c] -> dpgps[c] + 8 nadp[c]	9.15522e-06	0	0	0
ASD	archaetidylserine decarboxylase	dpgps[c] + h[c] -> co2[c] + dpgpe[c]	3.20479e-06	0	0	0
CDGGGPP3	CDP alcohol phosphatidyltransferase glycerol 1 phosphate	cdgggp[c] + glyc1p[c] -> cmp[c] + dggpgp[c] + h[c]	3.20479e-06	0	0	0
DGGPGP	digeranyl sn glycerol 1 phospho 3 sn glycerol phosphatase	dggpgp[c] + h2o[c] -> dggpg[c] + pi[c]	3.20479e-06	0	0	0
ATGH	archaetidylglycerol hydrogenase	dggpg[c] + 8 h[c] + 8 nadph[c] -> dpgpg[c] + 8 nadp[c]	3.20479e-06	0	0	0
CDGGIPT	CDP digeranyl sn glycero myo inositol 3 phosphatidyltransferase	cdgggp[c] + inost[c] -> cmp[c] + dggpi[c] + h[c]	0.000160606	0	0	0
ATIH	archaetidylinositol hydrogenase	dggpi[c] + 8 h[c] + 8 nadph[c] -> dpgpi[c] + 8 nadp[c]	0.000160606	0	0	0
IPDPH	Isopentenyl diphosphate hydrolase	h2o[c] + ipdp[c] <=> m3hdp[c]	0.000172985	0	0	0
DMATT2	dimethylallyltranstransferase 3 hydroxy	ipdp[c] + m3hdp[c] -> 3hgrdp[c] + ppi[c]	0.000172985	0	0	0
GRTT2	geranyltranstransferase 3 hydroxy	3hgrdp[c] + ipdp[c] -> 3hfrdp[c] + ppi[c]	0.000172985	0	0	0
FRTT2	farnesyltranstransferase 3 hyroxy	3hfrdp[c] + ipdp[c] -> 3hggdp[c] + ppi[c]	0.000172985	0	0	0
DGGGPS2	2 O 3 hydroxy geranyl 3 O geranyl sn glycerol synthase	3hggdp[c] + gggp[c] -> 3hdgggp[c] + ppi[c]	0.000172985	0	0	0
CDGGGS2	CDP 2 O 3 hydroxy geranyl 3 O geranyl sn glycerol synthase	3hdgggp[c] + ctp[c] + h[c] -> 3hcdgggp[c] + ppi[c]	0.000172985	0	0	0
CDGGGSAT2	CDP 2 O 3 hydroxy geranyl 3 O geranyl sn glyceroserine O archaetidyltransferase	3hcdgggp[c] + ser-L[c] -> 3hdgggps[c] + cmp[c] + h[c]	6.49817e-05	0	0	0
HATSH	hydroxyarchaetidylserine hydrogenase	3hdgggps[c] + 7 h[c] + 7 nadph[c] -> 3hdpgps[c] + 7 nadp[c]	6.49817e-05	0	0	0
CDGGGPP4	CDP alcohol phosphatidyltransferase glycerol 1 phosphate hydroxy	3hcdgggp[c] + glyc1p[c] -> 3hdggpgp[c] + cmp[c] + h[c]	4.62214e-05	0	0	0
DGGPGP2	digeranyl sn glycerol 1 phospho 3 sn glycerol phosphatase hydroxy	3hdggpgp[c] + h2o[c] -> 3hdggpg[c] + pi[c]	4.62214e-05	0	0	0
HATGH	hydroxyarchaetidylglycerol hydrogenase	3hdggpg[c] + 7 h[c] + 7 nadph[c] -> 3hdpgpg[c] + 7 nadp[c]	4.62214e-05	0	0	0
CDGGIPT2	CDP digeranyl sn glycero myo inositol 3 phosphatidyltransferase 3 hydroxy	3hcdgggp[c] + inost[c] -> 3hdggpi[c] + cmp[c] + h[c]	6.17815e-05	0	0	0
HATIH	hydroxyarchaetidylinositol hydrogenase	3hdggpi[c] + 7 h[c] + 7 nadph[c] -> 3hdpgpi[c] + 7 nadp[c]	6.17815e-05	0	0	0
AGAIAGT	archaeatidylinositol N acetylglucosaminyltransferase	dpgpi[c] + uacgam[c] -> agdpgpi[c] + h[c] + udp[c]	0.000148251	0	0	0
AGAID	N acetylglucosaminylarchaeatidylinositol deacetylase	agdpgpi[c] + h2o[c] -> ac[c] + gdpgpi[c]	0.000148251	0	0	0
HASD	hydroxyarchaetidylserine decarboxylase	3hdpgps[c] + h[c] -> 3hdpgpe[c] + co2[c]	1.23554e-05	0	0	0
GALTNS	galactan synthase UDPGla	udpgal[c] -> h[c] + udp[c] + galactan[c]	2.68998e-06	0	0	0
PGAMS	polyaceyl-D-galactosamine synthase UDPAcgal	udpacgal[c] -> h[c] + udp[c] + polyacgal[c]	0.000115206	0	0	0
PGLCURS	polyglucuronic acid synthase UDPGlcur	udpglcur[c] -> udp[c] + polyglcur[c] + h[c]	7.38354e-05	0	0	0
PGAMT	phosphoglucosamine mutase	gam6p[c] <=> gam1p[c]	0.000263456	0	0	0
G1PACT	glucosamine 1 phosphate N acetyltransferase	accoa[c] + gam1p[c] <=> acgam1p[c] + coa[c] + h[c]	0.000263456	0	0	0
UAGDP	UDP N acetylglucosamine diphosphorylase	acgam1p[c] + h[c] + utp[c] <=> ppi[c] + uacgam[c]	0.000263456	0	0	0
UAG2E	UDP N acetylglucosamine 2 epimerase	uacgam[c] <=> uacmam[c]	0	0	0	0
UACMAMO	UDP-N-acetyl-D-mannosamine dehydrogenase	uacmam[c] + 2 nad[c] + h2o[c] <=> uacmamu[c] + 2 nadh[c] + 3 h[c]	0	0	0	0
UAG4Ei	UDP-N-acetylglucosamine 4-epimerase	uacgam[c] <=> udpacgal[c]	0.000115206	0	0	0
R10266	UDP-N-acetyl-alpha-D-glucosamine hydro-lyase	uacgam[c] -> UDP-2-acetamido-4-dehydro-2,6-dideoxyglucose[c] + h2o[c]	0	0	0	0
OCTDPSYN	Heptaprenyl diphosphate extension	ipdp[c] + hepdp[c] -> ppi[c] + octdp[c]	0	0	0	0
HBZOPT	all-trans-octaprenyl-diphosphate:4-hydroxybenzoate	4hbz[c] + octdp[c] -> ppi[c] + 3ophb[c]	0	0	0	0
GGGPS	geranylgeranylglyceryl phosphate synthase	ggdp[c] + glyc1p[c] <=> gggp[c] + ppi[c]	0.000345951	0	0	0
ACACT1	acetyl CoA C acetyltransferase	2 accoa[c] <=> aacoa[c] + coa[c]	0.0027676	0	0	0
R01975	(R)-3-Hydroxybutanoyl-CoA:NAD+ oxidoreductase	aacoa[c] + nadph[c] + h[c] <=> 3hbcoa_R[c] + nadp[c]	0	0	0	0
R03276	3-hydroxybutyryl-CoA epimerase	3hbcoa_R[c] + 3HB[c] <=> 2 3HB[c] + coa[c]	0	0	0	0
PHAJ	(R)-specific-enoyl-CoA hydratase	3hbcoa_R[c] -> ctncoa[c] + h2o[c]	0	0	0	0
ECH	(S)-enoyl-CoA hydratase	ctncoa[c] + h2o[c] -> 3hbcoa[c]	0	0	0	0
HDH	3-hydroxybutyryl-CoA dehydrogenase	3hbcoa[c] + nad[c] -> aacoa[c] + nadh[c] + h[c]	0	0	0	0
G1PTT	glucose 1 phosphate thymidylyltransferase	dttp[c] + g1p[c] + h[c] <=> dtdpglu[c] + ppi[c]	0	0	0	0
TDPGDH	dTDPglucose 4 6 dehydratase	dtdpglu[c] -> dtdp4d6dg[c] + h2o[c]	0	0	0	0
TDPDRE	dTDP 4 dehydrorhamnose 3 5 epimerase	dtdp4d6dg[c] <=> dtdp4d6dm[c]	0	0	0	0
TDPDRR	dTDP 4 dehydrorhamnose reductase	dtdp4d6dm[c] + h[c] + nadph[c] <=> dtdprmn[c] + nadp[c]	0	0	0	0
G1PDH	glycerol 1 phosphate dehydrogenase NAD	dhap[c] + h[c] + nadh[c] <=> glyc1p[c] + nad[c]	0.000395377	0	0	0
R05680	sn-Glycerol-1-phosphate:NADP 2-oxidoreductase	dhap[c] + h[c] + nadph[c] -> glyc1p[c] + nadp[c]	0	0	0	0
HMGCOASi	Hydroxymethylglutaryl CoA synthase ir	aacoa[c] + accoa[c] + h2o[c] <=> coa[c] + h[c] + hmgcoa[c]	0.0027676	0	0	0
HMGCOARi	Hydroxymethylglutaryl CoA reductase ir	2 h[c] + hmgcoa[c] + 2 nadph[c] <=> coa[c] + mev-R[c] + 2 nadp[c]	0.0027676	0	0	0
MEVK1	mevalonate kinase atp	atp[c] + mev-R[c] <=> 5pmev[c] + adp[c] + h[c]	0.0027676	0	0	0
PMVD	Phosphomevalonate decarboxylase	5pmev[c] + atp[c] <=> co2[c] + adp[c] + ipp[c] + pi[c]	0.0027676	0	0	0
IPPK	Isopentenyl kinase	atp[c] + ipp[c] -> adp[c] + ipdp[c]	0.0027676	0	0	0
IPDDI	isopentenyl-diphosphate Delta-isomerase	ipdp[c] <=> dmpp[c]	0.000518917	0	0	0
DMATT	dimethylallyltranstransferase	dmpp[c] + ipdp[c] -> grdp[c] + ppi[c]	0.000518917	0	0	0
GRTT	geranyltranstransferase	grdp[c] + ipdp[c] -> frdp[c] + ppi[c]	0.000518917	0	0	0
FRTT	farnesyltranstransferase	frdp[c] + ipdp[c] -> ggdp[c] + ppi[c]	0.000518917	0	0	0
MFRS1	Methanofuran intermediate 1 biosynthesis	dhap[c] + pep[c] + h2o[c] -> mfrbi1[c]	9.27581e-05	0	0	0
MFRS2	Methanofuran intermediate 1 kinase	mfrbi1[c] -> mfrbi2[c] + pi[c]	9.27581e-05	0	0	0
MFRS3	Methanofuran intermediate 2 dehydration	mfrbi2[c] -> mfrbi3[c] + h2o[c]	9.27581e-05	0	0	0
MFRS4	Methanofuran intermediate 3 isomerization	mfrbi3[c] -> mfrbi4[c]	9.27581e-05	0	0	0
MFRS5	Methanofuran intermediate 4 dehydration	mfrbi4[c] -> 24sf[c] + h2o[c]	9.27581e-05	0	0	0
MFRS6	2,4-substituted-furan reduction (nad)	24sf[c] + atp[c] + nadh[c] + h[c] -> 2frald[c] + adp[c] + pi[c] + nad[c]	9.27581e-05	0	0	0
MFRS7	2-furaldehyde transaminase	2frald[c] + glu-L[c] -> 2mafr[c] + akg[c]	9.27581e-05	0	0	0
MFRS8	p-(b-aminoethyl)phenoxy-methyl-2-(aminomethyl)furan biosynthesis	tym[c] + 2mafr[c] -> aepmamfr[c] + pi[c]	9.27581e-05	0	0	0
MFRS9	p-(b-aminoethyl)phenoxy-methyl-2-(aminomethyl)furan glutamate extention	aepmamfr[c] + glu-L[c] <=> 4gaepmamfr[c] + h2o[c]	9.27581e-05	0	0	0
MFRS10	4-[N-g-L-glutamyl-)-p-(b-aminoethyl)phenoxy-methyl]-2-(aminomethyl)furan glutamate extention	4gaepmamfr[c] + glu-L[c] <=> 4ggaepmamfr[c] + h2o[c]	9.27581e-05	0	0	0
MFRS11	Third glutatamate addition to MFR(b)	4ggaepmamfr[c] + glu-L[c] -> 4gggaepmamfr[c] + h2o[c]	9.27581e-05	0	0	0
MFRBS	MFR(b) synthesis	4gggaepmamfr[c] + glu-L[c] -> mfr_b[c] + h2o[c]	9.27581e-05	0	0	0
ACKr	acetate kinase	ac[c] + atp[c] <=> actp[c] + adp[c]	0	0	0	0
HDR	Heterodisulfide reductase	cob[c] + com[c] + 2 h[e] + mqn[c] -> hsfd[c] + mql[c] + 2 h[c]	0.183363	0	0	1.1
HDR-2	Heterodisulfide reductase II	2 fdred[c] + com[c] + cob[c] + 2 f420-2[c] + 2 h[c] -> 2 fdox[c] + 2 f420-2h2[c] + hsfd[c]	0.916637	1.1	1.1	0
MCR	Methyl-coenzyme M reductase	ch4[c] + hsfd[c] <=> cob[c] + mcom[c]	1.1	1.1	1.1	1.1
MTR	soluble Methyl-H4MPT:coenzyme-M methyltransferase	mcom[c] + h4mpt[c] + 2 na1[e] <=> mh4mpt[c] + com[c] + 2 na1[c]	1.1	1.1	1.1	1.1
F4MTSPR	coenzyme F420-dependent N5 N(10)-methenyltetrahydromethanopterin reductase	f420-2[c] + mh4mpt[c] <=> f420-2h2[c] + mleneh4mpt[c]	1.0335	1.1	1.1	1.1
F4MTSPD	coenzyme F420-dependent N5 N(10)-methenyltetrahydromethanopterin dehydrogenase	f420-2[c] + mleneh4mpt[c] + h[c] <=> f420-2h2[c] + menylh4mpt[c]	1.0389	1.1	1.1	1.1
MTSPC	Methenyl-H4MPt cyclohydrolase	h2o[c] + menylh4mpt[c] <=> formh4mpt[c] + h[c]	1.0389	1.1	1.1	1.1
FMFTSPFT_b_	formylmethanofuran:H4MPT N-formyltransferase (b)	formh4mpt[c] + mfr_b[c] <=> formmfr_b[c] + h4mpt[c]	1.0389	1.1	1.1	1.1
FMFD_b_	formylmethylfuran dehydrogenase	2 fdox[c] + formmfr_b[c] + h2o[c] <=> co2[c] + 2 fdred[c] + 2 h[c] + mfr_b[c]	1.0389	1.1	1.1	1.1
CODH2	carbon monoxide dehydrogenase / acetyl-CoA synthase 2	co2[c] + 2 fdred[c] + 2 h[c] <=> co[c] + 2 fdox[c] + h2o[c]	0.0665031	0	0	0
CODH3	carbon monoxide dehydrogenase / acetyl-CoA synthase 2	co[c] + coa[c] + mh4mpt[c] -> h4mpt[c] + accoa[c]	0.0665031	0	0	0
ACS	Acetyl-CoA synthetase (ADP-forming)	accoa[c] + pi[c] + adp[c] <=> ac[c] + coa[c] + atp[c]	-0.000918004	-8.65273e-17	6.69526e-33	-3.34763e-32
ALDD2x	Aldehyde dehydrogenase (NAD)	acald[c] + nad[c] + h2o[c] -> ac[c] + nadh[c] + 2 h[c]	0	2.11461e-15	0	0
ACAFDOR	Acetaldehyde: ferredoxin oxidoreductase	acald[c] + 2 fdox[c] + h2o[c] <=> ac[c] + 2 fdred[c] + 3 h[c]	2.29934e-32	-2.02808e-15	-3.9853e-18	-3.9853e-18
ALCD2y	Alcohol dehydrogenase (ethanol, NADP)	etoh[c] + nadp[c] <=> acald[c] + nadph[c] + h[c]	0	0	0	0
FAE	formaldehyde-activating enzyme	fald[c] + h4mpt[c] <=> mleneh4mpt[c] + h2o[c]	0.00540649	-1.20509e-15	2.39118e-17	2.39118e-17
FDH	formate dehydrogenase	for[c] + nad[c] <=> co2[c] + nadh[c]	-0.00865869	-4.88224e-16	1.42844e-16	6.76688e-16
F4NPR	f420-dependent NADP reductase	f420-2h2[c] + nadp[c] <=> f420-2[c] + nadph[c] + h[c]	0.253253	3.01156e-16	2.53806e-16	-4.73226e-16
FQO	F420H2:quinone oxidoreductase	f420-2h2[c] + mqn[c] + 3 h[c] -> f420-2[c] + 3 h[e] + mql[c]	3.64822	4.4	4.4	2.2
Rnf	Ferrdoxin:quinone oxidoreductase	2 fdred[c] + mqn[c] + 4 na1[c] -> 2 fdox[c] + 4 na1[e] + mql[c]			-1.76968e-16	1.1
ATPS4r	ATP synthase (four protons for one ATP)	h[e] + 3 na1[e] + adp[c] + pi[c] <=> 3 na1[c] + atp[c] + h2o[c]	5.94229	7.15	7.15	5.5
QFO	quinol:ferricytochrome-c oxidoreductase	2 ficytC[c] + mql[c] + 2 h[c] -> 2 focytC[c] + mqn[c] + 4 h[e]	3.83158	4.4	4.4	4.4
NAR	nitrate reductase (cytochrome)	2 focytC[c] + no3[e] + 2 h[c] -> 2 ficytC[c] + no2[e] + h2o[c]	3.83158	4.4	4.4	4.4
NRF	nitrite reductase	no2[e] + 3 mql[c] + 2 h[c] -> nh4[e] + 3 mqn[c] + 2 h2o[c]	0	-2.76827e-17	-1.0106e-16	-6.25147e-16
HSERTA	homoserine O trans acetylase	accoa[c] + hom-L[c] <=> achms[c] + coa[c]	0.000769753	0	0	0
AHSERL2	O acetylhomoserine thiol lyase	achms[c] + h2s[c] -> ac[c] + h[c] + hcys-L[c]	0.000769753	0	0	0
METS	methionine synthase	hcys-L[c] + 5mthf[c] -> met-L[c] + thf[c] + h[c]	0.00100785	0	0	0
MHPGLUT	5-methyltetrahydropteroyltriglutamate-homocysteine S-methyltransferase	hcys-L[c] + mhpglu[c] -> met-L[c] + hpglu[c]	0	0	0	0
METTRS	Methionyl tRNA synthetase	atp[c] + met-L[c] + trnamet[c] -> amp[c] + mettrna[c] + ppi[c]	0	0	0	0
FMETTRS	Methionyl tRNA formyltransferase	10fthf[c] + mettrna[c] -> fmettrna[c] + h[c] + thf[c]	0	0	0	0
AHCi	adenosylhomocysteinase	ahcys[c] + h2o[c] <=> adn[c] + hcys-L[c]	0.000238101	0	0	0
METAT	methionine adenosyltransferase	atp[c] + h2o[c] + met-L[c] -> amet[c] + pi[c] + ppi[c]	0.000238101	0	-1.34874e-16	-2.11433e-16
METGL	methionine g lyase	h2o[c] + met-L[c] -> 2obut[c] + ch4s[c] + nh4[c]	0	0	1.34874e-16	2.11433e-16
ASPO2	L-aspartate:NAD+ oxidoreductase	asp-L[c] + nad[c] -> 2 h[c] + iasp[c] + nadh[c]	0	0	0	0
ASPO2y	L-aspartate:NADP+ oxidoreductase (deaminating)	asp-L[c] + nadp[c] -> 2 h[c] + iasp[c] + nadph[c]	1.29861e-05	-4.27978e-31	-1.55219e-31	3.49243e-31
QULNS	quinolinate synthase	iasp[c] + dhap[c] -> quln[c] + 2 h2o[c] + pi[c]	1.29861e-05	-4.27978e-31	-1.55219e-31	3.49243e-31
NNDPR	nicotinate nucleotide diphosphorylase carboxylating	2 h[c] + prpp[c] + quln[c] <=> co2[c] + nicrnt[c] + ppi[c]	1.29861e-05	-4.27978e-31	-1.55219e-31	3.49243e-31
NNAT	nicotinate nucleotide adenylyltransferase	atp[c] + h[c] + nicrnt[c] <=> dnad[c] + ppi[c]	1.29861e-05	-4.27978e-31	-1.55219e-31	3.49243e-31
NADK	NAD kinase	atp[c] + nad[c] <=> adp[c] + h[c] + nadp[c]	2.31895e-06	0	0	0
NAPRTr	NAPRTase rev	h[c] + nac[c] + prpp[c] <=> nicrnt[c] + ppi[c]	0	-2.28643e-16	0	0
R01268	nicotinamidase	ncam[c] + h2o[c] <=> nac[c] + nh4[c]	0	0	0	0
NMNAT	nicotinamide nucleotide adenylyltransferase	atp[c] + h[c] + nmn[c] <=> nad[c] + ppi[c]	0	0	0	0
NADDP	NAD+ phosphohydrolase	h2o[c] + nad[c] -> amp[c] + 2 h[c] + nmn[c]	0	0	0	0
NIT_n1p4	nitrogenase	32 atp[c] + 8 fdred[c] + 32 h2o[c] + n2[c] <=> 32 adp[c] + 8 fdox[c] + h2[c] + 22 h[c] + 2 nh4[c] + 32 pi[c]	0	0	0	0
NTRIR2x	nitrite Reductase NADH	5 h[c] + 3 nadh[c] + no2[c] -> 2 h2o[c] + 3 nad[c] + nh4[c]	0.0562249	2.38428e-15	-1.61272e-16	-6.36036e-16
NTRIR2y	nitrite Reductase NADPH	5 h[c] + 3 nadph[c] + no2[c] -> 2 h2o[c] + 3 nadp[c] + nh4[c]	0	0	0	0
ATPHs	ATP amine hydrolysis (spontaneous)	atp[c] + h2o[c] + h[c] <=> itp[c] + nh4[c]	0	0	0	0
DATPHs	dATP amine hydrolysis (spontaneous)	datp[c] + h2o[c] + h[c] <=> nh4[c] + ditp[c]	9.23225e-32	-1.96645e-17	-1.00518e-15	-1.05492e-15
GTPHs	GTP amine hydrolysis (spontaneous)	gtp[c] + h2o[c] + h[c] <=> nh4[c] + xtp[c]	0	0	0	0
TRDR	thioredoxin reductase NADPH	h[c] + nadph[c] + trdox[c] <=> nadp[c] + trdrd[c]	0.00192248	4.12332e-16	2.69747e-16	-2.00568e-31
NTP1	nucleoside triphosphatase ATP	atp[c] + h2o[c] -> adp[c] + h[c] + pi[c]	0	2.15	2.15	0.5
NTP2	nucleoside triphosphatase dATP	datp[c] + h2o[c] -> dadp[c] + h[c] + pi[c]	0	0	0	0
NTP3	nucleoside triphosphatase GTP	gtp[c] + h2o[c] -> gdp[c] + h[c] + pi[c]	0	0	0	0
NTP4	nucleoside triphosphatase dGTP	dgtp[c] + h2o[c] -> dgdp[c] + h[c] + pi[c]	0	0	0	0
NTP5	nucleoside triphosphatase CTP	ctp[c] + h2o[c] -> cdp[c] + h[c] + pi[c]	0	0	0	0
NTP6	nucleoside triphosphatase dCTP	dctp[c] + h2o[c] -> dcdp[c] + h[c] + pi[c]	0	0	0	0
NTP7	nucleoside triphosphatase UTP	h2o[c] + utp[c] -> h[c] + pi[c] + udp[c]	0	0	0	0
NTP8	nucleoside triphosphatase dUTP	dutp[c] + h2o[c] -> dudp[c] + h[c] + pi[c]	0	0	0	0
NTP9	nucleoside triphosphatase dTTP	dttp[c] + h2o[c] -> dtdp[c] + h[c] + pi[c]	0	0	0	0
NTPP11	Nucleoside triphosphate pyrophosphorylase (xtp)	h2o[c] + xtp[c] -> h[c] + ppi[c] + xmp[c]	0	0	0	0
GTPCHIV	GTP cyclohydrolase IV	gtp[c] + h2o[c] <=> dhp23cp[c] + for[c] + ppi[c] + h[c]	0.000110215	-2.59582e-16	1.19559e-17	1.19559e-17
MTAP	S-methyl-5'-thioadenosine:phosphate S-methyl-5-thio-alpha-D-ribosyl-transferase_c0	5mta[c] + pi[c] <=> ade[c] + 5mdr1p[c]	0	0	0	0
MTRI	5-Methylthio-5-deoxy-D-ribose-1-phosphate ketol-isomerase_c0	5mdr1p[c] <=> 5mdru1p[c]	0	0	0	0
PRAGSr	phosphoribosylglycinamide synthase	atp[c] + gly[c] + pram[c] <=> adp[c] + gar[c] + h[c] + pi[c]	0.00285247	0	0	0
GARFT	phosphoribosylglycinamide formyltransferase	10fthf[c] + gar[c] <=> fgam[c] + h[c] + thf[c]	0.00285247	0	0	0
PRFGS	phosphoribosylformylglycinamidine synthase	atp[c] + fgam[c] + gln-L[c] + h2o[c] <=> adp[c] + fpram[c] + glu-L[c] + h[c] + pi[c]	0.00285247	0	0	0
PRAIS	phosphoribosylaminoimidazole synthase	atp[c] + fpram[c] <=> adp[c] + air[c] + 2 h[c] + pi[c]	0.00285247	0	0	0
AIRC2	phosphoribosylaminoimidazole carboxylase	air[c] + atp[c] + hco3[c] -> 5caiz[c] + adp[c] + h[c] + pi[c]	0.00285247	0	0	0
AIRC3	phosphoribosylaminoimidazole carboxylase mutase rxn	5caiz[c] <=> 5aizc[c]	0.00285247	0	0	0
PRASCS	phosphoribosylaminoimidazolesuccinocarboxamide synthase	5aizc[c] + asp-L[c] + atp[c] -> 25aics[c] + adp[c] + h[c] + pi[c]	0.00285247	0	0	0
ADSL2	adenylosuccinate lyase	25aics[c] <=> aicar[c] + fum[c]	0.00285247	0	0	0
AICART	phosphoribosylaminoimidazolecarboxamide formyltransferase	10fthf[c] + aicar[c] <=> fprica[c] + thf[c]	-0.00544924	1.50302e-32	1.30888e-16	2.07447e-16
ATPFORTRX	5-formaminoimidazole-4-carboxamide-1-beta-D-ribofuranosyl	aicar[c] + atp[c] + for[c] -> adp[c] + fprica[c] + pi[c]	0.00877626	-1.50302e-32	-1.30888e-16	-2.07447e-16
IMPC	IMP cyclohydrolase	h2o[c] + imp[c] <=> fprica[c]	-0.00332702	1.2068e-48	0	-5.43494e-33
ADK1	adenylate kinase	amp[c] + atp[c] <=> 2 adp[c]	0.028287	-3.10966e-15	7.98768e-16	1.06367e-15
ADK2	adenylate kinase Inorganic triphosphate	amp[c] + pppi[c] <=> adp[c] + ppi[c]	2.18584e-05	1.33174e-33	3.49802e-33	3.49802e-33
ADK3	adentylate kinase GTP	amp[c] + gtp[c] -> adp[c] + gdp[c]	0	0	0	0
ADK4	adentylate kinase ITP	amp[c] + itp[c] <=> adp[c] + idp[c]	0	0	0	0
NDPK9	nucleoside diphosphate kinase ATPIDP	atp[c] + idp[c] <=> adp[c] + itp[c]	0	0	0	0
ADNCYC	adenylate cyclase	atp[c] <=> camp[c] + ppi[c]	0	0	0	0
RNDR1	ribonucleoside diphosphate reductase ADP	adp[c] + trdrd[c] -> dadp[c] + h2o[c] + trdox[c]	0.000151479	-1.96645e-17	0	0
NDPK8	nucleoside diphosphate kinase ATPdADP	atp[c] + dadp[c] <=> adp[c] + datp[c]	0	0	0	0
RNTR1	ribonucleoside triphosphate reductase ATP	atp[c] + trdrd[c] -> datp[c] + h2o[c] + trdox[c]	0	0	0	0
ADKd	adenylate kinase d form	damp[c] + datp[c] <=> 2 dadp[c]	-0.000151479	1.96645e-17	1.00518e-15	1.05492e-15
DADK	deoxyadenylate kinase	atp[c] + damp[c] <=> adp[c] + dadp[c]	0.000151479	-1.96645e-17	-2.01036e-15	-2.10984e-15
NTD6	2'-Deoxyadenosine 5'-monophosphate phosphohydrolase	damp[c] + h2o[c] <=> pi[c] + dad-2[c]	0	0	1.00518e-15	1.05492e-15
NTD7	Adenosine 5'-monophosphate phosphohydrolase	amp[c] + h2o[c] <=> adn[c] + pi[c]	-0.000238101	0	0	0
NTD11	Inosine 5'-monophosphate phosphohydrolase	h2o[c] + imp[c] <=> pi[c] + ins[c]	0	0	0	0
INSK	Inosine phosphorylation	atp[c] + ins[c] -> adp[c] + h[c] + imp[c]	0	0	0	0
IMPD	IMP dehydrogenase	h2o[c] + imp[c] + nad[c] <=> h[c] + nadh[c] + xmp[c]	0.00122917	1.05793e-16	-5.80203e-16	-5.22693e-16
GMPS	GMP synthase	atp[c] + nh4[c] + xmp[c] -> amp[c] + gmp[c] + 2 h[c] + ppi[c]	0.00122917	-2.59582e-16	0	0
NTD10	Xanthosine 5'-phosphate phosphohydrolase	h2o[c] + xmp[c] <=> pi[c] + xtsn[c]	0	3.65375e-16	-5.80203e-16	-5.22693e-16
XPPT	xanthine phosphoribosyltransferase	prpp[c] + xan[c] <=> ppi[c] + xmp[c]	0	0	0	0
GUAD	guanine deaminase	gua[c] + h2o[c] + h[c] -> nh4[c] + xan[c]	0	0	0	0
GK1	guanylate kinase GMPATP	atp[c] + gmp[c] <=> adp[c] + gdp[c]	0.00123285	-2.59582e-16	1.01538e-31	2.28643e-16
NTD9	Guanosine 5'-monophosphate phosphohydrolase	gmp[c] + h2o[c] <=> pi[c] + gsn[c]	0	0	0	0
GSNK	Guanosine phosphorylation	atp[c] + gsn[c] -> adp[c] + gmp[c] + h[c]	0	0	0	0
GUAPRT	guanine phosphoribosyltransferase	gua[c] + prpp[c] -> gmp[c] + ppi[c]	0	0	0	0
NDPK1	nucleoside diphosphate kinase ATPGDP	atp[c] + gdp[c] <=> adp[c] + gtp[c]	-0.0142564	1.82246e-15	6.59282e-16	1.13562e-15
GUACYC	GTP diphosphate-lyase (cyclizing; 3',5'-cyclic-GMP-forming)	gtp[c] <=> ppi[c] + 35cgmp[c]	0	0	-1.19559e-17	-2.40599e-16
RNDR2	ribonucleoside diphosphate reductase GDP	gdp[c] + trdrd[c] -> dgdp[c] + h2o[c] + trdox[c]	0	0	0	0
RNTR2	ribonucleoside triphosphate reductase GTP	gtp[c] + trdrd[c] -> dgtp[c] + h2o[c] + trdox[c]	9.83931e-05	0	0	0
NDPK5	nucleoside diphosphate kinase ATPdGDP	atp[c] + dgdp[c] <=> adp[c] + dgtp[c]	0	0	0	0
NTD8	2'-Deoxyguanosine 5'-monophosphate phosphohydrolase	h2o[c] + dgmp[c] <=> pi[c] + dgsn[c]	0	0	0	0
NDPK10	ATP:dIDP phosphotransferase	atp[c] + didp[c] <=> adp[c] + ditp[c]	0	1.96645e-17	1.00518e-15	1.05492e-15
DHORTS	dihydroorotase	dhor-S[c] + h2o[c] <=> cbasp[c] + h[c]	-0.00156235	1.19003e-48	0	0
R01869	dihydroorotic acid dehydrogenase f420	dhor-S[c] + nad[c] <=> nadh[c] + orot[c] + h[c]	0.00156235	-1.19003e-48	0	0
ORPT	orotate phosphoribosyltransferase	orot5p[c] + ppi[c] <=> orot[c] + prpp[c]	-0.00156235	1.19003e-48	0	0
OMPDC	orotidine 5 phosphate decarboxylase	h[c] + orot5p[c] -> co2[c] + ump[c]	0.00156235	-1.19003e-48	0	0
NTD2	Uridine 5'-monophosphate phosphohydrolase	h2o[c] + ump[c] <=> pi[c] + uri[c]	0	0	-1.19003e-48	4.7601e-48
UMPK	UMP kinase	atp[c] + ump[c] -> adp[c] + udp[c]	0.00156235	-1.19003e-48	1.19003e-48	-4.7601e-48
NDPK2	nucleoside diphosphate kinase ATPUDP	atp[c] + udp[c] <=> adp[c] + utp[c]	0.00165246	-1.19003e-48	1.19003e-48	-4.7601e-48
CTPS1	CTP synthase NH3	atp[c] + nh4[c] + utp[c] -> adp[c] + ctp[c] + 2 h[c] + pi[c]	0.00063108	-1.19003e-48	1.19003e-48	-4.7601e-48
CTPS2	CTP synthase glutamine	atp[c] + gln-L[c] + h2o[c] + utp[c] -> adp[c] + ctp[c] + glu-L[c] + 2 h[c] + pi[c]	0	0	0	0
NDPK3	nucleoside diphosphate kinase ATPCDP	atp[c] + cdp[c] <=> adp[c] + ctp[c]	0	0	0	0
CYTK1	cytidylate kinase CMP	atp[c] + cmp[c] <=> adp[c] + cdp[c]	0.000346456	-1.50302e-32	-5.42103e-32	-2.01353e-31
NTD4	Cytidine-5'-monophosphate phosphohydrolase	cmp[c] + h2o[c] <=> pi[c] + cytd[c]	0	0	0	0
CYTDK1	cytidine kinase (ATP)	atp[c] + cytd[c] -> adp[c] + cmp[c] + h[c]	0	0	0	0
RNTR3	ribonucleoside triphosphate reductase CTP	ctp[c] + trdrd[c] -> dctp[c] + h2o[c] + trdox[c]	0	0	0	0
NDPK7	nucleoside diphosphate kinase ATPdCDP	atp[c] + dcdp[c] <=> adp[c] + dctp[c]	0	0	0	0
RNDR3	ribonucleoside diphosphate reductase CDP	cdp[c] + trdrd[c] -> dcdp[c] + h2o[c] + trdox[c]	0	0	0	0
CYTK2	cytidylate kinase dCMP	atp[c] + dcmp[c] <=> adp[c] + dcdp[c]	0.000346456	-1.50302e-32	-5.42103e-32	-2.01353e-31
CYTK5	cytidylate kinase (dCMP)	ctp[c] + dcmp[c] <=> cdp[c] + dcdp[c]	-0.000346456	1.50302e-32	5.42103e-32	2.01353e-31
NTD3	2'-Deoxycytidine 5'-monophosphate phosphohydrolase	dcmp[c] + h2o[c] <=> pi[c] + dcyt[c]	0	0	0	0
DCTPD	dCTP deaminase	dctp[c] + h2o[c] + h[c] <=> dutp[c] + nh4[c]	-9.83931e-05	0	0	0
RNTR4	ribonucleoside triphosphate reductase UTP	trdrd[c] + utp[c] -> dutp[c] + h2o[c] + trdox[c]	0	0	0	0
DUTPDP	dUTP nucleotidohydrolase	dutp[c] + h2o[c] -> dump[c] + h[c] + ppi[c]	0	0	0	0
NDPK6	nucleoside diphosphate kinase ATPdUDP	atp[c] + dudp[c] <=> adp[c] + dutp[c]	9.83931e-05	0	0	0
RNDR4	ribonucleoside diphosphate reductase UDP	trdrd[c] + udp[c] -> dudp[c] + h2o[c] + trdox[c]	0.000249872	0	0	0
URIDK2r	Uridylate kinase (dUMP)	atp[c] + dump[c] <=> adp[c] + dudp[c]	-0.000151479	0	0	0
DCMPDA	dCMP deaminase	dcmp[c] + h2o[c] + h[c] <=> dump[c] + nh4[c]	0	0	0	0
NTD1	dUMP hydrolase	dump[c] + h2o[c] <=> duri[c] + pi[c]	0	-1.85035e-50	0	-2.14064e-32
TMDS	thymidylate synthase	dump[c] + mlthf[c] -> dhf[c] + dtmp[c]	0.000151479	1.85035e-50	0	2.14064e-32
DTMPK	dTMP kinase	atp[c] + dtmp[c] <=> adp[c] + dtdp[c]	0.000151479	0	0	0
NDPK4	nucleoside diphosphate kinase ATPdTDP	atp[c] + dtdp[c] <=> adp[c] + dttp[c]	0.000151479	0	0	0
NTD5	Thymidylate 5'-phosphohydrolase	dtmp[c] + h2o[c] <=> pi[c] + thymd[c]	0	1.85035e-50	0	2.14064e-32
MTHFC	methenyltetrahydrofolate cyclohydrolase	h2o[c] + methf[c] <=> 10fthf[c] + h[c]	-0.00259677	1.50302e-32	1.30888e-16	2.07447e-16
MTHFD2i	methylenetetrahydrofolate dehydrogenase NAD	mlthf[c] + nad[c] <=> methf[c] + nadh[c]	-0.00259677	1.50302e-32	1.30888e-16	2.07447e-16
MTHFR2	5,10-methylenetetrahydrofolate reductase (NADH)	2 h[c] + mlthf[c] + nadh[c] -> 5mthf[c] + nad[c]	0	0	0	0
MTHFR3	5 10 methylenetetrahydrofolatereductase NADPH	2 h[c] + mlthf[c] + nadph[c] -> 5mthf[c] + nadp[c]	0.00100785	0	0	0
MHPGLUT2	5-methyltetrahydropteroyltriglutamate methyltransferase	ahcys[c] + h[c] + mhpglu[c] -> amet[c] + hpglu[c]	0	0	0	0
ACLDC	acetolactate decarboxylase	alac-S[c] + h[c] <=> actn-R[c] + co2[c]	0	0	0	0
ALDD31	Aminoacetaldehyde oxidation	h2o[c] + nad[c] + aacald[c] <=> gly[c] + 2 h[c] + nadh[c]	0	0	0	0
ASNTRS2-1	Asparaginyl-tRNA synthetase 2 (correction pathway part 1)	trnaasn[c] + atp[c] + asp-L[c] -> amp[c] + ppi[c] + asntrna_asp[c]	0	0	0	0
ASNTRS2-2	Asparaginyl-tRNA synthetase 2 (correction pathway part 2)	asntrna_asp[c] + gln-L[c] + atp[c] + h2o[c] -> adp[c] + pi[c] + h[c] + glu-L[c] + asntrna[c]	0	0	0	0
ATPM	ATP maintenance requirement	atp[c] + h2o[c] -> adp[c] + h[c] + pi[c]	5	5	5	5
CAT	catalase	2 h2o2[c] -> 2 h2o[c] + o2[c]	0	0	0	0
F4H2O	F420H2 oxidase	2 f420-2h2[c] + o2[c] -> 2 f420-2[c] + 2 h2o[c]	0	0	0	0
HCO3E	HCO3 equilibration reaction	co2[c] + h2o[c] <=> h[c] + hco3[c]	0.0260314	1.97703e-16	1.19559e-17	4.69241e-16
MI3PS	1D-myo-inositol-3-phosphate lyase (isomerizing)	g6p[c] -> mi3p-D[c]	0.000222388	0	0	0
NMNHYD	Nicotinamide ribonucleotide phosphohydrolase	h2o[c] + nmn[c] <=> pi[c] + rnam[c]	0	0	0	0
PPK2	polyphosphate kinase	atp[c] + ppi[c] <=> adp[c] + pppi[c]	0	0	0	0
PRPPP	phosphoribosylpyrophosphate phosphatase	h2o[c] + prpp[c] -> h[c] + pi[c] + r15bp[c]	0	0	0	0
PYRS-1	L-Pyrrolysine synthesis 1	1pyr5c[c] + amet[c] -> ahcys[c] + h[c] + 1pyr4m5c[c]	0	0	0	0
PYRS-2	L-Pyrrolysine synthesis 2	atp[c] + lys-L[c] + 1pyr4m5c[c] <=> adp[c] + h[c] + pi[c] + pyr-L[c]	0	0	0	0
PYRTRS	pyrrolysyl-tRNA synthase	atp[c] + trnaala[c] + pyr-L[c] -> amp[c] + ppi[c] + pyrtrna[c]	0	0	0	0
RBPI	ribose 1 5 bisphosphate isomerase	r15bp[c] <=> rb15bp[c]	0	0	0	0
SPODM	superoxide dismutase	2 h[c] + 2 o2[c] <=> h2o2[c] + o2[c]	0	0	0	0
SULR2	Sulfite reductase	3 f420-2h2[c] + so3[c] + 2 h[c] -> 3 f420-2[c] + 3 h2o[c] + h2s[c]	0.00132693	2.15998e-16	1.34874e-16	-1.97448e-31
GCC	dihydrolipoylprotein:NAD+ oxidoreductase	nad[c] + dhlpro[c] -> h[c] + nadh[c] + lpro[c]	0	0	0	0
GLXO1	glyoxylate oxioreductase	h2o[c] + nad[c] + glx[c] <=> 2 h[c] + nadh[c] + oxa[c]	0	0	0	0
OXADC	oxalate decarboxylase	h[c] + oxa[c] <=> co2[c] + for[c]	3.67786e-06	2.28643e-16	1.01538e-31	2.28643e-16
GLUTRR	glutamyl tRNA reductase	glutrna[c] + 2 h[c] + nadph[c] -> glu1sa[c] + nadp[c] + trnaglu[c]	7.4392e-05	0	0	0
G1SATi	glutamate 1 semialdehyde aminotransferase	glu1sa[c] -> 5aop[c] + h[c]	7.4392e-05	0	0	0
PPBNGS	porphobilinogen synthase	2 5aop[c] -> 2 h2o[c] + h[c] + ppbng[c]	3.7196e-05	0	0	0
HMBS	hydroxymethylbilane synthase	h2o[c] + 4 ppbng[c] -> hmbil[c] + 4 nh4[c]	9.299e-06	0	0	0
UPP3S	uroporphyrinogen III synthase	hmbil[c] -> h2o[c] + uppg3[c]	9.299e-06	0	0	0
UPP3MT	uroporphyrinogen methyltransferase	2 amet[c] + uppg3[c] -> 2 ahcys[c] + dscl[c] + h[c]	9.299e-06	0	0	0
SHCHD2	sirohydrochlorin dehydrogenase NAD	dscl[c] + nad[c] -> nadh[c] + scl[c]	0	0	0	0
SHCHF	sirohydrochlorin ferrochetalase	fe2[c] + scl[c] -> 4 h[c] + sheme[c]	-2.29928e-32	-8.65273e-17	3.9853e-18	3.9853e-18
SHCHCC	sirohydrochlorin cobaltochelatase	cobalt2[c] + scl[c] -> copre2[c] + 2 h[c]	2.29928e-32	8.65273e-17	-3.9853e-18	-3.9853e-18
CPC2MT	precorrin 2 C20 methyltransferase	amet[c] + copre2[c] -> ahcys[c] + copre3[c] + h[c]	2.29912e-32	8.65273e-17	-3.9853e-18	-3.9853e-18
CPC3MT	precorrin 3B C17 methyltransferase	amet[c] + copre3[c] -> ahcys[c] + copre4[c]	2.29912e-32	8.65273e-17	-3.9853e-18	-3.9853e-18
CPC4MT	precorrin 4 C11 methyltransferase	amet[c] + copre4[c] -> ahcys[c] + copre5[c] + h[c]	2.29912e-32	8.65273e-17	-3.9853e-18	-3.9853e-18
CPC5MT	precorrin 5 C1 methyltransferase	amet[c] + copre5[c] + h2o[c] -> acald[c] + ahcys[c] + copre6[c] + 2 h[c]	2.29906e-32	8.65273e-17	-3.9853e-18	-3.9853e-18
CPC6R	precorrin 6A reductase	copre6[c] + 2 h[c] + nadph[c] -> codhpre6[c] + nadp[c]	0	8.65273e-17	-3.9853e-18	-3.9853e-18
CPC6MT	precorrin 6Y C5 15 methyltransferase decarboxylating	2 amet[c] + codhpre6[c] -> 2 ahcys[c] + co2[c] + copre8[c] + 2 h[c]	2.29926e-32	8.65273e-17	-3.9853e-18	-3.9853e-18
CPC8MM	precorrin 8X methylmutase	copre8[c] + h[c] <=> cobya[c]	2.29901e-32	8.65273e-17	-3.9853e-18	-3.9853e-18
CYRDAS	Cob II yrinate a c diamide synthase glutamine hydrolysing	2 atp[c] + cobya[c] + 2 gln-L[c] + h2o[c] -> 2 adp[c] + co2dam[c] + 2 glu-L[c] + h[c] + ppi[c]	2.2989e-32	8.65273e-17	-3.9853e-18	-3.9853e-18
CYRDAR	cob II yrinic acid a c diamide reductase	2 co2dam[c] + nadh[c] -> 2 co1dam[c] + h[c] + nad[c]	1.14944e-32	4.32636e-17	-1.99265e-18	-1.99265e-18
CYRDAAT	cob I yrinic acid a c diamide adenosyltransferase	atp[c] + co1dam[c] + h[c] -> adcobdam[c] + pppi[c]	2.29894e-32	8.65273e-17	-3.9853e-18	-3.9853e-18
ADCYRS	adenosylcobyric acid synthase glutamine hydrolysing	adcobdam[c] + 4 atp[c] + 4 gln-L[c] + 4 h2o[c] -> adcobhex[c] + 4 adp[c] + 4 glu-L[c] + 4 h[c] + 4 pi[c]	2.2989e-32	8.65273e-17	-3.9853e-18	-3.9853e-18
ADCPS1	adenosylcobyric acid:(R)-1-aminopropan-2-ol ligase (ADP-forming)	adcobhex[c] + appl[c] + atp[c] -> adocbi[c] + adp[c] + h[c] + pi[c]	7.21348e-33	3.1517e-16	-3.9853e-18	-3.9853e-18
ADCPS2	adenosylcobinamide phosphate synthase	adcobhex[c] + applp[c] + atp[c] -> adocbip[c] + adp[c] + h[c] + pi[c]	3.7548e-32	-2.28643e-16	0	0
THRPS	threonine phosphate synthase	atp[c] + thr-L[c] -> adp[c] + h[c] + thrp[c]	3.4039e-32	8.65273e-17	-3.9853e-18	-3.9853e-18
THRPD	threonine phosphate decarboxylase	h[c] + thrp[c] -> applp[c] + co2[c]	3.40396e-32	8.65273e-17	-3.9853e-18	-3.9853e-18
ACBIPGT	Adenosyl cobinamide phosphate guanyltransferase	adocbip[c] + gtp[c] + h[c] -> agdpcbi[c] + ppi[c]	-4.86058e-32	-2.28643e-16	0	0
5HBZIDS	5 hydroxybenzimidazole synthase	ribflv[c] -> 5hbzid[c] + unknown-rbfdeg[c]	0	-2.28643e-16	0	0
NN5HBPRT	Nicotinate nucleotide 5 hydroxybenzimidazole phosphoribosyltransferase	5hbzid[c] + nicrnt[c] -> 5pr5hbz[c] + h[c] + nac[c]	0	-2.28643e-16	0	0
RZ5PP2	alpha ribazole 5 phosphate phosphatase	5pr5hbz[c] + h2o[c] -> pi[c] + r5hbzi[c]	0	-2.28643e-16	0	0
ADOCBLS2	Adenosylcobalamin 5 phosphate synthase	agdpcbi[c] + r5hbzi[c] -> adocblhbi[c] + gmp[c] + h[c]	-4.89499e-32	-2.28643e-16	0	0
CBLAT2	cob I alamin HBI adenosyltransferase	atp[c] + cbl1hbi[c] + h[c] -> adocblhbi[c] + pppi[c]	2.18584e-05	2.28643e-16	0	0
CBIAT	Cobinamide adenyltransferase	atp[c] + cbi[c] + h[c] <=> adocbi[c] + pppi[c]	-7.21232e-33	-3.1517e-16	3.9853e-18	3.9853e-18
CBLD	cob I alamin degradation	cbl1[c] -> cbi[c] + unknown-cbl1deg[c]	-7.21232e-33	-3.1517e-16	3.9853e-18	3.9853e-18
PRE2DC	Precorrin-2 decarboxylase	dscl[c] + 2 h[c] -> 2 co2[c] + ddcdscl[c]	0	0	0	0
PHEMES	Protoheme synthetase	fe2[c] + 3 nad[c] + ddcdscl[c] -> 2 ac[c] + 2 co2[c] + 4 h[c] + 3 nadh[c] + pheme[c]	0	0	0	0
ADOCBIAH	Adenosyl cobinamide amidohydrolase	adocbi[c] + h2o[c] -> adcobhex[c] + appl[c]	0	0	0	0
APPLP	aminopropanol phosphorylase	appl[c] + atp[c] -> adp[c] + applp[c] + h[c]	-7.21432e-33	-3.1517e-16	3.9853e-18	3.9853e-18
PHI	Arabino-3-hexulose-6-P Isomerase	f6p[c] <=> ah6p-D[c]	0.00540649	-1.20509e-15	2.39118e-17	2.39118e-17
RU5PS	Ribulose-5-P Synthetase	ah6p-D[c] <=> fald[c] + ru5p-D[c]	0.00540649	-1.20509e-15	2.39118e-17	2.39118e-17
GTPCHIII	GTP cyclohydrolase III	gtp[c] + 3 h2o[c] <=> 2 h[c] + 2 pi[c] + fapy[c]	3.67786e-06	0	1.01538e-31	2.28643e-16
FAPH	2-amino-5-formylamino-6-ribosylamino-4-(3H)-pyrimidinone 5'-monophosphate hydrolase	h2o[c] + fapy[c] -> 25dhpp[c] + for[c] + h[c]	3.67786e-06	0	1.01538e-31	2.28643e-16
DROPPRx	2 5 diamino 6 ribosylamino 4 3H pyrimidinone 5 phosphate reductase	25dhpp[c] + h[c] + nadh[c] -> 25dthpp[c] + nad[c]	3.67786e-06	0	1.01538e-31	2.28643e-16
DROPPRy	2 5 diamino 6 ribosylamino 4 3H pyrimidinone 5 phosphate reductase nadph	25dhpp[c] + h[c] + nadph[c] -> 25dthpp[c] + nadp[c]	0	0	0	0
DRTPPD	2 5 diamino 6 ribitylamino 4 3H pyrimidinone 5 phosphate deaminase	25dthpp[c] + h2o[c] + h[c] <=> 5aprbu[c] + nh4[c]	3.67786e-06	0	1.01538e-31	2.28643e-16
PMDPHT	pyrimidine phosphatase	5aprbu[c] + h2o[c] <=> 4r5au[c] + pi[c]	3.67786e-06	0	1.01538e-31	2.28643e-16
DB4PS	3 4 Dihydroxy 2 butanone 4 phosphate synthase	ru5p-D[c] -> db4p[c] + for[c] + h[c]	0	-4.57285e-16	0	0
RBFSa	riboflavin synthase	4r5au[c] + db4p[c] -> dmlz[c] + 2 h2o[c] + pi[c]	0	-4.57285e-16	0	0
RBFSb	riboflavin synthase	2 dmlz[c] -> 4r5au[c] + ribflv[c]	0	-2.28643e-16	0	0
R08574	CTP-dependent riboflavin kinase	ribflv[c] + ctp[c] <=> cdp[c] + fmn[c] + h[c]	0	0	0	0
FMNAT	Flavin adenine dinucleotide synthase	atp[c] + fmn[c] + h[c] <=> ppi[c] + fad[c]	0	0	0	0
DHQAT	3-dehydroquinate aminotransferase	3dhq[c] + nh4[c] -> 4adhq[c] + h2o[c]	0.000110215	-2.59582e-16	1.19559e-17	1.19559e-17
4DHSS	4-aminodehydroshikimate synthase	4adhq[c] -> 4adhs[c] + h2o[c] + h[c]	0.000110215	-2.59582e-16	1.19559e-17	1.19559e-17
4DHSD	4-aminoshikimate dehydrogenase	4adhs[c] + 2 h[c] + nadh[c] <=> nad[c] + 4as[c]	0.000110215	-2.59582e-16	1.19559e-17	1.19559e-17
4ASD	4-aminoshikimate dehydratase	4as[c] -> h2o[c] + 4das[c]	0.000110215	-2.59582e-16	1.19559e-17	1.19559e-17
BRFAPS	beta-ribofuranosylaminobenzene 5'-phosphate synthase	4abz[c] + h[c] + prpp[c] -> Brfap[c] + co2[c] + ppi[c]	0.000109751	-2.59582e-16	1.19559e-17	1.19559e-17
DHPCPH	7,8-dihydronepterin 2' :3'-cyclicphosphate hydrolase	dhp23cp[c] + h2o[c] -> dhpmp[c] + h[c]	0.000110215	-2.59582e-16	1.19559e-17	1.19559e-17
DNMPPA	Dihydroneopterin monophosphate dephosphorylase	dhpmp[c] + h2o[c] -> dhnpt[c] + pi[c]	0.000110215	-2.59582e-16	1.19559e-17	1.19559e-17
DHNPA2	dihydroneopterin aldolase	dhnpt[c] -> 6hmhpt[c] + gcald[c]	0.000110215	-2.59582e-16	1.19559e-17	1.19559e-17
HPPK2	6-hydroxymethyl-dihydropterin pyrophosphokinase	6hmhpt[c] + atp[c] -> 6hmhptpp[c] + amp[c] + h[c]	0.000110215	-2.59582e-16	1.19559e-17	1.19559e-17
DHPS3	7,8 dihydropteroate synthase (methanopterin)	6hmhptpp[c] + Brfap[c] -> dhrfap[c] + ppi[c]	0.000109751	-2.59582e-16	1.19559e-17	1.19559e-17
H4MPTS9	tetrahydromethanopterin synthesis reaction 9	dhrfap[c] + f420-2h2[c] -> dhadrp[c] + f420-2[c]	0.000109751	-2.59582e-16	1.19559e-17	1.19559e-17
H4MPTS10	tetrahydromethanopterin synthesis reaction 10	dhadrp[c] + h2o[c] -> dhadr[c] + pi[c]	0.000109751	-2.59582e-16	1.19559e-17	1.19559e-17
H4MPTS11	tetrahydromethanopterin synthesis reaction 11	dhadr[c] + prpp[c] -> dhadrpr[c] + ppi[c]	0.000109751	-2.59582e-16	1.19559e-17	1.19559e-17
H4MPTS12	tetrahydromethanopterin synthesis reaction 12	atp[c] + dhadrpr[c] -> adp[c] + dhadrdpr[c]	0.000109751	-2.59582e-16	1.19559e-17	1.19559e-17
H4MPTS13	tetrahydromethanopterin synthesis reaction 13	atp[c] + dhadrdpr[c] -> adp[c] + dhadrtpr[c]	0.000109751	-2.59582e-16	1.19559e-17	1.19559e-17
H4MPTS14	tetrahydromethanopterin synthesis reaction 14	S2hglut[c] + dhadrtpr[c] -> dmh2mpt[c] + ppi[c]	0.000109751	-2.59582e-16	1.19559e-17	1.19559e-17
H4MPTS15	tetrahydromethanopterin synthesis reaction 15	amet[c] + dmh2mpt[c] -> ahcys[c] + h[c] + mmh2mpt[c]	0.000109751	-2.59582e-16	1.19559e-17	1.19559e-17
H4MPTS16	tetrahydromethanopterin synthesis reaction 16	amet[c] + mmh2mpt[c] -> ahcys[c] + h[c] + h2mpt[c]	0.000109751	-2.59582e-16	1.19559e-17	1.19559e-17
H2MPTR	dihydromethanoterin reductase	f420-2h2[c] + h2mpt[c] -> f420-2[c] + h4mpt[c]	0.000109751	-2.59582e-16	1.19559e-17	1.19559e-17
R03472	5-amino-1-(5-phospho-D-ribosyl)imidazole formate-lyase	air[c] + amet[c] -> 4ampm[c] + dad-5[c] + met-L[c] + for[c] + co[c] + 2 h[c]	0	0	0	0
PMPK	phosphomethylpyrimidine kinase	4ampm[c] + atp[c] <=> 2mahmp[c] + adp[c]	0	0	0	0
R10685	NAD+:glycine ADP-D-ribosyltransferase	nad[c] + gly[c] + cys-L[c] + h[c] -> ADP-5e4m2c[c] + ncam[c] + dehydroalanine[c] + 3 h2o[c]	0	0	0	0
R10711	nudix hydrolase	ADP-5e4m2c[c] + h2o[c] <=> 2c4m5yp[c] + amp[c] + 2 h[c]	0	0	0	0
R10712	thiamine phosphate pyrophosphorylase	2mahmp[c] + 2c4m5yp[c] -> thmmp[c] + ppi[c] + co2[c] + h[c]	0	0	0	0
TMPKr	thiamine phosphate kinase	atp[c] + thmmp[c] -> adp[c] + thmpp[c]	0	0	0	0
THMP	thiamin phosphatase	thmmp[c] + h2o[c] -> thm[c] + pi[c]	0	0	0	0
TMK	thiamine kinase	atp[c] + thm[c] <=> adp[c] + h[c] + thmmp[c]	0	0	0	0
TMPPP	thiamine phosphate diphosphorylase	2mahmp[c] + 4mpetz[c] + h[c] <=> ppi[c] + thmmp[c]	0	0	0	0
HETZK	hydroxyethylthiazole kinase	4mhetz[c] + atp[c] -> 4mpetz[c] + adp[c] + h[c]	0	0	0	0
TMN	thiaminase	thm[c] + h2o[c] <=> 4mhetz[c] + 4ahmmp[c] + h[c]	0	0	0	0
HMPK1	hydroxymethylpyrimidine kinase ATP	4ahmmp[c] + atp[c] -> 4ampm[c] + adp[c] + h[c]	0	0	0	0
GLYATm	glycine C-acetyltransferase	accoa[c] + gly[c] <=> coa[c] + 2aobut[c]	-0.00735738	8.65273e-17	1.30888e-16	2.07447e-16
THRD	L-threonine 3-dehydrogenase	thr-L[c] + nad[c] <=> 2aobut[c] + nadh[c] + h[c]	0.00735738	-8.65273e-17	-1.30888e-16	-2.07447e-16
THRS	threonine synthase	h2o[c] + phom[c] <=> pi[c] + thr-L[c]	0.00863011	0	0	0
HSK	homoserine kinase	atp[c] + hom-L[c] -> adp[c] + h[c] + phom[c]	0.00863011	0	0	0
DHDPS	dihydrodipicolinate synthase	aspsa[c] + pyr[c] -> 23dhdp[c] + 2 h2o[c]	0.00171844	0	0	0
DHDPRx	dihydrodipicolinate reductase NADH	23dhdp[c] + h[c] + nadh[c] <=> nad[c] + thdp[c]	-0.220833	0	0	0
DHDPRy	dihydrodipicolinate reductase NADPH	23dhdp[c] + h[c] + nadph[c] -> nadp[c] + thdp[c]	0.222551	0	0	0
DAPNH4T	LL-diaminopimelate aminotransferase	glu-L[c] + h2o[c] + thdp[c] <=> akg[c] + 26dap-LL[c]	0.00171844	0	0	0
DAPE	diaminopimelate epimerase	26dap-LL[c] <=> 26dap-M[c]	0.00171844	0	0	0
DAPDC	diaminopimelate decarboxylase	26dap-M[c] + h[c] <=> co2[c] + lys-L[c]	0.00171844	0	0	0
THRTRS	Threonyl tRNA synthetase	atp[c] + thr-L[c] + trnathr[c] -> amp[c] + ppi[c] + thrtrna[c]	0	0	0	0
LYSTRS	Lysyl tRNA synthetase	atp[c] + lys-L[c] + trnalys[c] -> amp[c] + lystrna[c] + ppi[c]	0	0	0	0
LYSAM	lysine 2 3 aminomutase	lys-L[c] <=> 36dahx[c]	0	0	0	0
BLAT	beta lysine acetyltransferase	36dahx[c] + accoa[c] -> coa[c] + h[c] + nabl[c]	0	0	0	0
Gdpfuct	GDP-L-fucose transport	gdpfuc[c] <=> gdpfuc[e]	0	0	0	0
2inst	inositol 2 transport	2ins[c] <=> 2ins[e]	0	0	0	0
Papt	Adenosine 3',5'-bisphosphate transport	pap[c] <=> pap[e]	0.00142273	4.31996e-16	2.69747e-16	-2.00568e-31
Frmdt	Formamide transport	frmd[c] <=> frmd[e]	0	0	0	0
Dhat	Dihydroxyacetone transport	dha[c] <=> dha[e]	0	0	0	0
Glyc-Rt	(R)-Glycerate transport	glyc-R[c] <=> glyc-R[e]	-3.52739e-32	0	-1.34874e-16	-2.11433e-16
Uacmamut	UDP-N-acetyl-D-mannosaminouronate transport	uacmamu[c] <=> uacmamu[e]	0	0	0	0
Dtdprmnt	dTDP-L-rhamnose transport	dtdprmn[c] <=> dtdprmn[e]	0	0	0	0
Campt	Camp transport (ATP-dependent)	atp[c] + camp[c] + h2o[c] -> adp[c] + h[c] + pi[c] + camp[e]	0	0	0	0
DADNt2	Deoxyadenosine transport	dad-2[c] <=> dad-2[e]	0	0	1.00518e-15	1.05492e-15
Xtsnt	Xanthosine transport	xtsn[c] <=> xtsn[e]	0	3.65375e-16	-5.80203e-16	-5.22693e-16
35cgmpt	3',5'-Cyclic GMP transport	35cgmp[c] <=> 35cgmp[e]	0	0	-1.19559e-17	-2.40599e-16
Didpt	dIDP transport	didp[c] <=> didp[e]	0	-1.96645e-17	-1.00518e-15	-1.05492e-15
Urit	Uridine transport	uri[c] <=> uri[e]	0	0	-1.19003e-48	4.7601e-48
Dcytt	Deoxycytidine transport	dcyt[c] <=> dcyt[e]	0	0	0	0
Durit	Deoxyuridine transport	duri[c] <=> duri[e]	0	-1.85035e-50	0	-2.14064e-32
Thymdt	Thymidine transport	thymd[c] <=> thymd[e]	0	1.85035e-50	0	2.14064e-32
Nablt	N-epsilon-acetyl-beta-lysine transport	nabl[c] <=> nabl[e]	0	0	0	0
Fcdt	Flavin cytosine dinucleotide oxidized transport	fcd[c] <=> fcd[e]	0	0	0	0
Fgdt	Flavin guanosine dinucleotide oxidized transport	fgd[c] <=> fgd[e]	0	0	0	0
Dad-5t	5'-Deoxyadenosine transport	dad-5[c] <=> dad-5[e]	0	0	0	0
Dehydroalaninet	dehydroalanine transport	dehydroalanine[c] <=> dehydroalanine[e]	0	0	0	0
Amobt	S-Adenosyl-4-methylthio-2-oxobutanoate transport	amob[c] <=> amob[e]	0	0	-1.34874e-16	-2.11433e-16
Btampt	Biotinyl-5'-AMP transport	btamp[c] <=> btamp[e]	0	0	0	0
Shemet	Siroheme transport	sheme[c] <=> sheme[e]	-2.29928e-32	-8.65273e-17	3.9853e-18	3.9853e-18
Acaldt	Acetaldehyde transport	acald[c] <=> acald[e]	0	0	0	0
Etoht	Ethanol transport	etoh[c] <=> etoh[e]	0	0	0	0
Phemet	protoheme transport	pheme[c] <=> pheme[e]	0	0	0	0
3HBt	PHB transport	3HB[c] <=> 3HB[e]	0	0	0	0
No2t	nitrite transport	no2[e] <=> no2[c]	0.0562249	2.38428e-15	-1.61272e-16	-6.36036e-16
4ABZt2r	4 Aminobenzoate mitochondrial transport via symport	4abz[e] + h[e] -> 4abz[c] + h[c]	0	0	0	0
ACt3r	Acetate carbonate antiporter	ac[c] <=> ac[e]	0	0	0	0
ACTNt2r	R acetoin transport via proton symport	actn-R[e] + h[e] <=> actn-R[c] + h[c]	0	0	0	0
ACGLUtd	N-Acetyl-L-Glutamate transport	acglu[c] -> acglu[e]	1.92006e-19	0	0	0
ALACt2r	acetolactate reversible transport via proton symport	alac-S[e] + h[e] <=> alac-S[c] + h[c]	0	0	0	0
ALAt4r	Alanine Sodium symporter	ala-L[e] + na1[e] <=> ala-L[c] + na1[c]	0	0	0	0
ATPS1	H exporting ATPase	atp[c] + h2o[c] + h[c] -> adp[c] + 2 h[e] + pi[c]	0	0	0	0
BTNabc	biotin transport (ABC)	atp[c] + btn[e] + h2o[c] -> adp[c] + btn[c] + h[c] + pi[c]	0	0	0	0
BTNt2i	Biotin uptake	btn[e] + h[e] <=> btn[c] + h[c]	4.13865e-32	0	1.34874e-16	2.11433e-16
CA2abc	calcium transport via ABC system	atp[c] + ca2[e] + h2o[c] -> adp[c] + ca2[c] + h[c] + pi[c]	0	0	0	0
CAt6	calcium sodium antiporter	ca2[c] + na1[e] <=> ca2[e] + na1[c]	0	0	0	0
CBIabc	Cobinamide transport via ABC system	atp[c] + cbi[e] + h2o[c] -> adp[c] + cbi[c] + h[c] + pi[c]	0	0	0	0
CBL1abc	Cob 1 alamin transport via ABC system	atp[c] + cbl1[e] + h2o[c] -> adp[c] + cbl1[c] + h[c] + pi[c]	-7.21258e-33	-3.1517e-16	3.9853e-18	3.9853e-18
CBL1HBIabc	Cob 1 alamin HBI transport via ABC system	atp[c] + cbl1hbi[e] + h2o[c] -> adp[c] + cbl1hbi[c] + h[c] + pi[c]	2.18584e-05	2.28643e-16	0	0
CD2abc1	cadmium transport out via ABC system	atp[c] + cd2[c] + h2o[c] -> adp[c] + cd2[e] + h[c] + pi[c]	0	0	0	0
CD2abc2	cadmium transport in via ABC system	atp[c] + cd2[e] + h2o[c] -> adp[c] + cd2[c] + h[c] + pi[c]	0	0	0	0
CD2t4	Cadmium Hydrogen-Potassium antiporter	cd2[c] + h[e] + k[e] <=> cd2[e] + h[c] + k[c]	0	0	0	0
CH4St	Methanethiol Transport	ch4s[e] <=> ch4s[c]	0	0	-1.34874e-16	-2.11433e-16
CH4t	Methane Transport	ch4[e] <=> ch4[c]	1.1	1.1	1.1	1.1
Clt	chlorideion transport out via diffusion	cl[e] <=> cl[c]	0	0	0	0
CO2t	CO2 transporter via diffusion	co2[e] <=> co2[c]	-0.902957	-1.1	-1.1	-1.1
Coabc	Cobalt transport via ABC system	atp[c] + cobalt2[e] + h2o[c] -> adp[c] + cobalt2[c] + h[c] + pi[c]	0	0	0	0
COBALTt5	cobalt transport inout via permease no H	cobalt2[c] <=> cobalt2[e]	-2.29928e-32	-8.65273e-17	3.9853e-18	3.9853e-18
COt	CO transporter via diffusion	co[c] -> co[e]	0	0	0	0
Cuabc	Copper transport via ABC system	atp[c] + cu2[e] + h2o[c] -> adp[c] + cu2[c] + h[c] + pi[c]	0	0	0	0
Cut1	Copper export via ATPase	atp[c] + cu2[c] + h2o[c] -> adp[c] + cu2[e] + h[c] + pi[c]	0	0	0	0
CYSt2r	L cysteine reversible transport via proton symport	cys-L[e] + h[e] <=> cys-L[c] + h[c]	0	0	0	0
FE2abc	iron II transport via ABC system	atp[c] + fe2[e] + h2o[c] -> adp[c] + fe2[c] + h[c] + pi[c]	-2.29932e-32	-8.65273e-17	3.9853e-18	3.9853e-18
FE3abc	iron III transport via ABC system	atp[c] + fe3[e] + h2o[c] -> adp[c] + fe3[c] + h[c] + pi[c]	0	0	0	0
FEDCabc	iron III dicitrate transport via ABC system	atp[c] + 2 cit[e] + fe3[e] + h2o[c] -> adp[c] + 2 cit[c] + fe3[c] + h[c] + pi[c]	0	0	0	0
FOLt	folate transport via proton simport	fol[e] + h[e] <=> fol[c] + h[c]	0	0	0	0
FORt	Formate transporter	for[c] <=> for[e]	0	0	0	0
GCALDt	Glycoaldehydye reversible transport	gcald[e] <=> gcald[c]	-0.000110215	2.59582e-16	-1.19559e-17	-1.19559e-17
GLUt2r	L glutamate transport via proton symport reversible	glu-L[e] + h[e] <=> glu-L[c] + h[c]	0	0	0	0
GLUt4	Na+/glutamate symport	glu-L[e] + na1[e] <=> glu-L[c] + na1[c]	0	0	0	0
GLYCt	glycerol transport via channel	glyc[c] <=> glyc[e]	0	0	0	0
GTHOXt	glutathione transport	gthox[e] <=> gthox[c]	0	0	0	0
GLYt4r	glycine reversible transport via sodium symport	gly[e] + na1[e] <=> gly[c] + na1[c]	0	8.65273e-17	0	0
H2Ot	H2O transport via diffusion	h2o[e] <=> h2o[c]	-1.78528	-2.2	-2.2	-2.2
H2St	h2s transport diffusion	h2s[e] <=> h2s[c]	0	0	0	0
H2td	hydrogen transport	h2[c] <=> h2[e]	0	0	0	0
HKt	HK gastricnon gastric P ATPase and ABC ATPase	atp[c] + h2o[c] + k[e] -> adp[c] + h[e] + k[c] + pi[c]	0	0	0	0
HPACt2r	ydroxyphenylacetate transport in via proton symporter	4hphac[e] + h[e] <=> 4hphac[c] + h[c]	0	-3.09392e-17	1.19559e-17	2.40599e-16
ILEt2r	L isoleucine reversible transport via proton symport	h[e] + ile-L[e] -> h[c] + ile-L[c]	0	0	0	0
IND3ACt2r	indole 3 acetate transport via proton symport	h[c] + ind3ac[c] <=> h[e] + ind3ac[e]	0	0	0	0
Kt2r	potassium reversible transport via proton symport	h[e] + k[e] <=> h[c] + k[c]	0	0	0	0
KCCt	K+-Cl- cotransport	cl[c] + k[c] <=> cl[e] + k[e]	0	0	0	0
LEUt2r	L leucine reversible transport via proton symport	h[e] + leu-L[e] <=> h[c] + leu-L[c]	0	0	0	0
LYSt3r	L lysine transport out via proton antiport reversible	h[e] + lys-L[c] <=> h[c] + lys-L[e]	0	0	0	0
MG2abc	magnesium transport via ABC system	atp[c] + h2o[c] + mg2[e] -> adp[c] + h[c] + mg2[c] + pi[c]	0	0	0	0
MGt5	magnesium transport inout via permease no H	mg2[c] <=> mg2[e]	0	0	0	0
MNabc	manganese transport via ABC system	atp[c] + h2o[c] + mn2[e] -> adp[c] + h[c] + mn2[c] + pi[c]	0	0	0	0
MOBDabc	molybdate transport via ABC system	atp[c] + h2o[c] + mobd[e] -> adp[c] + h[c] + mobd[c] + pi[c]	0	0	0	0
N2tr	Nitrogen exchange diffusion	n2[e] <=> n2[c]	0	0	0	0
Naabc	Sodium ABC transporter	atp[c] + h2o[c] + na1[c] -> adp[c] + h[c] + na1[e] + pi[c]	0	0	0	0
NACUP	Nicotinic acid uptake	nac[e] -> nac[c]	0	0	0	0
NaKt_1	NaK exchanging ATPase 1	atp[c] + h2o[c] + k[e] + na1[c] -> adp[c] + h[c] + k[c] + na1[e] + pi[c]	0	0	0	0
NAt3_1	sodium proton antiporter HNA is 11	h[e] + na1[c] <=> h[c] + na1[e]	20.0269	23.65	23.65	14.3
NCCt	Na+-Cl- cotransport	na1[e] + cl[e] -> na1[c] + cl[c]	0	0	0	0
NH4t	ammonia transport	nh4[c] <=> nh4[e]	0	2.24177e-15	-1.59584e-15	-1.98627e-15
NIabc	nickel transport via ABC system	atp[c] + h2o[c] + ni2[e] -> adp[c] + h[c] + ni2[c] + pi[c]	9.299e-06	0	0	0
PACt2r	phenylacetate transport in via proton symporter	h[e] + pac[e] <=> h[c] + pac[c]	0	0	0	0
PIabc	phosphate transport via ABC system	atp[c] + h2o[c] + pi[e] -> adp[c] + h[c] + 2 pi[c]	0	0	0	0
PIt	Inorganic phosphate exchange, diffusion	pi[e] + h[e] -> pi[c] + h[c]	0.00453779	0	0	0
PNTOt2	Pantothenate reversible transport via proton symport	h[e] + pnto-R[e] <=> h[c] + pnto-R[c]	0	0	0	0
PPA_1	inorganic diphosphatase one proton translocation	h2o[c] + ppi[c] -> h[e] + 2 pi[c]	0	0	0	0
PPA_3	Sodium-translocating pyrophosphatase	h2o[c] + na1[c] + ppi[c] -> h[c] + na1[e] + 2 pi[c]	0	0	0	0
PPAtr	propionate transport	ppa[e] <=> ppa[c]	0	0	0	0
PROabc	L proline transport via ABC system	atp[c] + h2o[c] + pro-L[e] -> adp[c] + h[c] + pi[c] + pro-L[c]	0	0	0	0
PROt4	Sodium-Proline symporter	na1[e] + pro-L[e] -> na1[c] + pro-L[c]	0	0	0	0
PYRt2	pyruvate transport in via proton symport	h[e] + pyr[e] -> h[c] + pyr[c]	0	0	0	0
RIBFLVt2	riboflavin transport in via proton symport	h[e] + ribflv[e] -> h[c] + ribflv[c]	0	0	0	0
SO3t	sulfate transport exchange via proton symport	h[e] + so3[e] <=> h[c] + so3[c]	0	0	0	0
SO4t2	sulfate transport in via proton symport	h[e] + so4[e] -> h[c] + so4[c]	0.00142273	4.31996e-16	2.69747e-16	-2.00568e-31
SULabc	sulfate transport via ABC system	atp[c] + h2o[c] + so4[e] -> adp[c] + h[c] + pi[c] + so4[c]	0	0	0	0
THMabc	thiamine transport via ABC system	atp[c] + h2o[c] + thm[e] -> adp[c] + h[c] + pi[c] + thm[c]	0	0	0	0
TRPt2r	Tryptophan import via proton symport	h[c] + trp-L[c] <=> h[e] + trp-L[e]	0	0	0	0
UNK_CBL1DEGt	unknown cobalamin degradation product diffusion	unknown-cbl1deg[e] <=> unknown-cbl1deg[c]	7.21232e-33	3.1517e-16	-3.9853e-18	-3.9853e-18
UNK_RBFDEGt	unknown riboflavin degradation product diffusion	unknown-rbfdeg[e] <=> unknown-rbfdeg[c]	0	2.28643e-16	0	0
UREAt	Urea transport via facilitate diffusion	urea[e] <=> urea[c]	0	0	0	0
VALt2r	L valine reversible transport via proton symport	h[e] + val-L[e] <=> h[c] + val-L[c]	0	-1.50302e-32	-9.71838e-32	-2.08251e-31
ZN2t4	Zinc Hydrogen-Potassium antiporter	h[e] + k[e] + zn2[c] <=> h[c] + k[c] + zn2[e]	0	0	0	0
ZNabc	zinc transport via ABC system	atp[c] + h2o[c] + zn2[e] -> adp[c] + h[c] + pi[c] + zn2[c]	0	0	0	0
Znabc2	Zinc ABC transporter 2	atp[c] + h2o[c] + zn2[c] -> adp[c] + h[c] + pi[c] + zn2[e]	0	0	0	0
Acmanat	N-Acetyl-D-mannosamine transport	acmana[c] <=> acmana[e]	0	0	0	0
Uamrt	UDP-MurNAc transport	uamr[c] <=> uamr[e]	0	0	0	0
DKFPS2	6 deoxy 5 ketofructose 1 phosphate synthase 2 (from fdp)	fdp[c] + mthgxl[c] <=> dkfp[c] + g3p[c]	0.00210944	0	0	0
DKFPS3	DKFP synthase (from fructose-1-phosphate)	f1p[c] + mthgxl[c] <=> dkfp[c] + glyald[c]	0	0	0	0
DKFPASPL	6-deoxy-5-ketomannitol 1-phosphate:L-aspartate semialdehyde ligase	aspsa[c] + dkfp[c] + h[c] + nadh[c] -> dohau[c] + g3p[c] + nad[c]	0.00210944	0	0	0
DOHDUS	3 7 dideoxy D threo hepto 2 6 diulosonate synthase	dohau[c] + h2o[c] + nad[c] -> dohdu[c] + h[c] + nadh[c] + nh4[c]	0.00210944	0	0	0
DHQS2	3 dehydroquinate synthase	dohdu[c] -> 3dhq[c]	0.00210944	0	0	0
DHQD	3 dehydroquinate dehydratase	3dhq[c] <=> 3dhsk[c] + h2o[c]	0.00199923	2.59582e-16	-1.19559e-17	-1.19559e-17
SHK3Dr	shikimate dehydrogenase	3dhsk[c] + h[c] + nadph[c] <=> nadp[c] + skm[c]	0.00199923	2.59582e-16	-1.19559e-17	-1.19559e-17
SHKK	shikimate kinase	atp[c] + skm[c] -> adp[c] + h[c] + skm5p[c]	0.00199923	2.59582e-16	-1.19559e-17	-1.19559e-17
PSCVT	3 phosphoshikimate 1 carboxyvinyltransferase	pep[c] + skm5p[c] <=> 3psme[c] + pi[c]	0.00199923	2.59582e-16	-1.19559e-17	-1.19559e-17
CHORS	chorismate synthase	3psme[c] -> chor[c] + pi[c]	0.00199923	2.59582e-16	-1.19559e-17	-1.19559e-17
ANS	anthranilate synthase	chor[c] + gln-L[c] -> anth[c] + glu-L[c] + h[c] + pyr[c]	0	0	0	0
ANS2	chorismate pyruvate-lyase (amino-accepting; anthranilate-forming)	chor[c] + nh4[c] -> anth[c] + h2o[c] + h[c] + pyr[c]	0.000284628	0	0	0
ANPRT	anthranilate phosphoribosyltransferase	anth[c] + prpp[c] -> ppi[c] + pran[c]	0.000284628	0	0	0
PRAIi	phosphoribosylanthranilate isomerase irreversible	pran[c] <=> 2cpr5p[c]	0.000284628	0	0	0
IGPS	indole 3 glycerol phosphate synthase	2cpr5p[c] + h[c] -> 3ig3p[c] + co2[c] + h2o[c]	0.000284628	0	0	0
TRPS1	tryptophan synthase indoleglycerol phosphate	3ig3p[c] + ser-L[c] -> g3p[c] + h2o[c] + trp-L[c]	0	0	0	0
TRPS2	tryptophan synthase indole	indole[c] + ser-L[c] -> h2o[c] + trp-L[c]	0.000284628	0	0	0
TRPS3	tryptophan synthase indoleglycerol phosphate	3ig3p[c] <=> g3p[c] + indole[c]	0.000284628	0	0	0
CHORM	chorismate mutase	chor[c] <=> pphn[c]	0.0017146	2.59582e-16	-1.19559e-17	-1.19559e-17
PPND	prephenate dehydrogenase	nad[c] + pphn[c] -> 34hpp[c] + co2[c] + nadh[c]	0.000786974	2.59582e-16	-1.19559e-17	-1.19559e-17
PPNDH	prephenate dehydratase	h[c] + pphn[c] <=> co2[c] + h2o[c] + phpyr[c]	0.000927627	0	1.71786e-32	0
R00694	L-Phenylalanine:2-oxoglutarate aminotransferase	phpyr[c] + glu-L[c] <=> akg[c] + phe-L[c]	0.000927627	0	0	0
TYRTA	tyrosine transaminase	34hpp[c] + glu-L[c] <=> akg[c] + tyr-L[c]	0.000783296	0	0	0
TRPTA	tryptophan transaminase	akg[c] + trp-L[c] -> glu-L[c] + indpyr[c]	0	0	0	0
IOR	indolepyruvate ferredoxin oxidoreductase	coa[c] + 2 fdox[c] + indpyr[c] <=> co2[c] + 2 fdred[c] + h[c] + indaccoa[c]	0	0	0	0
IOR2	indolepyruvate ferredoxin oxidoreductase phenylpyvurate	coa[c] + 2 fdox[c] + phpyr[c] <=> co2[c] + 2 fdred[c] + h[c] + phaccoa[c]	0	0	0	0
IOR3	indolepyruvate ferredoxin oxidoreductase hydroxyphenylpyvurate	34hpp[c] + coa[c] + 2 fdox[c] -> co2[c] + 2 fdred[c] + h[c] + hphaccoa[c]	0	3.09392e-17	-1.19559e-17	-2.40599e-16
PACCOAL	phenylacetate CoA ligase	atp[c] + coa[c] + pac[c] <=> amp[c] + phaccoa[c] + ppi[c]	0	0	0	0
PACCOAL2	phenylacetate CoA ligase hydroxyphenylacetate	4hphac[c] + atp[c] + coa[c] <=> amp[c] + hphaccoa[c] + ppi[c]	0	-3.09392e-17	1.19559e-17	2.40599e-16
PACCOAL3	phenylacetate CoA ligase indoleacetate	atp[c] + coa[c] + ind3ac[c] <=> amp[c] + indaccoa[c] + ppi[c]	0	0	0	0
HPYRRx	Hydroxypyruvate reductase (NADH)	h[c] + nadh[c] + hpyr[c] -> glyc-R[c] + nad[c]	0	0	0	0
HPYRRy	Hydroxypyruvate reductase (NADPH)	h[c] + nadph[c] + hpyr[c] -> glyc-R[c] + nadp[c]	0	0	0	0
TYRCBOX	L-tyrosine carboxy-lyase (tyramine-forming)	h[c] + tyr-L[c] -> co2[c] + tym[c]	9.27581e-05	0	0	0
PHETRS	Phenylalanyl tRNA synthetase	atp[c] + phe-L[c] + trnaphe[c] -> amp[c] + phetrna[c] + ppi[c]	0	0	0	0
TRPTRS	Tryptophanyl tRNA synthetase	atp[c] + trnatrp[c] + trp-L[c] -> amp[c] + ppi[c] + trptrna[c]	0	0	0	0
TYRTRS	tyrosyl tRNA synthetase	atp[c] + trnatyr[c] + tyr-L[c] -> amp[c] + ppi[c] + tyrtrna[c]	0	0	0	0
CHRPL	Chorismate pyruvate lyase	chor[c] -> pyr[c] + 4hbz[c]	0	0	0	0
R2MMALSYN	(R)-2-Methylmalate synthetase	accoa[c] + h2o[c] + pyr[c] <=> coa[c] + h[c] + r2mmal[c]	0.00145482	0	-1.34874e-16	-2.11433e-16
R03896	(R)-2-methylmalate dehydratase	r2mmal[c] <=> h2o[c] + citraconate[c]	0.00145482	0	-1.34874e-16	-2.11433e-16
R03898	2-methylmaleate hydratase	citraconate[c] + h2o[c] <=> e3mmal[c]	0.00145482	0	-1.34874e-16	-2.11433e-16
MM3OR1	(2R,3S)-3-methylmalate:NAD+ oxidoreductase	e3mmal[c] + nad[c] <=> 2obut[c] + co2[c] + nadh[c]	0.00145482	0	-1.34874e-16	-2.11433e-16
2OBUTHE2THPPTRX	(S)-2-Aceto-2-hydroxybutanoate pyruvate-lyase (carboxylating)	2obut[c] + pyr[c] + h[c] <=> 2ahbut[c] + co2[c]	0.00145482	0	0	0
3H3MOPI	(S)-2-Aceto-2-hydroxybutanoate:NADP+ oxidoreductase (isomerizing)	3h3mop[c] <=> 2ahbut[c]	-0.00145482	0	0	0
3H3MOPOX	(R)-2,3-Dihydroxy-3-methylpentanoate:NADP+ oxidoreductase	h[c] + nadph[c] + 3h3mop[c] <=> 23dhmp[c] + nadp[c]	0.00145482	0	0	0
DHAD2	Dihydroxy acid dehydratase 2 3 dihydroxy 3 methylpentanoate	23dhmp[c] -> 3mop[c] + h2o[c]	0.00145482	0	0	0
ILETA	isoleucine transaminase	akg[c] + ile-L[c] <=> 3mop[c] + glu-L[c]	-0.00145482	0	0	0
ACLS	acetolactate synthase	h[c] + 2 pyr[c] <=> alac-S[c] + co2[c]	0.00437595	0	0	0
KARA1	ketol acid reductoisomerase 2 3 dihydroxy 3 methylbutanoate	alac-S[c] + h[c] + nadph[c] <=> 23dhmb[c] + nadp[c]	0.00437595	0	0	0
2H3MOAOX	(R)-2,3-Dihydroxy-3-methylbutanoate:NADP+ oxidoreductase	23dhmb[c] + nadp[c] -> nadph[c] + h[c] + 2h3moa[c]	0.00437595	0	0	0
DHAD1	dihydroxy acid dehydratase 2 3 dihydroxy 3 methylbutanoate	2h3moa[c] + 2 h[c] <=> 3mob[c] + h2o[c]	0.00437595	0	0	0
VALTA	valine transaminase	akg[c] + val-L[c] <=> 3mob[c] + glu-L[c]	-0.00211929	-1.50302e-32	-9.71838e-32	-2.08251e-31
IPPS	2 isopropylmalate synthase	3mob[c] + accoa[c] + h2o[c] <=> 3c3hmp[c] + coa[c] + h[c]	0.00225615	0	0	0
IPPMIa	3 isopropylmalate dehydratase	3c2hmp[c] <=> 2ippm[c] + h2o[c]	-0.00225615	0	0	0
IPPMIb		2ippm[c] + h2o[c] <=> 3c3hmp[c]	-0.00225615	0	0	0
IPMD	3 isopropylmalate dehydrogenase	3c2hmp[c] + nad[c] <=> 3c4mop[c] + h[c] + nadh[c]	0.00225615	0	0	0
OMCDC	2 Oxo 4 methyl 3 carboxypentanoate decarboxylation	3c4mop[c] + h[c] <=> 4mop[c] + co2[c]	0.00225615	0	0	0
LEUTA	leucine transaminase	akg[c] + leu-L[c] <=> 4mop[c] + glu-L[c]	-0.00225615	0	0	0
VALTRS	Valyl tRNA synthetase	atp[c] + trnaval[c] + val-L[c] -> amp[c] + ppi[c] + valtrna[c]	0	0	0	0
ILETRS	Isoleucyl tRNA synthetase	atp[c] + ile-L[c] + trnaile[c] -> amp[c] + iletrna[c] + ppi[c]	0	0	0	0
LEUTRS	Leucyl tRNA synthetase	atp[c] + leu-L[c] + trnaleu[c] -> amp[c] + leutrna[c] + ppi[c]	0	0	0	0
ALKP	alkaline phosphatase	dhap[c] + h2o[c] <=> dha[c] + pi[c]	0	0	0	0
ADCL2	4-aminobenzoic acid synthase	4das[c] -> h2o[c] + 4abz[c] + h[c]	0.000110215	-2.59582e-16	1.19559e-17	1.19559e-17
AHGDx	S alpha hydroxyglutarate dehydrogenase	S2hglut[c] + nad[c] <=> akg[c] + h[c] + nadh[c]	-0.000109751	2.59582e-16	-1.19559e-17	-1.19559e-17
